# Supplementary material for: Comparative transcriptome analysis of cotton fiber development of Upland cotton (Gossypium hirsutum) and Chromosome Segment Substitution Lines from G. hirsutum × G. barbadense
Source: BMC Genomics. 2017 Sep 8;18:705. doi: 10.1186/s12864-017-4077-8 (PMC5591532; doi:10.1186/s12864-017-4077-8)
Supplement: Supplementary file 1 — DEGs in the three lines. (XLS 1648 kb) [file 12864_2017_4077_MOESM1_ESM.xls]

## Sheet: Differentially expressed genes
	10DPA					15DPA					20DPA					25DPA					28DPA
	ZvsH1	ZvsH2	Z	H1	H2	ZvsH1	ZvsH2	Z	H1	H2	ZvsH1	ZvsH2	Z	H1	H2	ZvsH1	ZvsH2	Z	H1	H2	ZvsH1	ZvsH2	Z	H1	H2
#GeneSymbol	GFOLD(0.01)	GFOLD(0.01)	RPKM	RPKM	RPKM	GFOLD(0.01)	GFOLD(0.01)	RPKM	RPKM	RPKM	GFOLD(0.01)	GFOLD(0.01)	RPKM	RPKM	RPKM	GFOLD(0.01)	GFOLD(0.01)	RPKM	RPKM	RPKM	GFOLD(0.01)	GFOLD(0.01)	RPKM	RPKM	RPKM
XLOC_000038	0.353348	0	16.2707	24.6561	17.2467	0.162816	0.031378	11.2697	14.9284	15.1948	1.49424	1.44778	2.6031	9.68771	10.7717	0.304398	0.365037	2.84577	5.00853	4.32242	0	0.612522	3.60695	3.69715	4.72889
XLOC_000173	0	0	0.540737	0.459199	0.455793	0.524496	0	0.275175	0.609237	0.369155	0	0.80912	0.116671	0.205211	0.434126	1.45311	2.45956	0.135654	0.688637	1.11198	-0.76756	-3.10267	2.0013	0.854832	0.082537
XLOC_000234	0	0	1.11979	0.915311	1.71553	0.277363	0.074837	0.986126	1.64276	1.60054	0.352789	0.846607	0.440966	0.878745	1.39591	1.16475	1.71429	0.431519	1.5708	1.86798	-0.50408	-1.12926	1.82796	0.870491	0.364292
XLOC_000304	0	-0.39603	376.79	389.158	325.876	0.469241	0.091646	251.752	367.925	315.335	1.07981	1.04183	84.3403	191.89	214.203	0	0	44.5583	50.715	38.6049	0	0.173846	37.8024	33.0981	30.8973
XLOC_000328	0.075175	0	31.9153	38.4616	34.9642	0.112908	0	21.9016	26.8341	27.2569	1.23705	1.35051	7.09403	19.9618	24.7295	0	-0.04084	10.8123	10.9347	7.80609	0	0.36489	14.8906	12.6926	14.4535
XLOC_000594	0	0	6.65612	7.24324	7.21184	0	0	4.37306	4.61755	4.97098	1.48264	1.07021	3.00264	10.8269	9.40369	-0.13254	0	6.14047	5.02634	6.65281	0	0.661169	5.77659	6.47048	7.37995
XLOC_000685	0.292863	0	5.98653	9.09185	6.94349	0.141043	0	6.24666	8.26305	8.34253	1.09492	1.04739	1.79555	5.08027	5.64821	0.169548	0	1.5503	2.55989	1.62395	0.000308	0.569324	2.26903	2.79906	2.91109
XLOC_000815	1.52048	1.22697	0	0.819577	0.75279	0	0	0	0	0	0	0	0	0	0.034143	0	0	0.068078	0	0.034468	1.67116	0	0.034128	0.732432	0.031066
XLOC_001007	0	-0.4744	10.6165	11.7778	7.80342	0	0	6.95967	7.83618	7.66808	1.04096	1.03842	2.49435	6.43646	7.37265	0	0	3.59306	4.40954	3.38168	0.07958	0.960366	3.36334	4.09026	5.25222
XLOC_001389	0	0	0.782588	1.14242	1.08819	0	0	0.409385	0.471317	0.56779	1.03259	2.67834	0.122781	0.766531	2.59115	0	0	0.75652	1.25939	0.990258	0	-0.31109	1.66502	1.84622	0.555723
XLOC_001742	0	0	0.23192	0.297806	0.109415	-0.41537	-2.02301	2.62782	1.37795	0.371084	1.13328	1.02823	37.3076	89.9606	95.9286	0	0.329015	71.5838	80.8397	84.2421	0.372501	1.28715	53.5426	69.1352	91.9762
XLOC_001968	0	0	0.047007	0	0	0	0	0.149506	0.062064	0	0	0	0.060053	0.068612	0	1.3375	2.12933	0.021058	0.410649	0.575724	0.141461	0	0.295586	0.657016	0.13453
XLOC_001982	0.34386	0.252594	0.399722	1.00374	1.04767	0	0	0.07063	0.195468	0.196792	1.12624	3.92485	0.018913	0.307928	2.27513	0.152841	0	0.258652	0.659595	0.120882	0	0	0.777997	0.770617	0.363171
XLOC_001991	0	0	0	0.259001	0.178421	0	0	0	0.388369	0.372382	0	1.59062	0.107367	0.368008	1.86933	2.82336	1.66489	0.056473	2.97347	1.14369	2.94239	0	0.056622	2.79489	0.051541
XLOC_002410	0	-0.09229	0.047393	0.105485	0.052171	0	0	0.025123	0.083433	0.046666	0	0	0.087457	0.046117	0.028395	2.74865	2.07138	0	0.354223	0.186321	1.85378	0	0.014191	0.236035	0.006459
XLOC_002942	0	0	0.099942	0.128334	0.04715	-0.23782	-0.22831	0.198668	0.021993	0	0	0	0.212799	0.528804	0.651179	1.54487	1.18893	0.335788	1.99356	1.31473	0	-0.75377	1.9078	2.09535	0.429043
XLOC_003123	2.20797	1.91877	0.624011	4.22831	3.89507	1.20972	0.828025	0.667927	2.17593	1.87874	1.53486	1.30231	0.20441	1.05095	1.03532	1.52138	1.47403	0.344053	1.66336	1.32823	1.83585	1.62873	0.495877	2.39447	1.49151
XLOC_003145	0	0	6.49058	6.414	7.3573	1.08969	1.41468	2.56313	6.72283	9.30759	0	0	0.692545	0.519257	0.626373	0	0	0.078057	0.033827	0.105388	0	0	0.052175	0.08398	0.083113
XLOC_003205	0	-0.03404	2.31956	2.12381	1.5701	0	0	0.561329	1.06524	0.943367	1.04125	2.37257	0.042947	0.662414	1.81269	0	0	0	0.234941	0.228739	0.133578	0.632627	0.407678	1.26378	1.23698
XLOC_003289	1.28284	1.97068	0.221133	1.59014	2.76464	0	0	0.703326	0.827243	0.898169	0	0.459358	1.03586	1.02883	2.53385	0	0	1.8822	2.31819	2.28207	-0.00814	0	2.48309	1.57205	1.13013
XLOC_003498	0	-0.4787	195.691	200.629	157.035	0.204837	0	122.996	152.668	145.211	1.27476	1.20905	27.6627	75.2416	82.448	0.394683	0.203294	21.2522	34.2205	24.544	0	0.263192	32.8326	28.8426	28.9989
XLOC_003841	0.276423	0.532015	20.1686	28.9472	38.5665	0.559045	0.377648	15.0132	25.7793	25.3518	1.01136	2.01226	16.7206	38.8077	88.2817	0.332421	0.128451	45.6881	67.8738	48.0155	0.294402	0.283534	67.1062	82.1086	58.0433
XLOC_003932	0.443194	0.156489	10.3839	17.6307	16.268	0	0	10.5622	11.0715	12.5008	1.38549	1.23136	5.77355	18.8455	19.4739	0	0	8.70665	10.064	6.78999	0	0.264713	11.7567	9.29176	11.1503
XLOC_004108	0.075128	0	0.894105	1.43896	1.05455	0	0	1.1375	1.21986	0.939068	1.48236	1.27004	0.126917	0.880912	0.883887	0	0	0.493999	0.564121	0.446143	0	0.207944	0.481912	0.459661	0.609259
XLOC_004325	0	-0.09229	0.098399	0.033694	0.108319	0	0	0.09128	0.072177	0.290663	0.85049	2.0991	0.027935	0.263312	0.677971	-0.73039	-2.03436	2.36565	1.18435	0.297571	1.52328	1.36741	0.132589	0.964312	0.630275
XLOC_004380	0.978617	0	8.58289	20.2879	10.4536	0.452628	0	10.4806	16.6129	10.4345	2.14933	1.50533	3.03962	16.7942	12.4163	0.405881	-0.16318	4.35499	7.58727	2.6618	0.383313	1.03976	4.91717	7.23922	8.02084
XLOC_004522	0.273163	-0.07441	45.6437	61.3488	47.5579	0.142257	0.010223	35.4308	42.863	43.539	1.76299	2.18792	5.96884	23.8147	36.5264	0	0	9.03174	10.5957	7.19617	0.346271	1.51176	10.0837	13.6078	21.3625
XLOC_004691	1.41163	1.56441	0.01455	0.20178	0.247116	0	0	0.156184	0.057632	0.071633	0	-0.01685	0.061961	0.042475	0.071918	0.121499	0	0.084735	0.211847	0.132003	0	0	0.287549	0.161291	0.166565
XLOC_004955	0.073005	0	6.59185	8.77899	7.49815	0.363696	0	4.247	6.90308	5.13094	1.11602	1.23648	1.79744	5.34322	6.64998	0	0.278533	2.24101	2.94381	3.26204	-0.07912	0.516272	2.62139	1.60737	3.30227
XLOC_005343	2.45893	2.32463	0.485005	4.37731	4.47823	3.59574	4.42712	0	1.15875	2.2684	0	0	0	0	0.093402	0	0	0	0.020176	0	0	0	0	0.033394	0
XLOC_005365	0	0	0.693345	0.610502	0.65421	0	0	0.472547	0.261555	0.195057	1.23071	2.36922	0.16872	2.02404	4.89587	-0.13213	0	1.15367	1.15373	0.359447	0	0	1.06773	1.62312	1.70085
XLOC_005992	0.241567	0	78.0338	99.343	88.8979	0.155944	0.153206	53.6275	63.4173	70.3467	1.09619	1.67587	13.2179	30.8645	52.7005	-0.17128	-0.05131	18.1792	16.6318	14.4071	0.191463	1.32267	17.0521	19.397	29.9263
XLOC_006013	0	0	0	0.010591	0.009728	0	0	0.028692	0.013613	0.010152	0	0	0.026343	0.011287	0.004633	1.69601	3.66275	0	0.114086	0.350761	0	0	0.134293	0.094413	0.084305
XLOC_006032	0	-0.0225	1.71209	1.86985	1.39439	0	0	1.83423	1.42769	1.86325	1.21753	1.29337	0.813509	2.76205	3.33645	0	1.04173	1.13028	1.67936	2.84495	0	0.487682	1.89416	2.25838	2.32838
XLOC_006314	0.581696	0	28.4796	48.3374	31.5121	0.226762	0	12.3603	16.719	13.0344	1.47458	1.21573	13.577	42.76	41.052	0.014522	0.563589	12.3824	15.4192	18.2684	-0.11095	0.884343	12.1009	8.96367	16.7131
XLOC_006324	0	-0.29933	17.9056	16.582	14.5795	0.156812	0.265904	9.75581	13.2634	15.8562	1.03532	1.09022	8.13119	20.2591	24.1204	0	0.650197	6.32085	7.59227	10.853	0	0.738046	5.3042	5.6917	7.43044
XLOC_006338	0	0	1.41113	1.3743	1.86753	0	0	0.291439	0.14518	0.198494	1.67439	2.78771	0.452644	2.34058	5.69858	2.84532	0.7441	2.31516	22.2857	4.35612	-1.3561	-1.51585	17.8621	5.59996	3.49161
XLOC_006382	0	0.599663	0.482739	0.641756	1.35308	0.144674	0.059545	0.338686	0.64987	0.68503	0	0.158244	0.120925	0.279774	0.421078	0.089717	0	0.241698	0.51268	0.334911	1.03711	1.22313	0.395387	1.21807	0.98684
XLOC_006437	2.3906	2.31553	0.478753	4.3592	4.6405	3.27028	4.13573	0	1.16845	2.33558	0	0	0	0	0.058671	0	0	0	0.025348	0	0	0	0	0.020977	0
XLOC_006672	0.161083	0.123963	8.7592	12.3131	13.4225	0	0	6.83385	6.37669	6.71171	1.25678	1.97206	3.05698	9.61287	17.9042	0.447186	0	7.90687	13.9424	8.15584	0	0	21.8602	17.9024	16.075
XLOC_006717	0	0.112191	0.029917	0.112685	0.169368	0	0	0.015859	0.035111	0	1.12624	2.2136	0.008493	0.138279	0.322633	0.394243	-0.93909	0.491406	1.01056	0.090472	-0.06866	0	1.66622	1.12468	0.905126
XLOC_007021	0	0	0.143864	0.11084	0.08484	-1.04695	-2.41035	11.5965	4.92281	1.96547	1.31803	1.11316	143.159	376.271	374.184	0.212249	0.292949	203.736	265.31	226.517	-0.29666	0.584343	286.805	211.412	291.007
XLOC_007220	0.86071	0.042861	5.40421	12.1016	7.81384	0.300298	0.049009	18.2703	25.2217	23.6393	2.21553	2.03689	5.61269	30.6018	31.0274	0.043837	0.102803	12.4532	15.6578	13.3155	0.261797	1.38037	15.3149	19.0197	28.978
XLOC_007329	0.38464	0	30.3653	45.629	34.6474	0.291894	0	23.7799	33.0424	26.9317	1.24174	1.21305	9.65288	26.9899	30.3509	0	0	12.0622	13.8883	10.3716	0	0.492696	11.4465	10.9566	12.4818
XLOC_007490	0	0.431627	3.78526	3.22515	7.43734	0	0	1.18622	1.05835	1.40316	1.33092	2.70877	2.59807	8.36881	24.5531	-0.16377	-1.28223	18.5132	16.3784	5.73704	-0.27318	0.443201	23.6024	16.3121	23.2869
XLOC_007492	0.205676	0.272775	11.4492	15.4131	18.0775	0	0.176877	6.35054	7.1655	9.37933	1.39345	3.17509	4.39066	13.6454	53.1342	0	-0.87612	19.9506	23.58	8.57221	0.048391	1.27241	26.3759	27.3831	44.9603
XLOC_007493	0.108164	0.638892	6.9025	8.90528	14.2822	-0.18708	0	10.307	8.25243	11.7467	1.25958	1.37246	2.39551	7.06046	8.74322	0	0.077761	1.74087	2.01792	2.10796	0	1.11312	1.51353	1.71579	2.78876
XLOC_007745	1.99385	2.35893	0.08031	1.089	1.54586	0	0	0.051086	0.084829	0.17397	0	0	0	0.023445	0.11548	1.8467	0.980239	0	0.392891	0.189438	0	0	0.072144	0.154829	0
XLOC_007887	3.07434	3.1453	0.326547	5.1366	6.04677	0	0	0.373247	0.305397	0.462204	0	0.320886	0.191206	0.089369	0.678645	0.996196	0	0.219429	1.01034	0.462902	-2.07608	-1.40611	1.61338	0.118039	0.166886
XLOC_007997	0.099516	0	1.48704	2.10864	1.66135	0	0	1.1679	1.38922	1.51811	1.28205	1.58007	0.310799	1.1585	1.62337	0	0	0.645728	0.733224	0.496604	0	0.42345	0.991629	0.958546	1.16374
XLOC_008002	0	0	0.131525	0.105086	0.110312	-0.04893	-1.1645	1.46412	1.04193	0.474852	2.04509	0.279484	2.40218	12.1691	4.22898	2.04773	1.73795	3.9411	20.5713	13.4969	2.89512	2.43228	3.62327	29.0894	15.0686
XLOC_008035	0	0.402133	1.93301	2.2694	3.85047	0	0	2.50069	3.09236	3.32328	1.48861	1.54456	0.195993	1.06365	1.26843	0	-1.25121	0.467337	0.303784	0.041755	0	0.694237	0.840663	0.576739	1.30465
XLOC_008234	0.303109	0.059916	75.0238	99.4534	94.5694	0.215053	0.143092	60.929	74.68	78.9866	1.05714	1.10793	17.1866	38.6013	45.8053	-0.0917	-0.22767	17.9776	17.4709	12.6446	-0.2386	0.58522	20.3356	15.0352	21.3249
XLOC_008242	0.391994	0	112.245	163.809	130.762	0.136866	0.115337	155.001	183.852	201.342	1.72634	1.82978	49.5166	181.344	223.127	0	0	54.5138	58.0884	47.5594	0	0.947772	60.0679	50.7777	83.1433
XLOC_008268	2.95122	3.42998	22.947	201.417	315.383	0.435322	1.48006	76.9756	112.256	255.793	2.11104	2.15543	19.4734	94.1415	111.218	5.396	7.01323	0.321243	28.1583	69.4368	4.6623	5.62948	0.520296	20.2054	27.9653
XLOC_008356	0.198964	0	3.12681	4.31514	4.07182	1.23999	2.08688	0.144986	0.576609	1.12379	-0.53511	-0.36755	0.212817	0.07393	0.097108	0	0	0.145217	0.094396	0.091904	0	0	0.109199	0.123687	0.066267
XLOC_008572	0.095193	0	16.4258	20.8118	19.9343	0.156764	0	10.7912	14.2119	12.509	1.61096	1.4975	3.02674	11.8856	12.6243	0	0	4.6883	4.72614	4.79813	0	0.527812	5.12797	4.15392	6.06356
XLOC_008638	0.279101	0.265399	21.6432	30.2641	33.6201	0.317493	0.488109	15.9735	22.6444	28.2546	1.20779	1.49682	6.30252	17.3191	24.1832	0	0	10.5582	12.9698	8.755	0	0.300756	12.524	11.6948	11.6467
XLOC_008659	0	0	0.048149	0.029677	0.045431	0	0	0.007657	0.016953	0.018964	0.48798	0.856676	0.237848	0.562234	0.82216	1.00025	0	0.293348	0.987077	0.148521	1.53726	1.2955	0.30277	1.26243	0.771681
XLOC_008837	0	0	0.604039	0.720592	0.753797	0	0.256793	0.774667	0.977615	1.59243	1.41108	2.09251	0.099572	0.839006	1.50597	0.687022	0.322533	0.279325	0.919199	0.61872	0	0	0.892691	0.60104	0.653253
XLOC_009056	0	0	1.42205	1.69488	1.81622	0	0	1.62424	1.80495	2.08871	1.04201	1.2046	0.334571	1.02062	1.30624	0.137579	0	0.464585	0.782442	0.541716	0	0.522707	0.910442	0.73461	1.13069
XLOC_009208	0.401803	0	22.5951	34.7849	28.5732	0.148514	0	22.5939	28.4906	24.1175	1.21657	1.14778	6.91834	19.4202	21.2572	0	-0.15347	9.25769	10.0236	5.986	0	0.949843	8.58309	8.43013	12.9536
XLOC_009255	0	0	0.274075	0.372047	0.40638	0	0	0.186795	0.198166	0.163848	0	1.24497	0.200082	0.264316	0.932467	1.29104	2.81594	0.21925	0.957729	2.19347	0	-2.9721	3.78981	3.90627	0.2001
XLOC_009268	0	0	0.31343	0.497601	0.510822	0	0	0.022656	0.075242	0.112225	0	0	0.024268	0.12477	0.128036	1.69601	2.07138	0	0.630599	0.672116	-1.09463	-0.83784	0.460732	0	0
XLOC_009269	0	0	0.689092	0.917625	0.939173	0	0	0.06088	0.202183	0.15078	0	0.256839	0.108684	0.204888	0.550478	1.71773	1.18327	0.160066	1.63504	0.972491	-1.61829	-2.42861	1.16926	0.098407	0.020869
XLOC_009293	0	0	1.06719	1.30946	1.09087	0.082309	-0.99219	6.94173	8.58471	3.31296	1.39482	0.12264	15.3759	44.7189	21.4729	1.34771	1.05119	8.24686	25.4828	16.8897	1.09845	1.26931	11.6772	25.6034	20.4829
XLOC_009756	2.89881	1.67101	0.023954	1.27959	0.632864	0	0.089593	0.038094	0	0.259452	0	0	0.102009	0.034964	0.129167	0	0	0.128772	0.083706	0	0	0	0	0	0
XLOC_009951	2.93242	3.00569	3.67464	33.3087	39.3905	2.16044	3.0244	3.26218	16.981	34.1675	0.654437	1.07793	5.13907	9.32533	14.2698	1.76376	2.47486	1.90805	8.44493	11.1474	1.02095	1.31595	2.954	6.54088	5.69368
XLOC_009962	0.738129	0.180643	5.5002	11.6232	8.94614	2.85129	2.34625	0.895509	9.54442	7.53047	-0.9098	0	0.267685	0	0.188306	0	0	0.070399	0.183047	0.142572	0	0	0.164697	0	0
XLOC_009994	0.082749	-0.03884	19.9967	25.6896	19.4925	0.065617	0	18.4186	22.8028	22.1567	1.2644	1.67197	9.42145	27.5661	41.7201	0	0	13.596	16.4917	13.7243	0.440583	0.756085	13.6742	20.4604	18.0522
XLOC_010121	0.327787	0.037783	179.995	243.514	224.209	0.219636	0.144027	143.743	177.405	187.174	1.07303	1.09797	40.1913	91.8545	107.08	-0.02739	-0.22572	40.8764	41.2189	28.5033	-0.21503	0.581172	46.9936	35.0192	49.5107
XLOC_010126	0.675705	0.287466	106.878	187.398	161.291	0.362759	0.272016	159.568	218.683	228.352	1.84296	1.86577	49.2455	192.629	224.201	0.043335	0.036804	50.1691	60.7769	49.205	0	1.12631	54.1474	53.496	83.6492
XLOC_010127	0.706133	0.07669	6.10306	12.9144	9.4827	0.328855	0	3.5742	6.01538	4.06621	1.10311	1.00897	1.40064	4.53409	4.89365	0.153586	0	2.71767	4.46964	3.11661	0	0	3.97232	3.31138	2.33088
XLOC_010148	2.81434	3.3743	18.2251	154.864	256.077	0.382423	1.32988	61.5361	89.8586	190.701	1.88392	2.03497	16.3096	71.6126	91.0335	4.0197	5.63665	0.354975	18.2673	44.9309	4.11559	5.18246	0.296591	14.9582	22.084
XLOC_010279	0	0	7.07418	9.04419	9.70628	1.10187	1.45693	1.37553	4.32342	6.08346	0.017518	0.843553	1.21027	1.91633	3.77568	0	0	2.90614	2.82463	2.74657	0	0.131819	3.02479	3.57332	2.98069
XLOC_010462	-0.00184	0	27.5288	26.9407	31.5397	0	-0.2205	31.0185	32.2526	28.6515	1.2692	1.02761	13.6512	36.0093	34.9559	0.026194	0.319105	15.3834	18.3762	18.2352	0	0.668794	17.2781	16.4498	19.4535
XLOC_010505	0	0	3.32395	3.79399	3.33962	0.120718	0.032056	2.23513	3.00707	3.1517	0	0.1182	0.253391	0.329437	0.543973	-0.06913	-0.33884	1.03866	0.806613	0.493298	1.12423	1.23822	0.488443	1.43393	1.10733
XLOC_010629	0	0	3.22147	2.80679	3.86147	0	0.27338	0.673583	0.682643	1.3158	-0.62105	-0.40764	0.345504	0.087076	0.139396	1.65479	1.32543	0.17104	1.07012	0.714426	-1.75647	-0.36089	0.407288	0.023002	0.068294
XLOC_010672	0	-0.20703	1.75161	1.99216	1.09199	0	0	0.149225	0.302853	0.184791	-0.09688	0	0.399599	0.09131	0.168662	2.90656	3.6962	0.44839	6.55803	9.13752	0	0.057339	1.37681	1.05528	1.48345
XLOC_010679	0.164359	-0.05669	11.5518	14.7783	11.868	0.182971	0	11.0114	13.9273	12.0191	1.07056	1.45136	3.41271	8.39495	12.4808	-0.2578	0	4.43942	3.54032	3.36042	-0.03565	0.192827	4.24039	3.26897	3.72402
XLOC_010791	0	0.447194	1.1631	1.49826	2.63039	-2.50129	-1.97659	14.4889	2.11256	3.49025	0.649893	3.45165	1.93404	3.9882	30.7942	1.48277	1.00418	13.2659	44.4388	25.9615	-1.00512	-1.54978	71.9437	31.2322	14.9604
XLOC_010964	0	0	6.07146	6.93002	6.41076	0	0	7.77787	7.40129	9.46554	1.36792	1.55967	1.7442	6.10144	7.96812	0	0	2.82781	3.77456	2.95086	0	0.434764	5.08614	4.66809	5.57537
XLOC_011074	0.176216	0	7.55366	9.71178	9.24076	0.156555	0.039317	5.01622	6.31327	6.48157	1.00261	1.21145	1.79608	4.26064	5.63209	0	0.033884	2.06555	2.45289	2.19966	0	0.564828	2.84158	2.78503	3.18087
XLOC_011081	0	0	0	0	0	0	0	0	0	0	0	0	0	0.077517	0	1.73518	2.12933	0	0.804172	0.867261	2.65524	2.91203	0	1.29687	1.10012
XLOC_011288	0	-0.269	115.081	125.352	105.654	0.10696	0	96.0094	112.008	108.96	1.03698	1.01236	34.4558	78.6799	88.6769	0.023793	0	39.7827	48.1444	34.7137	-0.2016	0.111525	51.7715	38.2218	40.2825
XLOC_011993	0	0.228856	0.06945	0	0.340757	0	0	0.298202	0.134489	0.355596	0	0	0.118301	0.212879	0.087381	0	1.71191	0.099559	0.307404	0.806505	1.16878	1.21901	0.037433	0.33473	0.249874
XLOC_012287	0.691626	0.528975	0.859204	1.97755	1.98059	-0.14618	0	0.977215	0.631834	1.38146	-0.56581	0	0.453889	0.174623	0.635329	3.19157	2.42154	0.116933	2.34998	1.14459	-0.45096	-2.54117	0.537353	0.199193	0
XLOC_012625	0.311748	0	23.6851	33.9029	25.7127	0.012044	-0.02054	28.9944	32.6695	29.6515	1.44568	1.20178	14.6084	45.1896	43.8348	0.141237	0.335479	21.1275	28.0583	26.0927	0.27027	1.03182	23.5446	29.2036	34.9038
XLOC_012991	1.61413	1.04979	0.406462	2.2016	1.69097	1.56111	1.45916	0.308502	1.60998	1.67365	1.24883	1.29054	0.204562	1.01127	1.19549	1.01336	1.25455	0.513151	1.77542	1.72646	0.6074	0.851763	1.09539	2.20835	1.85822
XLOC_013069	0	-0.31939	16.7647	16.6557	14.5939	0.047423	0	11.3159	12.9883	12.7	1.33378	1.03966	2.8466	8.42703	7.90871	0	0	2.81136	3.13207	2.59677	0	0.576097	2.97846	2.51914	3.44531
XLOC_013104	0	0	0.642122	0.710373	0.574808	0.138177	0.158783	0.654584	0.999981	1.12672	0	-0.33707	0.44172	0.360483	0.251546	0	0	0.77446	0.743149	0.806621	1.49266	1.80975	0.236647	0.976064	0.861644
XLOC_013874	0.1987	0.870729	0.5821	1.21986	2.08713	0	0	0.555419	0.778809	1.07754	0	0	0.23797	0.458808	0.439433	0.71256	0.452631	0.271199	0.989923	0.718223	1.35875	1.35097	0.355577	1.57111	1.12332
XLOC_013901	0.879272	4.65629	0	0.189833	2.61546	1.12381	4.14913	0	0.174278	1.42966	0	2.95363	0.011242	0	0.699887	0	3.60243	0	0	0.862216	0	3.57612	0.059287	0	1.47869
XLOC_014066	1.26913	1.34631	17.9279	49.3082	58.393	1.34829	1.70351	5.70207	17.1406	24.2651	0.492973	0.617195	1.09668	2.22645	2.77729	0.995672	2.05714	0.993931	3.04584	5.10414	2.88789	3.14002	1.31686	12.0302	10.1727
XLOC_014068	0.351707	0.173618	3.65537	5.9823	5.93439	0.812297	0.821804	1.60998	3.76954	4.21676	0.086196	0.547449	0.991969	1.5431	2.3994	1.04201	1.1845	1.26828	3.80904	3.44635	0	0	2.15692	2.52176	1.39194
XLOC_014528	1.93625	1.66435	0.389247	2.12426	1.97985	1.17128	0.954056	0.551305	1.63816	1.575	3.49842	2.5997	0.16058	2.82745	1.75455	4.24896	4.73961	0.043594	2.36969	2.68718	3.85022	2.88752	0.191223	3.81073	1.40743
XLOC_014843	0.712946	0.474579	5.20009	12.3627	11.7758	0.336039	0	2.30367	4.70799	2.85271	0.83535	0.087496	0.253079	1.73489	1.26848	-0.10626	0	2.99511	1.86038	2.29147	1.86999	2.38152	0.200199	2.79272	2.79425
XLOC_015370	0.315912	0.488494	26.0698	37.457	47.2409	0	0.099104	10.6315	11.2551	15.0338	1.2375	1.23431	5.32088	15.404	17.6308	0.011477	-0.14085	11.1948	14.1969	7.49541	0	0.717508	12.5355	12.6352	15.6597
XLOC_015533	0	0	1.29318	1.49713	1.04588	0	0	1.0609	1.30089	1.17227	1.01496	1.13811	0.332167	1.22841	1.53113	0.107976	0	1.0115	1.72148	0.819397	0	0	1.56735	1.44441	1.07422
XLOC_015571	2.52222	0	1.43036	10.815	1.4469	2.46466	0	1.85457	12.613	2.00475	1.75223	-0.42537	4.00589	15.8183	2.8952	2.60377	1.28629	1.99736	15.9704	5.28426	2.98812	1.78102	2.38461	20.8805	6.52241
XLOC_015627	-0.31572	-0.48924	49.5566	39.5251	39.4968	1.40418	1.50231	10.4723	30.5428	36.3089	-1.58137	-0.56651	3.14308	0.846461	2.05885	-0.61552	-1.639	2.18997	1.26724	0.434815	-1.08103	-0.76034	1.18828	0.341872	0.305682
XLOC_016017	0	-0.13539	18.8123	19.1363	17.7752	0.178351	0.011829	13.4124	17.5996	17.4886	1.42437	1.22745	4.13985	13.7869	13.837	0	0	4.61393	6.07492	5.05344	0	0.190827	5.52296	4.15358	5.15626
XLOC_016291	0	0	0.395695	0.520301	0.388295	-0.28675	-2.23233	2.84427	1.85294	0.436374	1.16464	1.34606	6.09316	15.883	20.6113	0.132833	0.240964	4.38193	6.17613	5.45666	0	1.33338	5.40296	5.43151	10.3928
XLOC_016490	0.332232	0	11.2665	17.1031	14.9127	0.020821	0	10.7837	12.913	11.9768	1.84337	1.72594	2.47194	11.5537	12.2356	0.166429	0	3.85332	5.88547	3.85398	0	0.832936	6.09147	6.20585	8.6301
XLOC_016632	0.028553	-0.08187	15.3009	18.2614	15.0692	0	0	17.4427	16.9513	19.4619	1.00134	1.03381	4.06161	9.93756	11.6537	0	0	4.32724	5.60205	3.47962	0	0.961244	4.02872	3.87313	6.30558
XLOC_016687	0	0	0	0.091195	0.041882	0	0	0.035294	0.013024	0.058274	0	0	0.063007	0.010798	0.026594	1.66337	1.98937	0.066282	0.741066	0.76513	0	0.179918	0.053165	0.085573	0.169379
XLOC_016903	0.667628	0	98.871	174.407	110.387	0.55235	0	89.9362	143.541	104.681	1.71336	1.47356	46.0604	167.017	162.3	0.777682	0.739106	47.2532	96.0785	75.9451	0.709551	0.967197	45.7996	76.2358	64.7078
XLOC_017084	0.069594	-0.02932	25.9359	30.5777	27.6663	0	0.036491	21.1929	22.7913	26.6818	1.14654	1.17709	6.31651	16.133	18.8867	0.063509	0.064394	7.27455	9.39054	7.69154	0	0.094941	9.8323	8.06161	7.84736
XLOC_017169	0	-0.27573	0.942131	0.874762	0.689509	0.57847	0	0.307333	0.669803	0.4341	0	0.453718	0.519508	0.564166	1.10722	1.73166	1.54693	0.638492	2.91583	2.0985	0	-1.7962	3.00555	2.85255	0.439513
XLOC_017337	0.27479	0	70.2948	93.885	80.2895	0.011642	0	48.7537	53.7154	58.7333	1.19495	1.53679	9.93031	26.3204	38.117	0	-0.16896	14.1448	15.507	9.61433	0	0.696433	20.1237	20.6863	23.8448
XLOC_017361	0	-0.13077	12.6333	11.9553	11.2701	-0.0209	-0.14366	14.5504	12.5017	12.7032	1.44637	1.01846	3.81482	13.5226	11.6289	0	0	4.18457	4.90511	3.85523	0	0.874938	4.84899	5.24014	7.51295
XLOC_017418	-0.06546	0.138785	6.89749	6.02586	9.99129	2.15169	1.64031	0.18496	1.39764	1.10538	-1.87299	-1.76836	0.189502	0	0.009089	-1.65407	-0.70111	0.126859	0	0	0	0	0.063596	0	0
XLOC_017491	0	-0.26528	26.9223	30.6949	23.4946	0.001365	0	20.351	23.3255	24.0125	1.31575	1.25521	7.81455	23.1945	25.5242	0	0	8.22067	9.0878	6.62651	0	1.1413	7.59158	8.02982	13.1296
XLOC_017897	0.402019	-0.00084	267.687	382.185	302.542	0.137654	-0.041	322.756	374.965	345.464	1.90577	1.85719	65.9176	267.821	296.734	0.073269	0	77.1622	94.4364	65.9225	0	1.37289	73.6448	73.5	133.861
XLOC_018005	0.445463	0	1.48258	2.97782	2.46373	0.32478	0.188513	1.31961	2.37625	2.4185	1.83296	1.34895	0.320388	2.09941	1.75001	0	0	1.05077	1.09543	0.80302	0	0	1.59023	1.51444	1.50181
XLOC_018120	1.39734	0.085264	4.16007	15.3735	7.18782	1.31084	0	0.902135	3.99465	0.478776	0.562496	0	0.184058	1.06459	0.291324	0	0	1.30696	0.786632	1.86259	1.48724	1.9059	0.291199	2.39562	2.25307
XLOC_018129	0	-0.10513	21.7504	22.6233	21.5323	0	0	20.4657	19.2478	24.0791	1.13537	1.4717	7.55569	19.2955	27.8345	0	0	10.5804	10.9679	8.43677	0.07608	1.05893	10.014	11.2519	15.5741
XLOC_018237	1.06514	1.08908	0.115558	1.06838	1.19939	0	0	0.122512	0.440768	0.455133	0	0	0	0	0.138469	0	0	0.034512	0.022434	0.139785	0	0	0.173011	0.445563	0.031497
XLOC_018320	0.115723	-0.00074	41.504	50.9542	44.748	0.211482	0	35.9553	46.1894	43.4959	1.08444	1.29238	17.9215	43.0839	56.9407	0.01882	0.139049	27.3302	33.1645	29.3334	0.03297	0.53572	29.5401	31.0267	31.0899
XLOC_018496	0.044427	0	1.20225	1.78238	1.71448	0.476946	0.784025	0.716968	1.45509	1.97747	1.01638	1.35606	0.337439	1.12668	1.6207	0	0	0.587546	0.819544	0.632131	0.031109	1.11055	0.392727	0.632128	0.904885
XLOC_019194	0.309555	0	7.66642	11.774	8.84386	0.010989	0	8.60711	10.38	8.52678	1.10147	1.26862	2.62479	7.34232	9.43059	0.251397	0	3.1035	5.1176	3.46609	0	0.248337	4.25566	4.78752	4.22782
XLOC_019764	0.209143	0.040605	48.2977	61.9981	62.026	0	0.026438	41.9132	44.2025	51.7661	1.00755	1.07948	12.3236	28.0974	33.8348	0	-0.22179	16.0499	17.4305	10.7389	-0.17945	0.433293	20.0574	14.7873	19.698
XLOC_019766	0	0	0.03533	0.127026	0.116674	0.899944	0	0.028092	0.27988	0.139149	0.087962	0.480272	0.195586	0.464112	0.682644	2.60985	1.27784	0.253231	3.02467	1.02568	0	0	1.45991	1.0387	0.780007
XLOC_019927	0.469158	0.182782	6.62216	11.5123	10.6248	0.147257	0	6.37406	8.66081	7.04845	1.47941	1.20981	1.82674	6.9461	6.65008	0.430465	0	2.78642	5.27765	2.16479	0.174622	0.629522	3.56444	4.83275	4.66957
XLOC_020238	0	0	1.62927	1.70717	2.05999	0	0	0.829117	1.34807	1.05881	1.7031	1.09313	0.055506	0.903685	0.70283	0	0	1.10941	1.30946	0.62082	0	0	1.60996	1.44488	1.25232
XLOC_020291	0.217247	0	152.543	193.379	173.417	0.06223	0	155.033	172.789	176.582	1.14656	1.18536	31.0269	76.2552	89.7563	0	-0.07843	31.6485	34.8703	23.7631	-0.11398	0.330374	36.6704	28.5374	33.3797
XLOC_020520	0.337616	0.578811	18.3854	26.1112	34.569	0.350507	0.060469	4.16289	6.25907	5.72662	-0.21464	-0.70553	3.60332	2.67217	2.12682	-0.72083	-0.31414	21.4833	13.2952	14.0671	1.35434	1.79773	4.3922	11.9118	11.4739
XLOC_020591	0	-0.37202	117.204	122.751	100.656	0.140271	-0.00053	111.779	132.28	120.903	1.41715	1.17963	39.3467	115.311	112.242	0	0.186963	42.239	49.7598	46.0378	0	0.773746	41.0344	36.8259	50.1771
XLOC_021126	0	0	3.93362	4.73876	3.90803	0	-0.08972	4.39979	4.26295	4.01348	1.04366	1.09569	3.1636	7.74077	9.19731	0.228701	-0.22654	6.13572	8.81279	3.98626	0.040689	0.791024	7.60862	8.19616	9.70335
XLOC_021308	0.95521	0.565702	5.90328	13.895	11.9598	0	0.017541	14.8288	14.5274	18.8867	1.61213	0.855389	3.08009	11.5534	7.93404	0.111328	0.235743	5.0826	7.04134	6.28853	1.08007	1.89829	3.69458	8.73214	10.8284
XLOC_021462	0	-0.04663	34.7396	38.5612	36.0462	0	-0.0648	35.4206	35.4797	35.3246	1.03929	1.03294	12.1512	28.851	32.9384	0	-0.10235	15.4881	15.2953	11.0084	0	0.652792	18.3659	15.7287	21.3843
XLOC_021672	0.373718	0	27.7234	39.5073	32.6477	0.141056	0.206258	13.6371	16.542	19.2204	1.41164	1.36401	3.66453	11.237	12.469	0	0	4.86662	5.36044	4.12859	0.144657	0.967307	4.32616	5.09572	6.33009
XLOC_021752	-0.31218	-0.87948	1.85164	1.21502	0.908198	1.38933	1.57951	0.03243	0.294377	0.369461	0	0	0.048631	0.023812	0.043984	0	0.332365	0.051158	0.156771	0.185009	2.15834	0	0.065948	0.723384	0.04002
XLOC_021810	0	0	23.4281	25.781	25.8971	0	-0.07796	24.0167	24.6382	23.0013	1.00927	1.10914	6.23549	15.4578	18.9738	0	-0.05428	7.65788	9.14262	5.15926	0.245784	1.17601	7.18859	9.71606	12.92
XLOC_022328	0.26841	-0.01767	295.146	383.641	330.342	0.198319	0.141908	167.161	204.834	219.003	1.00722	1.18967	63.7449	139.579	181.325	-0.07504	-0.08765	78.174	76.489	60.354	0	1.22705	79.4614	73.9751	130.339
XLOC_022719	0.137371	0.07011	6.97301	9.46482	10.1161	0	0	6.1106	6.08247	7.29893	1.11107	1.60172	1.0879	3.36209	5.36335	0	0	1.63223	2.1342	1.80477	0	0.174673	2.52063	2.34145	2.48278
XLOC_022884	1.24419	1.30359	0.456593	3.07484	3.54231	0	0	0.282376	0.714491	0.949119	0.435275	0.802784	0.086417	0.629428	0.911869	0	0.27018	0.499996	1.12277	1.33478	0	0	1.0482	1.5649	0.580778
XLOC_023216	1.59282	0	0	0.244837	0.030666	0	0	0.025842	0.038143	0.042669	-0.24902	-0.08263	0.82119	0.482292	0.623111	1.37045	1.63206	0.184421	0.90856	0.894405	-0.40097	-0.22655	0.729892	0.313286	0.24804
XLOC_023533	0	0	7.28681	8.40061	8.83394	0	-0.1352	7.27439	7.78616	6.74513	1.22421	1.61357	3.10307	8.47758	12.681	0.035929	0	4.18217	5.32295	3.48325	0	0.465223	6.87393	5.70167	6.99278
XLOC_023555	0.150756	0	0.312396	0.67392	0.56005	0	0	0.943911	0.632445	0.861278	0	2.35486	0.053213	0.056998	1.123	2.85062	3.07406	0.111957	2.33792	2.22484	-2.3427	-3.66203	2.2731	0.225848	0.025545
XLOC_023763	-0.27798	-0.9666	11.721	8.48317	5.83134	0.489418	0	1.75806	3.47028	2.17706	0.454573	0.774062	2.24611	4.17985	5.93717	2.25336	1.07519	2.76858	18.1053	6.64612	0.336278	0	5.02527	7.29258	3.59411
XLOC_023962	0	0	0.018895	0.038821	0.053486	0	0	0.165266	0.033264	0.130235	1.23071	2.19484	0.032186	0.386116	0.832072	0.434053	0.129906	0.220079	0.671275	0.479988	0	0	0.424343	0.473558	0.417165
XLOC_024008	0.427644	0.331542	0.711388	1.50923	1.57594	0.028349	0.366177	0.405793	0.707851	0.97456	0.615608	0	0.526857	1.26409	0.347459	1.08925	1.15939	0.651228	2.18865	1.89411	1.36173	-0.16654	0.722403	2.48952	0.227623
XLOC_024139	1.85086	2.48578	0.052001	1.38889	2.35516	0	0	0.372131	0.183088	0.20481	0	0	0	0.075902	0.1402	0.027277	2.64897	0	0.393709	1.79274	1.23103	0	0.233565	1.7544	0
XLOC_024210	0.245345	0.184372	11.6153	16.6427	17.8774	0	-0.0141	11.8558	13.6078	11.491	1.30383	1.44692	4.18625	12.8857	16.2872	0	0	5.78153	6.73274	5.75471	0.577294	1.35483	4.9334	8.44363	10.149
XLOC_024280	0.261351	0	10.2792	14.8828	11.114	0.136286	0	7.69263	10.1337	9.97853	1.06904	1.38674	3.72851	9.77895	13.9113	0	0	4.39901	5.66265	4.65191	0.175637	1.31173	4.47577	5.85189	8.91957
XLOC_024395	0	0	0.094763	0.155754	0.071531	-1.35297	-1.34346	0.858981	0.116776	0.13063	-0.65151	-2.07366	1.00079	0.387288	0.085163	2.12737	2.89682	1.0528	6.84352	9.40539	1.21329	-0.21328	3.69448	9.60954	1.59624
XLOC_024880	0.135752	0	55.8447	68.8727	65.1526	0.230793	0.227926	42.4416	55.0216	61.0328	1.07096	1.35291	8.56653	21.4138	29.7522	0	0	12.9094	13.5666	9.909	0	0.384438	15.6319	13.9782	15.4401
XLOC_024922	0.935962	1.87122	0.034239	0.351729	0.710747	-0.57259	0	1.32041	0.587691	1.34854	0	2.50217	0.233291	0.337341	2.80015	2.18997	2.91959	0.245415	2.20348	2.95101	-1.13045	-2.69178	7.96622	2.75589	0.55995
XLOC_025276	1.18864	0	0.252285	0.874679	0.287638	0.821581	0	0.250751	0.647691	0.279463	0.03644	0	0.317828	0.471808	0.264517	0.839355	0	0.452072	1.15402	0.348093	1.90707	1.34047	0.325782	1.54525	0.75641
XLOC_025653	0.137133	-0.17507	55.162	67.9696	53.196	0.288112	0.119702	31.5894	42.9727	42.5966	1.20499	1.13375	15.3151	40.3001	44.0052	0	0	23.1937	26.949	19.8868	0	0.25812	29.6276	28.1914	25.8324
XLOC_025726	0	0	0.084042	0.043167	0.43614	0	0	0	0.036988	0	0	0	0	0.122669	0.151057	0.421519	0	0.225893	1.05234	0.076246	1.63842	3.2821	0.075496	1.09365	2.30216
XLOC_025864	0.435292	0	41.9079	62.9723	51.1142	0.143647	0.123111	30.2715	36.7722	40.3014	1.28292	1.38054	8.18627	22.9661	28.1456	0	0	9.60601	10.2536	8.54953	-0.47117	0	13.1458	7.66959	8.72085
XLOC_025879	0	0	150.693	164.437	170.712	0.092591	0.300422	108.85	128.344	164.331	1.10709	1.53045	25.0879	63.5876	97.3214	0	0	50.3525	57.4706	43.6728	0.704332	1.15636	56.6128	95.2701	92.2895
XLOC_026107	0.603479	0	139.439	233.359	165.638	0.118681	0.042008	115.806	136.559	144.027	1.22713	1.51294	28.1935	74.9525	104.494	0.219309	0	49.3299	68.4225	39.618	0.255961	0.996168	60.9973	73.8163	87.0306
XLOC_026180	2.72188	3.05239	0.177213	2.06621	2.9011	0	0	0.16909	0.101391	0.191941	-1.0101	0	0.249037	0.0388	0.278708	0	0	0.119081	0.041284	0.12862	-1.04801	-0.31488	0.238789	0.025623	0.036227
XLOC_026193	2.97903	3.12906	1.32688	15.148	18.8507	-1.48448	-0.04795	0.597201	0.044073	0.22186	-0.225	0	14.8192	11.4378	17.9321	-0.14164	-0.40719	132.117	126.196	83.6758	-0.51842	-0.15834	302.51	190.142	173.394
XLOC_026241	0	0	17.9891	18.4345	19.692	0	0.090842	9.3377	10.8595	12.9923	1.06421	1.38688	6.38696	15.841	22.6296	0.256335	0.866092	7.44792	11.2453	13.8864	0.08736	0.609293	7.80335	9.07299	9.18908
XLOC_026448	1.28108	1.2349	0.392305	1.86389	2.01276	0	0	0.370425	0.129493	0.241426	0	0	0.083531	0.178943	0.066106	0	0.002325	0.043936	0.199919	0.222447	0	-0.5885	1.74004	1.70172	0.441084
XLOC_026850	0	0	5.68494	6.4787	5.86694	0	0	3.37257	3.22522	4.26383	1.12186	1.89234	0.83219	2.73894	5.26872	0.043191	-0.21279	2.76559	3.95757	1.51102	0	0.118789	6.94213	6.4004	5.956
XLOC_026876	0	0	0	0.180571	0.221142	0	0	0.046589	0.051574	0.115386	0	0	0.099806	0.128284	0.263286	1.48252	3.20293	0.052496	1.1261	2.92367	0	0	0.526345	1.29903	0.76658
XLOC_027016	0	-0.28201	0.508453	0.854702	0.087228	0	0	0.183768	0.32549	0.318593	0	0	0.551151	0.134936	0.166163	1.29675	1.67468	1.11817	4.81873	5.11613	1.15047	0	1.86852	5.74776	1.62526
XLOC_027315	1.55895	2.49278	0.287847	1.52072	3.1816	0.441214	1.39901	0.196181	0.518801	1.06623	-0.04348	-1.06016	0.466967	0.260091	0.08623	-0.21763	0	0.356145	0.239489	0.198969	-0.95075	-0.90386	0.467901	0.066064	0.044833
XLOC_027349	1.08966	0.222808	2.04938	6.15386	3.86742	1.19813	-1.55228	3.40532	9.89833	0.853734	2.00436	1.10817	0.738459	4.64039	2.92796	2.12953	0.113606	6.49717	36.0976	7.50866	3.01802	2.36782	11.872	99.8632	45.418
XLOC_027566	-0.19558	-0.27044	20.6896	16.4116	17.6413	0	0	16.9039	18.0164	20.2785	1.0251	1.10403	3.58353	9.41988	11.4008	0	0	2.72103	2.43204	2.32479	0	1.14375	1.53461	1.37227	3.25942
XLOC_028157	0	0	0.067873	0.017431	0.032021	-0.38434	-0.87442	2.81986	1.68775	1.2865	1.59362	1.38799	0.751496	3.29406	3.29389	0	0	0.288855	0.454589	0.323282	0	1.1133	0.335343	0.507051	0.846377
XLOC_028208	0.301443	0	26.9065	38.1574	34.2496	0.013317	-0.03236	23.4351	26.7868	23.4108	1.09592	1.65397	5.11649	13.4616	22.5587	0	-0.19218	7.50502	7.4081	4.65697	0	0.958785	7.72745	6.95984	11.7387
XLOC_028299	0.835368	-0.04382	9.26812	19.9807	8.88874	0.492941	0	10.3374	17.0088	10.951	1.87744	1.26439	3.50346	16.0853	12.163	0.664168	0	3.48078	7.48291	2.48797	0.483655	1.18055	4.44796	7.17161	8.15992
XLOC_028659	0	0	0.195768	0.050277	0.092359	0	0	0.505903	0.445156	0.433715	0	0	0.027789	0.023812	0.087969	1.12948	1.13612	0.058467	0.503568	0.429222	-0.71942	-3.1856	1.24568	0.424595	0.01334
XLOC_028960	0	0	7.88224	10.7063	8.92481	0	0	5.22289	6.16719	6.98509	1.30934	1.11088	2.83449	10.8659	10.9405	0.015155	0.172301	3.60954	5.9678	5.56197	0	0.416773	5.2712	5.06534	6.73178
XLOC_029147	0	0	1.35528	1.38301	1.38041	0.203321	0.073146	0.363968	0.647821	0.662815	0	0	0.328703	0.43232	0.290382	0	0	0.788069	0.768404	0.553711	1.12341	1.28917	0.225755	0.752698	0.60181
XLOC_029162	2.31009	2.67807	4.91874	30.0069	43.3984	-0.33028	0	3.3793	2.08882	3.27129	-0.94255	0.414278	7.0556	3.07018	12.8155	1.21266	2.33578	4.73556	14.16	24.7785	-1.83789	-2.87601	29.0501	6.55058	2.09923
XLOC_029248	0	0	0.05798	0.223354	0.082061	0	0	0.368817	0.293452	0.228359	0	0.327715	0.148144	0.105786	0.495015	2.85932	4.38985	0	0.700678	1.61751	-0.63866	-2.18261	1.45836	0.572866	0.071116
XLOC_029579	0	0.092888	0.376288	0.412319	0.781107	-0.44525	-0.06961	0.408908	0.143527	0.234657	0.497625	0	1.47422	2.70957	1.35268	1.38665	0	2.71958	9.16778	2.51486	1.67631	1.15807	3.39151	11.7521	5.89741
XLOC_029827	0.114244	0	1.15888	1.88645	1.64861	0	0	0.893114	1.1613	1.43952	1.20039	1.41261	0.242956	1.06696	1.41001	0	0	0.447269	0.519177	0.647004	0.1342	0.590542	0.43243	0.773369	0.743514
XLOC_029987	1.03909	1.52828	0.177654	1.21666	1.8439	-0.51691	0	0.565038	0.10425	0.349853	0	0.267848	0.151307	0.108045	0.718462	0	0	0.265284	0.482841	0.402939	0	0	2.34064	1.54123	1.42847
XLOC_029990	0	0	2.80094	3.40182	3.34485	0	-0.09604	4.01347	4.48144	3.51923	1.01279	1.07266	2.1122	5.3659	6.41101	0.605222	0	4.52236	8.70858	3.54699	0	0.51873	7.41731	7.36858	8.01616
XLOC_030190	0	0	4.91766	5.40674	5.31729	0.103989	0	3.17044	4.49239	4.34485	1.06015	1.06792	3.59971	9.50589	10.9652	0	0.149227	4.40601	5.35654	5.42615	0	1.17593	4.36984	5.15031	8.04235
XLOC_030511	0	0	1.18436	1.68811	1.24323	0	0	1.62449	1.88952	1.51603	1.47778	1.26657	0.428704	1.87998	1.87598	0	0	0.703003	0.63804	0.644702	0	0	0.704852	0.62791	0.544756
XLOC_030563	0.335978	-0.06428	156.108	213.077	168.699	0.469512	0.339401	98.8481	145.991	148.377	1.39978	1.56086	18.3024	53.8908	68.9848	0.323588	0.210331	10.0031	15.5155	11.7538	-0.26426	0.039635	18.9269	12.9999	14.3721
XLOC_030759	0	0	3.64116	3.87598	4.9543	0.463965	0.745776	1.84623	3.55338	4.75436	1.80468	1.79283	0.292138	2.07967	2.37125	0	0	1.11108	1.56741	0.981449	0	0.357394	1.49324	1.7295	1.85547
XLOC_030923	0.011181	-0.14298	39.8107	45.8679	38.502	0.056465	0	27.6487	32.5328	30.6807	1.39555	1.31628	9.85295	30.5784	33.216	0	0	12.5627	13.6296	11.2775	0	1.18798	14.0251	14.4426	24.0965
XLOC_031632	0	0	11.8347	13.6065	12.0691	0	0	8.4977	9.89098	9.393	1.20155	1.02377	3.17658	9.24778	9.41112	0	0	3.38451	4.34438	3.81757	0	0.41518	4.38137	3.84874	4.8093
XLOC_031793	0.804464	0	19.2786	39.4737	21.8782	0.123139	0	23.2941	28.9087	25.9031	1.76643	1.43265	5.51047	23.0341	21.0447	0.414357	0.23301	4.7081	8.51177	6.22742	0.437491	1.09905	3.98291	6.48997	7.19727
XLOC_031845	0.475546	-0.05859	36.6359	57.6153	37.8112	0.305896	0	28.9137	39.8592	32.1249	1.40846	1.23266	11.8723	36.2934	36.8963	0	0.028613	15.3	18.2069	15.6907	0	0.612606	16.7371	16.8028	19.0495
XLOC_032036	0.063118	-0.13631	30.7535	36.5881	29.985	0.199171	0	16.9467	22.1385	19.0608	1.10099	1.38264	15.5328	37.6681	52.3627	0.303357	0.18928	22.1926	32.7255	24.6566	0.210092	0.145371	30.2176	35.4356	24.1725
XLOC_032579	0.062774	-0.21413	26.944	32.4617	24.5134	0.085959	0	24.053	28.8091	24.8213	1.57654	1.59989	8.49408	29.7575	34.6631	0	0	12.6381	14.9702	11.1726	0.293931	1.29578	11.7556	15.4826	21.7168
XLOC_032686	0	-0.25662	12.9059	14.5084	11.6392	0.091903	0.15223	7.47308	8.98457	10.4026	1.00903	1.50289	0.978827	2.5411	4.0702	0	0	0.839011	0.689167	0.69511	-0.13427	0.108473	1.09358	0.672903	1.02329
XLOC_032995	0.560349	0	23.0664	39.6776	26.9662	0.379469	0	19.2553	28.7583	22.3126	1.54719	1.55521	6.53891	23.2518	26.809	0.019662	0.095865	9.30295	12.1535	10.5248	0	0.662317	10.9377	9.94365	13.4409
XLOC_033050	0.194153	-0.14865	73.0177	92.8351	72.3267	0.07945	0	62.5775	72.1776	70.242	1.23901	1.12427	20.2959	54.0472	57.2743	0	0	26.004	28.2732	22.368	0.221142	1.26203	25.1119	30.2743	43.7432
XLOC_033102	0	-0.25567	38.2948	43.2415	34.5455	0.263709	0.124033	14.5963	20.1528	20.3848	2.0875	2.15941	2.28004	12.6529	15.2373	0	0	2.44422	2.4649	1.82734	0	1.15044	2.74839	3.3424	5.212
XLOC_033111	0	0	0.510733	0.672641	0.790819	0.346895	0	0.270735	0.610935	0.412628	0.650608	0.221904	0.356914	0.91751	0.800302	1.00073	1.42941	0.574926	1.80759	1.98412	0.830897	0	1.047	2.33535	0.449752
XLOC_033114	0	-0.12169	54.9403	55.2666	53.949	0.142718	0.196414	37.0453	46.2708	53.3329	1.14088	1.46427	13.9133	36.233	51.7945	0.085713	0	22.3635	29.3662	21.9828	0	0.392258	36.1954	35.0569	34.9995
XLOC_033286	0.208478	0	22.9853	29.8351	25.878	0.183196	0	24.0419	29.8814	25.5561	1.09952	1.2523	3.52241	9.00662	11.4602	0	-0.10096	4.86937	5.16475	3.34326	0	1.07934	6.0015	4.97052	9.53848
XLOC_033309	3.24921	0	0.385277	5.95088	0.493363	3.68744	0	0.339171	6.80677	0.243875	1.65341	0	1.54694	6.22611	1.65705	1.56951	0.477837	1.26981	5.27305	2.08475	1.69287	1.44136	1.24843	4.86778	2.93664
XLOC_033426	2.93322	0	0.166062	2.57198	0.048212	3.89315	0	0	1.04568	0.025156	2.22654	0.510671	0.054398	0.839035	0.321441	2.47661	1.28237	0.125895	1.65159	0.625813	3.24858	1.80553	0.103276	2.33955	0.647611
XLOC_034056	1.27249	1.92878	0.954145	3.99907	6.91422	0	0	0.060694	0	0.225479	-0.08906	0	0.260045	0.250684	0.788892	0.666498	-0.02578	1.06004	2.91184	0.311631	0	-0.69305	4.5256	3.20069	1.21712
XLOC_034071	2.25962	0	0.260306	2.0699	0.500323	2.44968	0	0.160984	1.51902	0.313267	2.09555	0.475216	0.13959	1.09059	0.433217	1.88401	0	0.233223	1.49356	0.218667	3.03095	2.00763	0.164551	2.14675	0.772575
XLOC_034293	0.441812	0.190534	3.93731	6.29698	5.95157	0	0	4.60705	5.26228	5.47816	1.00892	1.25679	5.35532	12.0706	16.3965	-0.04415	0	8.02276	7.86092	7.56232	-0.08285	0.591638	8.36917	6.68943	9.06102
XLOC_034304	2.38593	3.35504	0.310364	2.71003	5.87945	0	0	0.047458	0.168116	0.047015	-0.50506	-0.56429	0.355836	0.121965	0.107279	0	-0.16272	0.363633	0.298943	0.108298	-0.1444	-0.89746	1.07232	0.609852	0.224502
XLOC_034401	0	0	20.006	22.5431	22.9672	0.10221	0	17.7916	21.8521	19.6989	1.15792	1.07659	7.82007	20.6728	22.432	0	0	10.0599	12.4827	9.08737	-0.01282	0.087951	12.481	9.83698	10.1721
XLOC_034655	0.152523	-0.14314	84.9121	104.721	84.6159	-0.00856	-0.02544	86.4099	82.8371	90.9585	1.00805	1.03061	18.4772	42.3914	49.3564	0	0	18.3924	21.1747	15.2983	0	0.882916	18.7102	17.5715	25.6967
XLOC_034809	0.207238	0	22.103	29.2671	23.8489	0.072743	0	21.4341	25.2625	24.6599	1.11848	1.08158	5.13572	13.3863	14.9735	0	-0.11052	8.22629	8.35753	5.64223	0.049009	0.721288	8.24793	9.2758	10.3941
XLOC_034979	0.07674	0	71.8923	85.098	81.35	0.00291	0	70.9923	78.0076	77.5156	1.49185	1.38075	18.2501	58.8137	62.4816	-0.00686	0	23.546	22.8793	20.039	0	1.22446	25.7699	24.3972	44.2168
XLOC_035440	0	-0.24883	4.16394	4.1345	3.43643	0.121016	0.508587	1.24505	1.80706	2.59248	0	1.02997	1.43239	1.81995	4.2946	1.10037	1.51664	2.23427	6.25521	6.76619	1.02433	-1.35055	9.93999	20.6392	2.1719
XLOC_035520	-0.33891	-0.56494	24.4919	18.1588	17.5029	0.108562	0	47.8393	56.1263	54.1243	1.02741	1.51248	3.3194	8.45539	13.4745	-0.14067	-0.2905	3.96894	3.17531	2.18336	0.159877	1.33827	2.79322	3.75687	5.8688
XLOC_035532	0.161003	0	35.1981	45.1056	41.7366	0	-0.01705	50.341	55.2412	52.3545	1.59206	1.15008	17.328	59.4167	50.3259	0.515889	0.508425	24.8095	42.6834	34.5574	0.412151	0.947829	30.1591	41.1345	42.1757
XLOC_035962	0	0	0	0.025213	0	-1.22323	-1.23858	9.83567	3.49974	3.84245	0	2.89471	0.585293	0.465709	7.98464	3.97109	3.88597	0.263876	9.04808	6.92492	-3.76305	-3.5739	8.3119	0.283898	0.20069
XLOC_036019	0.017988	0	6.36214	7.87284	7.15452	0.019292	0	3.41565	4.31105	3.63691	1.7616	1.75769	1.51056	6.68568	7.64793	0	0.103197	3.25101	3.57264	3.80864	0	0.657593	4.28274	4.04666	5.33539
XLOC_036583	0.240575	0.097367	282.292	360.492	367.176	0.16406	0.228675	220.515	262.68	305.182	1.67448	2.21708	25.033	89.8933	149.603	-0.09917	0	34.6141	32.2063	28.2119	0.193807	1.57061	37.2571	43.703	79.5037
XLOC_036849	0	0	0.288005	0.525971	0.90583	0	0	0.025445	0.140837	0	0	0	0.163528	0.116772	0.28759	1.05189	2.09027	0.458738	1.91962	3.16451	0.573777	0.137871	1.26485	2.68366	1.46535
XLOC_036886	0	-0.29106	39.0702	38.0283	34.8028	1.3093	1.25241	3.9633	11.8965	12.7228	-0.2636	-0.58772	3.06961	2.02871	1.80903	-0.59741	-0.67068	2.7482	1.51845	1.07834	-0.22637	-1.3076	1.53271	0.794621	0.203788
XLOC_036942	0	-0.05356	58.5306	62.2262	61.9042	0	-0.07735	51.1512	52.8464	51.4687	1.29777	1.55673	11.293	31.9766	43.7619	0	0	15.4507	17.4235	12.5626	0	1.17009	16.2487	15.638	26.9281
XLOC_037115	0	-0.36667	0.34393	0.294424	0.186297	0.109427	0.118934	0.10635	0.218641	0.24458	-0.07182	0	0.195282	0.102261	0.183165	1.00474	1.61614	0.148367	0.530438	0.658726	0	-0.58724	0.297514	0.349947	0.05208
XLOC_037327	0	0	0.33077	0.392065	0.3121	0	0	0.101157	0	0.125266	1.72671	1.83134	0.02167	0.519938	0.64026	1.10539	0	0.250762	1.31885	0.161586	-0.70099	-2.54117	1.25711	0.367896	0
XLOC_037361	0.037381	0	4.05149	5.39592	4.55279	0.022875	0	2.18543	2.97481	2.50583	1.15311	1.09784	0.901673	2.94196	3.25685	0	0	1.29511	1.75487	1.38531	0	0.334879	1.59114	1.80551	1.8479
XLOC_037860	0.219275	0.070181	79.9575	100.059	101.513	0.152047	0.207253	62.0697	72.9101	84.1646	1.56386	2.08093	7.8198	25.5587	41.8066	-0.13936	0	10.8427	9.99555	8.76676	0.233025	1.4451	11.7914	13.9351	22.7044
XLOC_038039	0	-0.52528	42.3658	43.1281	29.1462	0	-0.33735	19.7709	23.1491	14.0307	1.64316	1.18045	4.6427	20.729	17.4471	0	-0.14077	7.45448	7.68621	3.90434	0	0.862538	5.84182	5.43894	9.93139
XLOC_038508	0.315465	0	17.8653	27.2141	22.9255	0.05385	0	17.8582	22.1054	18.7973	1.5486	1.64953	3.78222	14.9009	18.3034	0	0	6.44836	6.00504	4.35306	0.245866	1.3336	5.22728	7.6757	11.2694
XLOC_038537	0	0.797332	0.784276	0.595489	2.73481	-0.29355	0	1.92505	0.990478	1.88022	-0.01654	0	0.784131	0.373287	1.22579	1.03342	1.33494	0.397165	1.78733	1.82522	-1.90687	-1.58557	3.70642	0.493041	0.446124
XLOC_038948	0	0	4.02716	4.40322	4.62755	0.10305	0	19.3873	23.3745	23.2816	1.64017	2.79538	1.37536	5.81993	14.656	0.419498	0	2.73291	4.98111	2.18855	0.258818	0.536413	7.37858	9.58956	8.24884
XLOC_039044	0.207855	-0.1646	83.6189	106.723	82.3893	0.123126	0.006629	72.8803	86.0878	88.3574	1.20824	1.15608	14.8835	39.3236	43.5029	0	0	11.5601	13.621	9.67109	-0.23212	0.26746	10.6748	7.01878	9.97884
XLOC_039570	-0.3783	-0.23606	2.12467	1.40005	1.7689	0	0	1.91182	1.98018	2.18581	1.26982	1.28112	0.714705	2.20212	2.54593	0	0.243936	1.14643	1.49044	1.47944	0.172891	0.795917	1.06926	1.39979	1.51349
XLOC_039743	0.066133	0	0.917478	1.4202	1.008	0.04631	0	0.499672	0.80758	0.618761	1.69597	1.51571	0.064226	0.651241	0.666408	-0.07334	-0.24721	0.878323	0.636815	0.410486	0	0.029135	1.00483	0.79959	0.955764
XLOC_039910	0.175148	0	65.234	81.3278	80.4386	0	-0.25771	78.0833	80.6616	70.4359	1.04425	1.00903	45.1817	100.996	112.966	-0.11169	0.036846	43.3941	41.2794	42.1347	-0.01546	0.77504	37.043	31.462	44.9525
XLOC_040019	0.373979	0.471303	9.39868	13.9471	16.7187	0.044246	0	6.3274	7.45118	7.70156	-0.01755	0	2.31576	1.93805	3.22551	0	0.480456	10.8732	11.3804	14.5541	1.03099	1.60657	3.85103	8.34338	8.78957
XLOC_040350	1.40167	1.3033	0.029779	0.275316	0.286598	0	0	0.061563	0.131058	0.087964	0	0	0.111594	0.130396	0.192687	0	0.526592	0.485582	0.620882	0.837509	0.071996	0	0.813216	1.02763	0.48213
XLOC_040473	0	0	0.086744	0.100247	0.255773	0	0	0.129324	0.257692	0.1815	1.1053	1.709	0.175462	0.688456	1.17909	1.3081	-0.55089	2.21497	7.11061	1.01323	-0.02439	-0.25569	6.7598	5.40366	3.21846
XLOC_040553	0.210247	-0.05367	13.2981	17.3756	13.8406	0	0	12.2611	13.3629	13.033	1.27326	1.07755	3.32096	9.33727	9.36851	0	0	4.11145	4.74266	3.62579	0	0.618737	4.6306	4.43195	5.34294
XLOC_040619	0	0	0.447721	0.804877	0.950512	0	0	0.42275	0.320199	0.578611	1.23692	1.15105	0.071498	0.714769	0.779587	0	0	0.150427	0.244456	0.253869	0	0.412983	0.452468	0.647364	0.777967
XLOC_040630	0.197546	0	3.80474	5.99752	4.92076	0	0	4.38146	4.70592	5.00586	1.49407	1.54154	0.670444	3.20762	3.80253	0	-0.03746	1.46935	1.41358	0.71417	0	0.59714	1.82678	1.16982	2.6552
XLOC_040701	0.121451	-0.58827	97.9043	114.077	74.1908	0.65376	-0.14571	90.7114	149.605	90.7685	2.3434	2.11798	48.1301	257.574	252.446	0.546611	0.975181	79.4821	130.396	141.433	1.08503	0	106.198	214.355	71.3258
XLOC_040706	0.02154	-0.31511	56.9007	64.4274	50.0143	0	0	49.4063	53.5353	56.4005	1.25515	1.2427	14.4955	39.312	44.6821	0	0	15.1809	18.1012	14.9591	-0.01431	0.358878	20.196	16.5278	19.0867
XLOC_040791	0.428534	0.301093	24.0059	37.7715	38.8301	0	0	17.8791	20.1034	21.7922	1.08766	1.62786	5.29961	14.1138	23.3534	0.290246	0	6.87375	11.0983	7.34524	0	0.703285	11.1476	11.8598	14.1079
XLOC_040857	0	0	1.74917	2.08209	2.01721	0	-0.59599	4.63611	4.57008	2.62448	1.131	1.03273	0.614822	2.26945	2.44531	0	-0.7609	5.74634	5.38466	2.24184	0	0	6.83393	6.28942	4.79038
XLOC_040892	0.53627	0	13.3621	23.033	16.5668	0.004307	-0.05109	13.4509	15.7134	12.8412	1.50153	1.2505	3.32309	11.9362	11.5522	0	-0.04828	5.69861	6.49027	3.83076	0.146767	0.625402	6.7699	8.42371	8.28208
XLOC_040934	0	0	1.04796	1.01129	0.898915	-0.01366	0	1.46454	0.894477	1.0944	1.43839	1.3901	0.054093	0.741634	0.827643	-0.23005	0	0.455236	0.425382	0.230485	0	0.19966	0.599069	0.734668	0.519343
XLOC_041015	0.081847	0	21.3	26.6796	25.0976	0.17831	0	18.0452	23.6583	21.6252	1.19512	1.10534	7.33365	20.379	21.9934	0	0	9.7762	11.1261	7.46404	0	0.039457	13.1214	11.3581	10.5187
XLOC_041233	0.336692	0	51.3271	72.9178	61.7588	0.204316	0	40.7104	51.9868	44.969	1.13561	1.02816	16.7402	42.0306	44.7778	0.040672	0	18.7842	23.6761	18.8178	0	0.550956	19.1207	17.4368	20.9067
XLOC_041284	0.219326	-0.15637	49.8531	64.648	48.9787	0.206573	0.376877	7.07666	9.78239	12.1885	1.2383	1.51054	0.769544	2.78604	3.83678	0	0	1.67979	2.15752	1.04516	0	0	4.56562	4.46369	3.50944
XLOC_041679	0	0	15.6937	17.0685	16.9703	0	-0.00051	13.1125	14.4278	13.0244	1.07702	1.11152	3.22487	8.65369	10.1638	0	-0.50261	4.55304	4.13476	2.1244	0	0.79988	3.55803	3.31371	5.17384
XLOC_042523	0.966069	1.72209	5.5641	14.7436	27.4768	0.686311	0	3.18379	7.23199	2.91854	0.696143	0.864459	0.442889	1.85959	2.3834	0	1.71352	0.745448	1.12056	4.01008	2.37186	2.71125	0.467131	5.36346	4.8049
XLOC_042810	0	0.013234	0.057282	0.132398	0.270242	0	-0.21389	0.387147	0.239496	0.155106	0	0.347996	0.170752	0.062707	0.52766	1.87323	2.33456	0.102644	1.10925	1.24724	0	-1.94696	0.475975	0.427924	0.01171
XLOC_042843	0.12892	0	11.108	14.0959	12.0964	0.08857	-0.05996	15.3476	18.1746	15.2996	1.65889	1.45356	27.3358	93.2755	92.7698	0.258971	0.169219	39.3644	54.1977	41.2948	0.465732	1.52788	34.3261	46.7225	68.871
XLOC_043073	0.184111	-0.12903	147.057	182.465	150.457	0.25628	0.037318	110.247	141.491	135.349	1.03253	1.2208	37.525	84.7356	110.51	0	-0.09066	48.8822	50.9262	37.138	0.076189	0.789148	47.1013	50.1387	58.0176
XLOC_044169	0.061833	0	8.89361	11.5624	10.0149	0.132772	0	5.81962	7.95664	5.88589	1.11049	1.10663	1.58943	4.87331	5.58179	0	0.392983	2.61255	3.63424	4.07401	0	0.360193	4.1125	3.76646	4.48261
XLOC_044503	0.316744	0	4.84441	7.54802	4.7409	0	0	2.79232	3.53495	2.97905	1.17467	1.20566	0.736231	2.47091	2.89706	0.286028	0.236975	1.00039	1.87743	1.51948	0.135392	0.59084	0.922129	1.40613	1.35479
XLOC_044656	0	0	0.226913	0.233101	0.035684	0	0	0.090214	0	0	0	0	0.12884	0.110402	0.135951	1.32348	2.44579	0.101652	1.12331	1.95572	0	0	1.12111	1.16656	0.834962
XLOC_044890	0	0	6.40876	7.18202	6.97289	0.052951	-0.14233	5.33967	7.01764	4.28742	1.44939	1.27569	1.59309	6.17656	6.31072	0	0	2.22536	2.64308	2.14211	0	0.466081	2.42403	1.6257	3.05902
XLOC_044982	0	-0.8674	2.78381	3.40596	1.15102	0	0	0.198967	0.605706	0.277186	-1.72453	0	0.532799	0	0.224882	2.77785	3.70632	0.392341	5.50145	8.42808	0	0	1.26441	1.44724	1.0998
XLOC_044996	0	0	0.120582	0.37161	0.056888	0	0	0	0	0.237461	0	1.23087	0	0.088002	1.02949	0	0	0.378126	0.456474	0.601683	1.31953	2.07641	0.05416	0.92987	1.0846
XLOC_045082	0.116573	0	5.8529	7.78778	7.59927	0.030398	0	8.58178	10.1745	8.62047	1.42626	1.61247	3.73519	12.0649	15.7068	0	-0.41121	5.31698	5.02289	2.86947	0	0.452396	7.00056	5.64185	7.31887
XLOC_046156	0	0	3.18891	3.0674	3.55599	0	0	1.95934	2.09244	2.42632	1.08346	1.27013	1.48144	4.50649	5.86202	0	0	2.85712	3.95081	2.39339	0.015356	0.258108	5.15634	6.09194	5.12032
XLOC_046554	-0.05349	0	1.80409	1.19643	1.59453	1.01321	1.73627	0.018158	0.281417	0.494692	0	0.220142	0.0389	0.133331	0.287326	0	0	0.040921	0.186201	0.103592	0	0	0.36926	0.110066	0.093368
XLOC_046797	0	0	0.056901	0.136389	0.250549	-0.46805	-1.0065	2.47333	1.3356	0.971135	1.16445	1.1991	1.84156	5.41232	6.358	-0.20212	-0.50887	2.3451	1.70113	1.01525	0	0.991934	1.75494	1.6089	3.05532
XLOC_047588	0.241192	0.008964	70.8464	90.7138	86.9059	0	0.135539	42.3476	45.4242	55.4202	1.6533	1.91341	4.59721	16.6344	22.7888	0	-0.266	5.00918	5.11231	3.11541	0	0.91273	5.57183	4.5514	7.84467
XLOC_047848	0	0.019804	1.66985	2.01249	2.35825	0.186828	0.179854	0.590116	0.893426	0.988675	1.15884	1.54758	0.278863	0.892101	1.32905	0.163617	-0.01291	1.0023	1.49374	0.678265	-0.37389	0	2.95598	1.81479	1.94999
XLOC_048264	0	0.470055	0.222241	0.413796	0.694621	0	0	0.066267	0.073358	0.095738	0	0	0.272092	0.446033	0.237177	1.04716	1.08752	0.497795	1.67454	1.42399	0.217992	-1.94729	0.636359	1.04436	0.022716
XLOC_048376	0	0	0.947206	0.801952	1.34552	-0.2796	-1.37697	7.24191	5.39645	2.6955	1.58995	1.15527	2.367	8.55365	7.29647	0	-0.22434	4.26193	4.46778	2.7008	0	1.28511	4.92767	4.89636	8.97946
XLOC_048940	0	0	4.2048	5.07767	4.53727	0	0.031702	2.41863	2.69711	3.67777	1.09323	1.10961	0.685763	2.30153	2.67335	0	0	1.0821	0.976946	0.771071	0	0.398664	1.10504	1.14265	1.44481
XLOC_049085	0	0	0	0	0	-0.69569	-0.38009	0.46739	0.100956	0.197634	0.646814	2.2179	0.085474	0.418527	1.32711	1.20763	1.08235	0.642259	2.31289	1.75594	0	0	0.631069	0.580434	0.410314
XLOC_049128	1.68821	1.638	4.31524	16.8815	18.3086	0.222173	0.20874	5.55809	7.66174	8.43977	0	0	2.1523	2.31884	2.76249	0.21195	0.256934	1.80073	2.8919	2.46697	0.504737	0.239695	1.9515	3.29067	1.98181
XLOC_049455	0	0	0	0.021959	0	0	0	0	0.006272	0	0.213871	0	0.054618	0.187208	0.089651	0	0.084353	0.727786	0.813372	0.911495	1.46298	1.47889	0.633687	2.12237	1.53237
XLOC_049790	0.05484	0	2.55952	3.63897	3.24583	0	0	1.88864	2.45119	2.11698	1.21123	1.25638	0.383667	1.55415	1.8402	0	0	1.43097	1.22831	1.02173	0	0	1.58188	1.44086	1.42319
XLOC_050246	0.494499	0	6.51795	11.6634	8.02057	0	0	7.14109	8.77766	7.33471	1.44952	1.07212	2.50704	9.09723	8.09819	0	0	3.92908	4.09344	3.13381	0	0.39768	4.02036	4.05349	4.51922
XLOC_050274	0	0	0	0	0	0	0	0.052092	0	0	0	0	0	0	0.058877	1.95023	2.52468	0	1.71696	2.08026	0	0.246672	0	0.126301	0.37499
XLOC_050418	0.43511	0.607533	0.194245	0.718349	0.879748	1.15643	1.00252	0.061781	0.53003	0.535534	0.517851	0	0.215068	0.66628	0.523704	0.619988	1.99042	0.034807	0.294133	0.599171	0	1.09208	0.069797	0.243412	0.381202
XLOC_050660	0.256362	0	8.35485	11.7377	9.3445	0.061808	0	6.4363	7.82373	7.41928	1.09336	1.12296	2.01725	5.37564	6.29218	0	0	3.2181	3.58497	2.3141	0	0.063662	4.62942	3.63791	3.78833
XLOC_050730	2.80988	1.5523	1.41697	15.1906	7.26773	0	4.13926	0.260004	0	13.1651	0	8.15838	0.402275	0.159095	255.764	0	0	0.42318	0.486681	0.725172	-5.49295	-4.52867	29.3089	0.210134	0.475346
XLOC_051095	-0.26857	0	4.04168	2.61695	4.57626	0.630972	0	2.51252	5.1315	2.36365	1.06846	1.07473	24.6175	57.2949	65.9531	0	-0.26345	124.59	137.966	87.2249	0.530991	0.911474	185.341	257.746	238.072
XLOC_051591	0	-0.81261	3.20709	3.51129	1.55285	0.546134	0	0.822064	1.83862	0.831012	1.47846	2.40409	1.16806	4.57335	9.82229	0.871077	1.79001	3.3082	8.07336	12.2893	1.03288	-2.32768	8.28279	18.0605	0.759128
XLOC_051657	0.071316	-0.1372	164.594	189.521	166.985	0.066637	0	168.492	188.997	184.824	1.46278	1.54092	45.4614	138.104	166.994	-0.1418	-0.30475	53.0097	48.6438	34.3506	0	0.958112	43.7614	40.953	61.1977
XLOC_051773	0	0	5.4203	5.5218	6.73054	0.238399	0.166694	1.63077	2.46983	2.61861	1.2669	1.48661	1.35326	4.1614	5.53964	0.60264	-0.91044	7.35016	13.5197	2.93416	-0.28503	0.313137	17.209	12.0139	15.3053
XLOC_051806	0	-0.27422	1.43837	1.53068	1.06462	0.071146	0	0.534184	0.811199	0.695421	-0.16196	0	0.814255	0.534297	1.14559	1.85292	1.68883	0.463011	2.5081	1.8363	0	-2.21661	2.83954	2.7481	0.274671
XLOC_051841	0.291669	0	15.6577	22.6686	17.5552	0.116049	0	12.9446	16.353	16.1363	1.42109	1.29075	3.17844	10.8746	11.4226	0	0	4.79736	5.90613	3.55747	0	0.867539	5.63594	4.79644	8.2481
XLOC_051873	0.243961	0	4.34859	6.73949	5.45505	0.255461	0.058137	3.99738	6.06238	5.91535	1.49553	1.36008	1.0062	4.20096	4.40507	0	0	2.38724	2.81077	2.05243	0.240025	0.642947	2.28062	3.3922	3.16533
XLOC_051875	0.025699	0	54.969	62.326	64.5243	0.121741	0	42.9089	51.1207	50.374	1.47855	1.08512	11.2862	35.9893	31.5266	0	0	14.1342	16.9462	12.9764	-0.05948	0.347314	17.6355	13.9226	16.5881
XLOC_051880	1.07218	0.089363	0.554676	3.49003	2.09347	0.260747	0.451243	2.64626	4.94339	6.21257	1.46261	2.32037	0.354311	3.08667	6.23111	0	0	3.10604	4.23995	3.58548	0	-2.16243	9.77861	7.48545	0.737034
XLOC_052237	0.281788	0	6.17733	10.2152	7.34506	0	-0.0845	6.46924	8.04557	5.19236	1.40318	1.41655	3.20805	11.6922	13.5404	0.352957	0.095196	5.7596	10.2373	7.1535	0	0.025835	7.9854	8.76243	6.89922
XLOC_052319	0.244826	-0.10218	25.9986	35.1695	25.8301	0.003611	0.089614	16.3836	18.7326	22.0661	1.01839	1.04101	5.49727	13.3905	15.5969	0	-0.11676	5.31789	6.93989	3.43977	0	0.798475	7.2173	7.46176	9.72529
XLOC_052745	0.294577	-0.00018	12.1417	18.6396	11.6693	0.109235	0.351985	5.204	7.42948	9.68865	1.03593	1.06177	2.42187	7.08232	8.27509	0	0	1.98157	2.70761	2.70268	0	0.477562	2.39225	1.69684	3.24791
XLOC_052785	1.47475	2.27392	1.04472	4.08981	7.87273	0	1.52389	0.235739	0.347951	1.33451	0	0	1.08217	0.813968	1.43372	1.07768	1.11908	0.417417	1.48823	1.26803	0.946212	0	0.405833	1.17036	0.161619
XLOC_052842	0	-0.83613	3.51385	4.2009	1.78638	0	-0.71712	30.9989	30.3429	19.8347	1.21714	1.00289	22.6131	57.4789	56.8558	0.460079	0.339744	19.5816	31.7378	23.7444	0.306293	0.640951	19.5243	24.4254	21.8468
XLOC_052994	0	0.193609	2.58059	2.74159	4.05129	0	0	1.60179	1.61786	1.49852	0	0.016784	0.381967	0.423887	0.660736	1.11825	1.99264	0.375469	1.24602	1.84096	0.849161	-2.6688	3.2296	6.17278	0.22845
XLOC_053567	0	0	0.829501	1.12325	1.31633	0	0	0.989351	1.19478	1.03952	1.42392	1.3873	0.032113	0.632896	0.711589	0	0	0.270253	0.373306	0.273657	0	0	0.406446	0.21807	0.55496
XLOC_053599	0.83902	0	0.86987	2.53184	1.09436	0.271689	0	0.51875	1.10597	0.380673	0.925509	0	0.246954	1.04043	0.608031	2.94546	1.49959	0	1.23839	0.394591	2.93318	3.65387	0.043412	1.46738	1.6992
XLOC_053602	0	0	0.140227	0.160057	0.176416	-0.80946	0	0.594666	0.137145	0.49093	0	0	0.291942	0.159194	0.308055	1.38748	2.18505	0	0.281302	0.395795	0	0	0.069982	0.060076	0
XLOC_054045	0	0	1.68837	2.15629	2.3896	0	0	1.43319	1.50621	2.13422	1.23071	2.28465	0.038864	0.466233	1.06624	0	0	0.224861	0.411925	0.33119	0.033683	0	0.389418	0.395875	0.354473
XLOC_054082	0.317669	-0.05038	29.0492	41.3991	29.8555	0.044307	0	26.0093	30.1331	31.1293	1.13461	1.07164	7.94355	20.6348	22.6722	0	0.136505	7.662	9.82101	8.8738	0	0.20239	9.33862	8.11458	8.39134
XLOC_054584	-0.14655	0	74.8813	65.9635	82.9554	-0.05691	0.189176	60.9472	56.1192	84.0961	1.19751	1.85829	13.4841	35.5168	64.0145	-0.04471	0	18.3764	17.4443	16.8221	-0.30308	0.533969	23.7548	15.8386	25.2153
XLOC_054766	0.042535	0	1.34791	1.92864	1.68063	0	0	1.18661	1.4301	1.25611	1.11314	1.06943	0.563754	1.77421	1.97929	0.195024	0	0.948883	1.59107	0.797057	-0.12683	0.329595	1.3622	0.823668	1.49583
XLOC_055042	0.274948	0	68.8016	92.6154	76.9102	0.030403	0	72.7075	80.7292	78.6049	1.13225	1.01861	25.2918	61.9848	65.7309	0	-0.24561	28.1391	29.7678	18.6538	-0.0608	0.364805	29.2286	23.383	27.4801
XLOC_055116	0.010103	-0.23964	80.97	90.6115	75.3771	0	-0.20453	84.1279	88.4155	78.0945	1.18748	1.09652	15.8286	41.2951	44.4915	0.147075	0	17.0796	23.2628	14.9811	-0.08783	0.038295	25.9732	20.1886	19.7585
XLOC_055118	1.27906	2.57633	0.013983	0.258565	0.672902	0	0.046205	0.222375	0.283095	0.495674	0	0.626397	0.797944	1.06135	2.02328	0.481007	0	1.65377	3.19243	1.29401	-1.30091	-1.50935	3.15294	0.862669	0.503108
XLOC_055248	0	0	140.252	148.857	167.847	-0.12143	0.171111	127.105	115.59	168.122	1.13699	1.83702	35.7647	84.9869	157.742	-0.03323	-0.17951	69.0979	70.9327	51.1328	-0.53621	0.138233	173.664	107.645	130.264
XLOC_055253	2.50008	2.53205	13.573	86.4286	99.3676	1.28791	1.4995	24.6537	65.1918	83.799	1.19782	1.00795	9.06732	23.4024	23.5576	2.34868	3.3259	7.16821	44.1096	69.8718	2.7918	2.42003	7.45113	52.9378	29.147
XLOC_055296	0.457207	0.152138	76.6724	115.108	104.892	0.709427	0.4843	54.962	96.6808	92.0696	1.47197	1.32184	20.012	61.3679	63.4361	0	0.130229	16.2894	19.2592	17.4731	0	1.14651	16.7302	16.6529	26.8671
XLOC_055404	0.572975	0.47422	38.4694	62.6402	65.7718	0.630044	0.303364	7.13896	12.5128	11.1426	-0.0847	-0.76266	8.04502	6.97714	4.90291	-0.13107	0.66363	27.2979	25.8361	40.3219	1.79034	2.58581	6.87044	24.3809	29.9355
XLOC_055530	0	-0.3842	113.517	116.16	96.4903	0.112172	0	100.86	117.462	109.823	1.56215	1.38706	28.7822	94.3627	95.8868	0	0	31.8834	33.5595	29.2904	-0.02704	0.875803	34.9889	28.9088	46.2185
XLOC_055748	0	0	35.4837	34.6685	38.4629	0	0	36.2295	39.4886	38.6836	1.28344	1.39308	8.05062	23.6867	29.2678	0	0	8.70057	9.28989	6.46526	0	0.550615	11.9409	9.71669	13.6169
XLOC_056367	0.012336	0	7.68839	9.99193	8.16545	0.096937	-0.14362	8.53022	11.2056	7.11259	1.08055	1.44602	2.22333	6.55059	9.60912	0	0	3.87676	4.5402	4.31491	0	0.878219	4.43306	4.89481	6.90086
XLOC_056424	0.133865	0	3.95744	5.378	4.93974	0	0	2.27865	2.71903	2.43084	1.00454	1.52675	0.496599	1.49389	2.4305	0	-0.06246	1.0337	1.06209	0.585262	0	0.426297	0.913831	1.07626	1.13615
XLOC_056598	0.15402	0	2.81585	3.78268	3.51651	0	0	3.32809	3.7571	4.03347	1.14418	1.23008	1.37275	3.67768	4.47151	0	0.039045	1.49546	1.70674	1.65302	0	0	1.57952	1.18521	1.27108
XLOC_057068	0	0	0.143451	0.110522	0.203031	0	0	0.028516	0.157835	0	0	0	0.091632	0	0.06446	1.66824	1.45298	0.096394	1.33673	0.976084	0.801152	0	0.515455	1.62477	0.17595
XLOC_057351	0.952202	1.04385	0.443741	1.59544	1.88413	1.00132	1.34441	0.176418	0.917883	1.26709	0	0	0.05669	0	0.059819	0	0	0	0	0.020129	0	0	0	0.021387	0
XLOC_057803	2.46762	1.77643	0	1.07527	0.759728	0	0.94556	0.149386	0.33074	1.00423	0	0	0.18287	0.372163	0.168843	1.48252	2.07138	0	0.515828	0.63309	1.51752	0	0.04822	0.646784	0.197518
XLOC_057831	0	0	0	0.053124	0.06506	0	0	0.013707	0	0.084866	0	0	0.029363	0.037741	0.077459	1.77331	1.31326	0	0.401573	0.250223	2.39501	0	0	0.531721	0.042286
XLOC_057839	3.45217	2.88815	1.85401	24.9004	18.9838	0.589877	0.546642	142.519	224.269	241.909	1.48994	1.32191	49.5426	147.335	150.297	0.467783	1.15084	22.1404	35.3276	45.7108	0.411127	0.578395	35.5996	46.135	36.8057
XLOC_057889	0.295688	0	0.461589	0.924643	0.696857	0	0.235485	0.082581	0.172677	0.329514	0	0	0.196566	0.084218	0.13482	1.00817	1.45976	0.072374	0.463731	0.523466	0	0	0.549413	0.545057	0.339698
XLOC_057895	2.47286	2.49729	0.287452	3.42045	3.88759	0.760236	0.753385	2.64753	5.84055	6.46271	3.37598	3.173	0.387634	7.01034	6.99654	2.51976	3.18716	0.493627	5.05027	6.47625	2.6777	2.46197	0.537963	5.17229	3.19276
XLOC_058061	0.330553	1.3288	3.01278	4.97065	10.8713	0	0.623016	0.508152	0.707174	1.42033	0	0	1.39962	1.62575	1.39482	1.375	1.74009	0.719819	2.96694	3.11433	0.961922	-0.2887	0.541284	1.56648	0.089584
XLOC_058120	0.610962	1.11363	0.997278	2.51727	3.89838	0	0.001533	1.6086	2.13185	2.63728	0.368858	0.898588	0.46109	1.12293	1.81812	1.82716	1.34176	0.53611	3.50148	2.0939	1.56273	0.495733	0.844675	3.62554	1.30476
XLOC_058222	0	0	1.35776	1.03176	1.21092	0	0	0.561986	0.85132	0.842437	1.12271	1.04305	0.30098	1.19452	1.3038	0	0	1.04985	1.59235	0.658093	0	0.034397	1.38677	1.63152	1.33837
XLOC_058541	0	0	0.253907	0.36951	0.425911	0	0	0.207499	0.173828	0.201395	0	-0.05919	0.360418	0.252219	0.25354	1.0009	1.92096	0.297	0.940651	1.43332	-0.05509	0	0.931358	0.611877	0.547886
XLOC_058567	0	-0.14476	0.216225	0.138825	0.229523	0	0	0.085964	0.118953	0.133065	0	0	0.195667	0.14794	0.230757	1.02463	1.50336	0.096864	0.598164	0.686588	0.26147	0	0.303496	0.59923	0.143656
XLOC_058600	0.053828	0	24.8297	30.6529	28.1961	0	0	18.3576	19.9001	23.4191	1.58759	1.78367	11.1673	39.9298	52.3413	0	-0.13091	15.1431	18.038	10.1172	0	0.615237	22.9701	21.1631	26.4299
XLOC_058697	0	-0.30182	43.0924	49.1817	37.0928	0	-0.11106	36.8105	40.4096	35.0234	1.3478	1.24112	11.5329	34.6308	36.9244	0	-0.00894	17.6281	20.8955	13.1951	0	0.179811	21.1747	21.2713	18.1389
XLOC_059174	-0.17106	-0.34158	0.829772	0.391643	0.402048	0	-0.46845	1.89019	2.28984	1.03785	2.14345	1.43598	1.64263	9.70559	6.89285	1.54341	1.6348	3.37562	13.0741	11.3327	1.97284	2.07629	4.25077	18.5479	14.1753
XLOC_059221	1.69864	1.6354	0.351106	1.83619	1.96765	1.12985	1.41615	1.45511	4.01764	5.4162	2.85092	2.08816	0.199357	2.4304	1.66375	1.83741	2.04964	0.285978	1.73502	1.64095	2.10148	1.52908	0.315403	1.93837	0.948299
XLOC_059241	2.03432	1.3458	0.312494	2.1936	1.54799	0.650302	0.272978	0.973196	2.09735	1.82053	0	-0.62172	2.79457	2.52768	1.67333	-0.11484	0	6.27623	5.56605	4.83144	0.293275	0.512507	6.16408	8.05778	6.66498
XLOC_059323	1.01595	1.32151	0.911079	2.72709	3.73505	0	0.190087	1.37393	1.74216	2.38193	1.0755	0.441131	0.655554	2.05207	1.55287	0.585717	1.13205	1.19628	2.61647	3.10676	0.617378	0.415302	1.34054	2.57411	1.61843
XLOC_059444	0.189316	0.336582	13.3551	18.598	22.9788	0	0	13.0326	14.0184	15.7519	1.06244	1.4421	6.63003	17.0176	25.256	0	0	8.06236	7.88198	7.58078	0	1.04008	8.98175	9.6035	14.512
XLOC_059566	0	0	0.037905	0.136285	0.089414	-1.0829	-1.03542	0.874051	0.183505	0.223938	0	-2.52823	1.00079	0.663923	0.051098	2.20223	2.94939	1.18864	7.99146	10.8153	1.27749	-0.44052	5.41404	14.2499	2.07666
XLOC_059799	0.326044	0	38.8613	54.6051	48.4849	0	0	42.5963	44.8454	50.2304	1.21024	1.69977	34.1218	86.2009	138.344	0.344339	0.65189	48.2322	70.9918	71.0288	0.558958	1.1616	44.7268	65.376	70.2739
XLOC_059807	-0.02701	-0.38694	36.8273	35.3908	31.0203	1.11276	1.10579	1.48878	4.13725	4.57723	-0.28775	0	1.36372	0.829303	1.40417	0	-0.47983	2.17503	2.28621	1.01921	0	-1.36334	2.19235	2.25294	0.369558
XLOC_060024	0.105431	0	20.6074	24.8748	23.3835	0.038609	0	16.4477	18.6584	18.9207	1.03812	1.0061	5.49957	12.9595	14.5378	0	0	6.6831	6.86648	6.31276	0.027218	0.733691	8.36085	8.88581	10.2142
XLOC_060070	0.373918	0.003437	8.25992	13.1785	11.4957	0.049158	0	5.04897	6.54347	5.82024	1.46759	1.54914	1.23111	4.89789	5.93856	0	0	2.12765	2.85628	2.55256	0	0.151697	3.06075	2.81161	2.97605
XLOC_060099	0.405696	1.26789	0.052957	0.326407	0.616272	-0.3426	0	1.0527	0.528289	1.32098	0	1.97951	0.105241	0.167477	1.39605	1.23808	1.16072	0.332131	1.45986	1.15308	-0.79735	-1.87824	5.67693	2.41625	0.721718
XLOC_060364	0.127255	0	3.77141	5.58958	5.37856	0	-0.14678	7.37108	7.50092	6.17973	1.12671	1.07616	4.8304	13.0687	14.4889	0.181114	0	5.93264	8.85296	6.45139	0	0.409541	7.6034	6.54931	8.02753
XLOC_060451	0	0	1.05627	0.817977	1.50264	0	0	0.245503	0.400506	0.464022	0.581112	0.452238	2.94798	5.47915	5.76864	1.41146	1.15947	8.53189	27.6259	18.871	0.576499	0	9.67837	15.1004	6.139
XLOC_060604	0	0	0.092446	0.047484	0.087228	0	0	0.183768	0.081373	0	0	0	0.196839	0.16867	0.041541	1.65608	2.66711	0.082828	1.37293	2.22258	0.20501	0	0.249137	0.935681	0.415763
XLOC_060689	0	0	5.04127	6.16817	5.18212	0	0	3.94332	4.22095	4.07602	1.23884	1.1508	2.077	6.38621	6.9064	0	0	2.8092	3.59247	2.49134	0	1.04366	2.50364	2.17294	4.35685
XLOC_060985	0.095856	-0.30748	63.5093	74.2445	57.2728	0.027739	0.045477	34.6948	38.4454	43.249	1.30117	1.15054	6.2061	17.6455	18.2528	0	-0.25531	3.54337	4.286	2.07657	0	0	4.34651	3.89602	2.67713
XLOC_061095	0.419042	0	44.5884	66.1423	53.8118	0.101454	0.068801	29.8757	35.2861	38.3553	1.31063	1.48861	8.45515	24.1367	31.2518	0.103044	0	9.50447	12.6097	8.93797	-0.44271	0	14.2178	8.51227	10.4834
XLOC_061665	3.86309	2.89819	3.35235	58.6812	33.9234	1.68244	1.52748	12.6229	44.6468	44.6097	2.92539	2.81676	3.00001	26.939	28.6431	3.48229	3.25967	1.11001	17.1543	11.9011	3.613	3.85668	1.28751	18.2648	15.3548
XLOC_061800	0.126159	0	4.05798	5.8728	4.59954	1.04787	1.13193	0.669683	2.24648	2.63865	0	0	0.478211	0.465654	0.963337	-0.10653	-0.25169	2.62965	1.99177	1.34296	0	0	1.85706	1.4761	1.64868
XLOC_061912	-0.00471	-0.9151	10.951	10.1601	5.99262	1.65066	1.80551	0.098058	0.770708	0.947144	-2.15196	-3.42962	0.9558	0.099002	0.022166	-0.47616	-0.68712	0.784489	0.409391	0.246143	-0.81863	-0.5086	0.830865	0.249638	0.22185
XLOC_062067	0	0	0.259105	0.059149	0.135822	0	0	0.137349	0.076023	0.11339	0	0	0.343277	0.420217	0.853813	0	-0.15376	1.7282	2.46474	0.835807	3.31361	1.36286	0.025862	1.63733	0.329576
XLOC_062084	0.879272	1.29932	0	0.210914	0.304427	0.936054	1.06764	0.081627	0.49053	0.592047	0.706399	0	0.412183	1.0917	0.711708	1.04201	1.99498	0.078837	0.546631	0.851522	1.95434	3.92581	0	0.339277	0.899391
XLOC_062267	0	0	0.693345	0.854702	0.65421	-0.00757	-0.96406	0.992349	0.32549	0.13654	0	-1.1115	0.787358	0.607213	0.083081	2.9933	3.48066	0.662621	10.2836	11.6581	0.726156	0.060996	2.7405	5.97054	2.79695
XLOC_062313	0	-0.03562	29.152	31.7701	29.7156	0	0	20.7177	22.4692	23.6105	1.59635	1.96757	2.76588	11.2716	16.6289	0	0	3.99227	4.9043	4.00829	0	0.679459	5.66493	6.07879	7.56504
XLOC_062320	0	0	5.2836	6.92496	6.73884	0	0	6.46113	6.57514	7.06818	1.18661	1.40869	1.55173	5.21228	6.94245	0	0	2.38326	3.33183	2.28104	0	0.645726	3.69886	4.53108	5.0653
XLOC_062328	0	0	5.93893	6.79564	6.00256	0	0.004472	5.69697	6.0275	7.7415	1.0193	1.24158	0.95403	2.83812	3.77982	0	0	1.4202	1.67403	1.1313	0	1.0172	1.72771	1.97617	3.11078
XLOC_062333	0	0.323646	0.880749	0.959052	1.91138	0	0	1.17653	1.00783	0.953948	1.07069	1.47658	5.821	14.3726	21.7354	0.173004	-0.30885	21.8111	29.0842	14.0473	0.281757	0.298394	29.2107	35.5897	25.6388
XLOC_062883	0	-0.28115	31.4494	36.1702	27.0652	0.278108	0	26.062	35.9253	29.1877	1.42148	1.17687	9.01217	28.8718	28.0317	0.189889	0.261275	11.3634	16.5124	14.2159	0	0.351033	13.3805	12.8654	13.235
XLOC_063448	0	0	0.079429	0.020399	0	-0.713	-0.91342	4.83148	2.37709	2.26806	1.68732	1.93512	0.997821	4.56497	6.19244	0	0	0.604899	0.728583	0.630533	0	1.54299	0.588652	0.784786	1.78609
XLOC_063649	0	0	94.0405	96.1411	109.287	0	-0.07797	32.0636	31.6094	32.1989	1.01162	1.31107	18.8665	42.0453	59.1826	1.2361	0	22.4833	62.0425	18.3072	0.188067	0.117292	54.2911	60.7553	41.2031
XLOC_063651	0	0	5.32489	6.06839	5.25985	0.099557	0.018486	2.97705	4.50397	4.75159	1.7537	1.31845	0.425173	3.06643	2.65445	0	-0.19596	2.12453	1.62329	0.943548	0	0.077997	2.35434	2.32584	2.44922
XLOC_063846	0	0	11.9293	13.9328	14.4822	0.157293	0.435783	9.87818	13.4098	17.9559	1.02341	1.08623	4.59472	11.9779	14.3401	0	0	5.8887	5.92984	4.37737	0	0.270157	6.17722	5.85945	6.24421
XLOC_064024	0.219779	0	55.0553	73.4243	58.759	0.109361	0	47.0103	57.052	54.1098	1.38	1.32087	12.2963	38.3249	42.2142	0	0	13.4363	13.8856	9.63918	0	1.00314	13.426	14.6028	21.0753
XLOC_064288	0	0	0.356069	0.292623	0.23518	0	-0.01075	0.235936	0.22984	0.081807	0.741015	0.099923	0.535763	1.3253	1.00267	2.08308	1.15806	0.957067	5.73736	2.50895	0.476692	0	0.959584	1.69326	0.524085
XLOC_064553	0	0	0.122355	0.233427	0.18142	0	0	0.26407	0.215398	0.120476	0	0	0.14887	0.102053	0.062835	2.24996	3.68233	0	0.559897	1.2052	-0.46675	-1.75584	1.03632	0.404376	0.057171
XLOC_064569	0	0	0.429119	0.367351	0.769306	0	0	1.00088	0.982067	0.802808	1.28267	1.93676	0.012183	0.219223	0.38565	0	0	0.102526	0.12496	0.103817	0	0	0.23129	0.055153	0.070178
XLOC_064615	0.237806	0	7.82588	11.5089	8.10962	0.051739	0	12.3143	14.9613	15.79	1.07795	1.1527	3.34432	9.03805	10.9075	0	0.560735	1.91898	2.57475	3.46279	0	0	2.7627	2.24987	2.33516
XLOC_064679	0.318075	0	94.7762	130.845	106.328	0.047735	0.034759	84.875	95.4429	105.14	1.08286	1.62301	23.7597	56.9262	94.4782	0	0	26.869	30.0787	23.1447	-0.245	0.4525	29.149	20.2036	29.3546
XLOC_064699	0.126111	0	41.6515	52.1042	45.6289	0.115914	0	34.2398	41.7945	35.7589	1.15366	1.48148	9.60697	25.5864	36.6789	0	0	13.1791	13.4938	10.3718	0.147081	1.29871	10.9202	13.4444	20.7841
XLOC_064702	0	-0.02087	5.25186	6.20723	4.99094	0	0	4.83452	5.40152	6.37598	1.33465	1.56302	1.28257	4.42359	5.92096	0.137662	-0.0314	4.01395	5.79943	2.73245	0	0.165111	6.07059	5.13506	5.35652
XLOC_064785	0.460888	0	23.4276	36.3649	28.4537	0.234297	0.142181	11.1743	14.969	15.6328	1.63969	1.44601	3.31179	12.4818	12.5428	0.050304	0	5.05961	6.68117	5.16725	0	0.391037	5.91357	6.19007	6.00299
XLOC_064882	0	-0.17718	0.127155	0.026124	0.131975	0	0	0.050553	0.134308	0.01252	0	0	0.35738	0.278396	0.685644	1.25667	1.90338	0.706334	2.54008	3.21854	0.648302	-2.06623	2.41014	4.30219	0.228744
XLOC_065347	-0.0784	0	1.66543	1.30829	1.86854	0	-0.03437	1.69704	1.61992	1.5365	1.12029	1.10658	1.10257	2.98755	3.39593	0.353794	0	2.6144	4.18951	1.98708	0.091176	0.551189	3.65847	4.14834	4.03397
XLOC_065464	0.72959	0.533206	93.8059	170.255	167.174	0.844102	0.305463	27.3918	54.5437	41.9914	1.24034	0.951697	3.65909	10.8875	10.2803	-0.52742	0.103834	18.6559	12.6335	19.8474	1.9199	4.08707	2.91229	12.9321	40.5186
XLOC_065744	0	0	0.446131	0.540554	0.766344	0	0	0.227394	0.171173	0.360435	1.01758	1.08323	0.048714	0.342288	0.411219	0	0	0.338219	0.41972	0.404748	0.166758	0	0.318557	0.562365	0.271263
XLOC_065803	0	-0.10843	12.1129	13.5384	12.0717	1.47682	1.49355	0.406058	1.63242	1.83491	0	0.137763	0.495985	0.523084	0.917892	0.682383	0.658844	0.866925	1.96192	1.59313	0	-0.96782	1.56135	1.30406	0.366299
XLOC_065886	0.370467	0	0.175019	0.511715	0.317578	0	-1.65691	1.03838	0.770275	0.198845	1.96045	1.77956	8.85204	38.7025	39.1652	2.44087	2.53389	4.07705	27.6782	23.8666	2.16973	2.4993	3.27748	16.0273	14.2893
XLOC_065887	0	-0.1	100.411	107.093	104.651	0.113918	0	78.1251	91.033	89.3928	1.01703	1.1652	20.7338	46.8471	59.4352	0	0	23.5528	26.3543	18.8817	0	0.875031	27.256	27.4421	35.9359
XLOC_066063	0	-0.58063	0.212101	0.079231	0.045484	-0.00474	-0.48444	2.0008	1.63782	1.27205	0	-0.12977	3.79355	4.13017	3.4744	0	0.441419	2.80731	3.06573	3.97974	1.11176	1.17188	1.1865	3.02033	2.24678
XLOC_066400	1.59282	0	0	0.505469	0	0.76357	0	0	0.236243	0.022023	1.40375	0	0.38098	1.79552	0.402007	1.10576	2.30254	0.420818	1.69337	3.10458	0.63455	-0.35171	1.76807	3.47108	0.56695
XLOC_066570	0	-0.02371	9.25232	9.9936	8.87044	0	0	10.574	11.1031	11.5416	1.01654	1.07817	4.48484	11.3771	13.6089	0.350501	0.128047	5.38429	9.11375	6.47775	-0.11059	0.317084	9.54083	6.76788	9.31716
XLOC_066778	0.287673	0	4.72528	7.16563	6.47555	0	0	3.74447	4.14513	3.60824	1.26916	1.09256	0.56124	2.06445	2.10887	0	0	1.09441	1.2824	0.641588	0	0.609375	1.6315	1.68872	2.18164
XLOC_066941	0.392926	0.558949	1.28167	2.41928	3.00819	0.44704	0.741571	1.03184	1.98835	2.68172	1.27767	1.10491	0.586728	2.15136	2.20288	0.672042	0.366468	0.68899	1.74481	1.19185	0	0.754472	1.396	1.63697	2.09604
XLOC_067066	0.006358	0	6.42992	8.1408	8.52961	0.027419	0	3.88639	5.05407	4.64911	0.345343	0.845812	1.91975	3.34198	5.35212	0.236308	0	10.0763	14.7857	8.84711	1.00525	1.01363	9.54865	20.401	14.6286
XLOC_067122	0.090158	-0.06123	101.085	117.559	108.494	1.04568	1.28274	6.80071	16.5548	21.6125	0	0	0.706144	0.684707	0.84316	-0.58474	-0.60011	0.664648	0.254143	0.118768	0	0	0.529197	0.252382	0.124887
XLOC_067293	0	0	0.233275	0.311527	0.308151	0	0	0.027823	0.020533	0.022969	-0.04326	0	0.069538	0	0	0.19176	0	0.073152	0.278512	0.179891	1.6937	1.14796	0.083822	0.70832	0.362424
XLOC_067687	1.76989	1.7259	0.027672	0.483257	0.522208	0	0	0	0	0.013624	0	0	0	0	0.074608	0	0.207699	0	0.072524	0.100422	0	0	0.037288	0.013337	0.033942
XLOC_067837	2.01941	1.97139	0.028124	0.577827	0.623619	0	0	0.07827	0.049511	0.193848	0	0	0.03593	0.102628	0.101102	0	0	0.201586	0.278454	0.229641	0	0	0.315807	0.352434	0.206976
XLOC_068172	0.065649	0	12.2419	14.779	13.409	0.072064	0	11.0106	13.0609	11.8934	1.10894	1.16982	5.23455	13.0719	15.6235	0	-0.23196	8.64196	8.54685	5.67836	0.21683	0.797811	8.57455	10.41	10.9948
XLOC_068752	0	-0.11394	10.5492	11.9019	9.70922	0	0	3.56545	4.3348	3.87926	1.4713	1.78497	1.14792	4.63449	6.56887	0	0	1.48625	1.49445	1.26982	0	0.274859	2.16539	1.649	2.39496
XLOC_068794	0	-0.20114	20.7721	21.0478	17.7838	0.118644	0.06778	11.2511	15.2449	16.3848	1.35949	1.34807	3.03695	11.029	12.5639	0	0	3.80331	4.38416	4.57011	0	0	6.20299	4.96484	4.90585
XLOC_069039	0.240271	0	0.189813	0.623965	0.286559	-0.92312	-0.27413	1.84132	0.6516	1.21484	-0.61737	1.41524	0.872979	0.332466	3.87229	1.797	1.00653	1.19045	6.06904	2.92751	-0.40416	-2.97987	6.46239	3.71426	0.325942
XLOC_069792	1.29132	1.50573	0.651324	2.63317	3.39	2.07744	1.82524	2.75652	14.5176	13.5919	0.396712	0.357085	6.87149	10.7489	12.009	0	-0.03059	19.0692	21.6953	14.7346	0.377982	0.999592	29.6321	38.7842	42.1948
XLOC_070227	0.126288	0	9.96804	12.4022	11.4904	-0.09619	-0.46813	23.3931	21.1542	18.0815	1.97557	1.71015	16.0178	68.0922	64.9622	0.195693	0.366661	37.1111	48.4675	44.105	0.738441	1.66335	32.3765	52.5675	70.6146
XLOC_070943	2.21496	2.79331	0	0.492237	0.808344	3.16949	3.41887	0	0.728519	0.957924	1.10003	0.531194	0.098935	0.614631	0.495879	2.62881	2.72628	0	0.600421	0.526938	2.86001	3.56493	0.026088	0.839804	0.961736
XLOC_070958	1.10845	0.992016	36.5565	88.8354	92.1274	1.11272	1.22939	27.4999	66.0394	79.4976	1.12939	1.48419	20.0982	49.5503	72.4285	0.307804	0.259598	22.831	34.0209	26.827	0.474795	0.913468	27.787	39.4859	37.9046
XLOC_073290	0.395432	0	10.212	16.0392	11.2084	0.338966	0	12.2303	17.7548	13.7948	1.14225	1.17994	4.11516	11.1023	13.0648	0	-0.18887	5.82244	7.02886	3.63701	0	0	9.78013	8.58282	6.5216
XLOC_074416	0	0.141606	0.390617	0.240761	1.32685	0	0	1.18026	0.997101	0.807701	1.01011	1.20952	1.43055	4.39018	5.75719	0.492131	0.566171	3.53476	7.09786	6.16629	-0.51932	-1.79933	23.089	12.8397	3.44961
XLOC_074554	0.594883	0.219006	19.8297	37.0371	32.1872	0.186775	0	26.8485	36.0684	31.609	1.57923	1.15934	13.8181	50.0951	43.1816	0.365548	0.57965	14.2878	24.1475	22.8968	0.309432	0.669638	15.3842	21.5875	19.6165
XLOC_075033	0.377103	0	6.40149	10.4996	7.68979	0	0	4.96174	5.42162	5.98539	1.14788	1.78719	1.30576	4.18113	7.37258	0	0	2.84363	3.52459	2.14738	0	0	4.08337	3.6298	3.27707
XLOC_075040	0	0	1.13417	1.12897	1.34391	1.4957	1.04789	0.111853	0.60363	0.502105	0	0	0.262083	0.173245	0.205436	0.342088	1.18571	0.149667	0.373793	0.542399	0.126067	0	0.292224	0.483072	0.230055
XLOC_075251	0	-0.22208	60.5661	63.3416	57.169	0.129931	0.010368	91.9848	107.847	110.429	1.01203	1.38373	16.308	37.0483	54.7791	-0.16361	0	8.18972	6.86357	6.99001	-0.55544	0.071497	11.8152	6.32821	9.45019
XLOC_075355	0	0	0.649423	0.551109	0.799262	1.60246	1.23175	0.022451	0.347951	0.305825	0	0	0.300603	0.350315	0.241068	0	0	0.784239	0.707114	0.473909	-0.08817	-0.3979	1.68674	1.06149	0.577211
XLOC_075672	0	0	8.41009	9.28622	8.35975	0	0	6.68718	8.47155	7.92669	1.75209	2.70947	3.52396	15.8204	34.8403	0.312815	0.893002	4.31151	7.62208	9.26207	0.489786	0.664304	4.80766	8.23689	6.61952
XLOC_075921	0	-0.6098	274.433	289.242	199.815	0.383329	0.287431	247.457	345.775	359.815	1.44471	1.67879	62.7637	189.537	255.119	0	0.020527	37.6274	45.0338	38.341	0	0.489188	31.7352	29.9163	33.747
XLOC_075967	0	0	0	0.045952	0.042207	0	0	0.071136	0.091872	0	0	0	0.088895	0.065292	0.241204	1.20847	2.63836	0.026719	0.329991	0.703434	-0.19506	-2.45759	0.696511	0.316206	0.012193
XLOC_075990	0	0.059816	0.017096	0.017562	0.112919	-0.79304	-0.48011	0.271876	0.052669	0.092585	2.54148	5.57502	0	0.299448	2.71949	0	1.2265	0.06127	0.109525	0.364494	-1.80466	-2.62812	0.906106	0.131838	0.027959
XLOC_076164	0.172838	0	1.85517	3.58051	2.49307	1.0699	1.86724	0.089401	0.989667	1.82668	0	0	0	0	0.151567	0	0	0	0	0	0	0	0	0	0
XLOC_076246	0	0	0.099942	0.077	0.070725	0	0	0.079467	0.021993	0	0	0	0.255359	0.547039	0.696088	1.40879	1.55158	0.402945	2.06631	1.88143	-0.02316	-1.28631	3.65849	2.50478	0.633349
XLOC_076263	1.73316	2.55316	0.82234	4.05818	7.9266	-0.36442	0	0.500021	0.184508	0.492179	0	0	0.370791	0.388334	0.507183	1.11166	0.800099	0.361167	1.39923	0.950862	-0.04778	-2.24377	2.25961	1.50766	0.145034
XLOC_076405	-0.71608	-0.21199	5.66178	3.02745	4.96347	0	0.323753	0.386357	0.436995	0.842468	0.791271	1.62078	0.890651	2.07372	4.15794	0	-1.19763	6.9939	7.81292	2.26164	1.78149	1.38354	1.07225	4.37832	2.39256
XLOC_076491	0.345379	-0.03452	4035.7	5431.13	4549.23	0.09027	-0.32141	5988.72	6608.87	5379.1	2.85742	2.81986	2235.2	16873.8	18830	1.95236	2.24291	2370.62	10216.4	10061.3	0.844882	0.082423	7274.53	12290.9	5154.23
XLOC_076514	0	0	4.40105	4.82073	4.49969	0.043069	0	4.27597	5.26937	5.14522	2.05975	2.87878	1.53391	8.08075	16.2313	0	0.66904	2.26135	2.9916	3.90077	0.592747	1.15542	1.97106	3.4599	3.59875
XLOC_077188	1.93618	2.70891	1.34481	7.30509	13.8618	0	0.089593	0.032403	0.03587	0.220693	-2.00397	-0.4048	0.572682	0.029741	0.219742	-0.81012	0.023698	0.474653	0.094935	0.757919	0	0	0.475902	0.137488	0.149952
XLOC_077343	0	-0.18385	15.9719	19.142	14.1244	0	0	12.3975	13.6936	15.4203	1.56795	1.41685	2.41442	9.71373	10.0664	0	0	2.66379	3.62417	1.81914	-0.04757	0.660744	3.54036	2.23275	4.89053
XLOC_077530	0.360683	0	18.0098	26.1946	19.853	0.015289	-0.07052	14.1382	16.0066	13.9134	1.24757	1.15452	4.09571	11.4725	12.3479	0	0	5.02061	6.18193	4.91276	0	0.470862	5.80826	5.16785	6.14619
XLOC_077945	-0.04399	-0.05859	13.8898	12.81	14.3387	0	0.046259	13.7685	14.2637	17.5161	1.61364	1.87429	1.37577	5.29372	7.24925	-0.25156	0	1.48414	1.06061	1.10145	0.156937	1.27779	1.20152	1.63642	2.45663
XLOC_077948	-0.15221	-0.09142	46.8966	40.8901	48.2285	0	0.018505	46.6709	46.9968	57.2699	1.52599	1.72717	5.097	17.5636	23.1019	-0.07304	-0.03712	5.0375	4.34124	3.4586	0.013058	1.17127	4.99336	5.72768	8.86415
XLOC_078004	-0.04341	0.92717	6.1718	5.23388	15.8173	-0.48894	0.46715	0.856244	0.367827	1.9149	0	0.026249	15.0029	14.932	19.7165	0	0.366637	27.6051	31.2268	33.7271	1.27493	1.28694	13.2108	32.6124	23.4067
XLOC_078127	1.09273	1.55735	0.015639	0.257053	0.383672	0	0	0	0.027532	0.076996	0	0	0.07992	0.194034	0.182717	1.31089	0	0.252219	1.21141	0.184453	0.281657	0	0.224785	0.512564	0.063942
XLOC_078468	0.421275	-0.05896	7.68492	11.4821	8.0548	0.296209	0	7.02901	9.43798	8.28302	1.22163	1.16912	2.81219	7.37114	8.15073	0.30692	0.1605	2.6064	3.91171	2.88974	0	0.433322	3.4692	3.3665	3.4282
XLOC_078497	0	0	2.1143	2.68477	2.1612	0.100299	0	2.54508	3.74793	2.34206	1.37136	1.29236	0.100041	0.964397	1.05562	0	0	0	0.136818	0.106565	0.035692	0	0.237412	0.226451	0.12006
XLOC_078588	0	0.353278	3.44282	3.92967	8.12123	0	0	2.05314	3.19878	1.97747	0	0	0.488705	0.90733	1.54703	-0.3751	0.744237	0.856837	0.724063	3.297	3.41424	3.41014	0.171818	8.02013	5.7086
XLOC_078651	0.457665	0.290843	0.22128	1.13657	1.12747	0.461613	0.652581	0.914932	2.22043	2.7889	3.29738	2.97984	0.113078	4.4249	4.09662	2.09599	2.35708	0.79303	6.28904	6.1431	3.55514	2.812	0.715605	13.5233	5.82631
XLOC_078654	0.020465	-0.3332	63.8199	71.2417	56.1929	0.269737	0.217815	21.4853	28.7638	30.8594	1.08342	1.14288	2.81704	7.45276	8.90132	0	0	1.70034	1.98949	1.65616	-0.64304	0.28548	1.60739	0.609785	1.77351
XLOC_079186	3.23052	0	0	0.966185	0.027306	2.32394	0	0.069033	1.06987	0	3.58329	0.19622	0	1.02434	0.13004	1.88204	1.49959	0	0.362371	0.236297	0	0	0	0.055792	0.023664
XLOC_079846	-0.18213	-0.53782	5.77001	4.4852	3.93741	0	0	7.33253	6.68868	8.99134	1.1754	1.35964	2.11709	5.93114	7.70882	0.394532	0	2.30789	4.02804	2.0799	0	0.469912	2.75361	2.99203	3.08575
XLOC_000278	0	-0.16547	10.5292	10.0528	8.47389	0	0	7.6827	8.72282	7.01334	1.36158	1.78166	1.00227	4.6558	7.06914	-0.13213	0.188786	0.721402	0.721437	1.62955	0	0	0.834576	0.358219	0.81033
XLOC_000332	1.34257	1.82191	0.697219	2.93655	4.51734	0	0	0.258713	0.163654	0.457676	0	1.02663	0.435466	0.67845	1.79623	0.64028	0	2.51953	5.46828	2.40368	0	-0.7287	4.46776	3.96526	1.29226
XLOC_000646	0.174278	0	7.67182	10.1997	9.02867	0	-0.03663	8.50585	8.99326	8.39336	1.22633	1.2815	1.82013	5.31859	6.33361	0	0	1.8932	1.79702	1.30708	0.001999	1.29351	1.63934	1.97899	3.32807
XLOC_000693	0	0	0.537804	0.324982	0.358199	0	-0.13148	12.0239	12.5865	10.5909	1.28882	2.48783	1.99384	6.74168	17.4281	0	0	5.64047	6.9829	4.96529	0.175968	0.795144	10.2875	12.7773	13.8137
XLOC_001088	0.295616	0.576574	1454.63	1900.08	2594.85	0.29086	0.804126	1354.54	1729.92	2740.07	1.44086	2.54627	243.464	705.148	1733.55	-0.20022	0.100564	201.041	182.142	201.012	-0.42939	0.858277	254.6	166.196	319.27
XLOC_001120	0	0	0.698194	0.358616	0.46664	0	0	0.13879	0.07682	0.171868	0	0	0.545094	0.382162	0.575179	1.27752	2.25987	0.573422	2.55837	4.06451	0.372206	0	2.58719	4.20636	1.80789
XLOC_001239	0.417808	0	95.0888	139.829	105.577	-0.02134	-0.01882	103.429	99.0027	110.205	1.19263	1.1676	21.3892	55.052	62.0324	0.146489	0	22.7206	30.4133	21.9218	0	0.737895	28.565	25.7748	34.6271
XLOC_001753	0.564979	-0.262	229.28	366.217	215.859	0.199081	-0.01215	190.188	231.949	206.311	1.61463	1.30868	62.2073	206.244	191.414	0	-0.01136	60.0342	64.4361	48.69	-0.2062	0.67361	60.9624	45.4576	68.7351
XLOC_001811	0	0	0.327161	0.197695	0.23606	0	-0.13494	7.39097	7.7075	6.49959	1.24186	2.44014	1.27847	4.15733	10.7404	0	0	3.46573	4.35997	3.16019	0.141668	0.78336	6.46564	7.82844	8.5921
XLOC_001819	0.41615	0.076415	38.6449	60.1665	53.5592	0.801161	0.239192	19.5423	39.9422	30.3981	1.55398	1.58199	2.42423	10.3466	12.1015	0	0	4.0215	3.76176	4.2708	0.196585	0.843245	4.32711	6.38444	6.98243
XLOC_002035	1.72863	3.02707	0.336167	2.44612	6.50245	0.621008	0	0.022275	0.271242	0.137919	0	0	0.286312	0.184004	0.226586	0	0	0.35139	0.505775	0.127077	-0.49552	-1.30896	1.58541	0.594083	0.137442
XLOC_002088	0.249404	0.019322	39.0265	53.7376	51.5272	0	0	49.453	54.9872	52.8658	1.3596	1.04739	15.9734	47.8725	44.3682	0.197801	0.272481	23.7637	33.5715	28.859	0.258366	0.984728	30.3919	38.0181	44.316
XLOC_002197	0.319445	0.576793	985.244	1304.85	1753.5	0.306713	0.826797	905.531	1166.42	1856.59	1.46956	2.52659	177.493	521.071	1239.34	-0.20784	0.190604	147.759	134.294	155.73	-0.25614	0.916922	177.332	131.823	230.047
XLOC_002380	0.334638	-0.04042	74.1117	103.973	79.0209	0.001668	-0.01319	81.7557	88.9426	86.6461	1.95123	1.92181	14.7899	65.5399	73.6106	-0.07698	-0.01013	17.507	16.0374	13.235	0	1.21667	15.2688	13.6428	26.6208
XLOC_002443	2.11991	2.93702	0	0.59452	1.14499	0	0	0.029689	0	0.183823	0	0	0.063601	0	0.23489	0	0	0	0.021746	0	0	0	0.050312	0	0
XLOC_002518	0	0	0.038698	0	0.292113	-0.99958	-3.27581	15.3237	6.4379	1.18123	1.4109	1.54632	30.2236	89.8958	113.064	0.039418	0.424006	30.6154	37.9764	40.1995	0	1.19349	29.9311	26.7462	49.9021
XLOC_002530	0.204107	0.802927	15.7109	22.1859	37.2065	0.513964	0.101411	8.55109	15.1145	12.7679	0.237504	0.032966	4.82466	7.52557	7.55687	0.547849	3.11351	3.33073	7.11383	33.0844	3.08211	5.34655	1.51072	17.5334	59.0231
XLOC_002640	0.646438	0	36.4836	65.487	42.8646	0.002688	0	31.5564	35.8612	35.2696	1.71752	1.78546	7.18603	28.8212	34.6134	0.007444	-0.05972	10.0793	13.1265	6.87505	-0.06261	0.588106	12.7375	9.37564	14.8844
XLOC_002862	0.31954	0	12.8391	18.8212	14.2589	0	-0.0416	9.03576	10.4062	8.61772	1.36353	1.17497	3.46387	10.9706	11.0727	0.050168	0	4.19761	5.72422	4.44945	0	0.651909	5.13993	5.45779	6.39041
XLOC_003265	0.269811	-0.05932	116.359	152.989	125.122	1.29681	1.40393	3.27856	10.1536	12.1315	-1.47049	-0.91082	0.919746	0.107471	0.242627	-1.77965	-0.3442	0.57173	0.042882	0.111333	-0.80543	-0.02649	0.330712	0	0.040138
XLOC_003420	0.010462	-0.33126	37.3932	43.0926	31.611	0	0	21.6833	22.3883	22.7705	1.64795	1.91456	6.11624	23.2957	32.0416	1.81425	0	15.5892	66.8074	12.3415	-0.90462	-1.96684	44.9582	20.0656	6.49297
XLOC_003438	0	0	0.104002	0	0.392526	-1.08794	-3.6828	28.6127	11.6261	1.68968	1.51373	1.56467	55.804	175.902	208.758	0	0.333015	57.2598	68.1117	69.5867	0	1.22944	55.7287	47.5694	93.8443
XLOC_003508	0.38219	0	7.43829	12.4857	9.22527	0.094121	0	4.63401	6.51356	5.54969	1.99011	1.49959	1.40418	8.3107	6.85709	0	0.169648	2.50773	3.19322	3.54809	0	0.838436	3.75427	4.28726	5.86283
XLOC_004189	0.151796	-0.41898	61.5162	74.7416	51.2845	0.520288	0.991477	15.4228	24.5752	37.6813	1.3275	2.08326	2.30312	7.1605	13.7417	0	0	3.1078	3.60332	2.95427	-0.06395	0	4.60401	3.38456	2.89424
XLOC_004327	-0.28962	0	13.0904	7.86326	13.9216	0	0	0.970297	0.976471	1.63848	1.18883	2.65354	0.94483	5.42444	16.3504	0	-0.82449	15.2071	16.8629	5.23355	1.61405	1.19684	1.99309	9.94496	5.44272
XLOC_004462	0.402123	0	113.015	171.415	127.353	0.087493	0	94.5488	113.718	112.418	1.10441	1.52352	26.2781	68.2271	104.059	0	0	31.578	36.2751	25.2661	0	0.972881	30.9344	32.8602	47.5293
XLOC_004684	0	0	2.84018	3.19449	2.89504	1.27935	1.46786	0.247263	1.18612	1.49014	0	0	0.353134	0.302598	0.46578	0.124254	0.132325	0.278614	0.65199	0.564248	0	0	0.838042	1.01917	0.406847
XLOC_004945	0.215848	0	169.337	212.461	198.37	0.123424	0.128959	115.861	134.464	150.007	1.34185	2.0293	19.6549	55.4322	101.908	-0.28153	-0.16166	31.1127	25.9497	22.4068	0.099639	1.43455	30.1127	32.6504	57.793
XLOC_004992	-0.07396	-0.54813	24.0434	21.4595	17.326	0	-0.13495	22.1589	22.6006	20.7673	1.56608	1.32797	15.6773	52.1191	50.7333	0.258505	1.08852	22.2031	31.6661	45.3512	0.498289	1.04006	23.3063	33.525	34.5291
XLOC_005118	1.04739	1.14263	0.240997	0.848808	1.00703	-0.46562	0	0.793879	0.401532	0.771215	-0.0209	0.492757	2.16985	1.80908	4.23887	0.021312	-0.69831	9.87077	11.9003	4.78672	-0.02837	0	10.6003	8.79448	6.63683
XLOC_005124	0	0	0.771972	0.363469	0.637349	-0.69673	-2.97049	7.08455	3.48245	0.601761	1.50011	1.71752	4.575	16.1976	21.5359	0	0	6.85889	7.60568	7.0912	0	1.22894	7.16588	8.06147	13.2824
XLOC_005139	0	0	0.04052	0.194251	0.191165	-1.16909	-0.35398	1.02027	0.273444	0.59847	0	4.11614	0.023007	0.088716	2.17279	1.96663	2.78067	0.193623	1.4946	2.11992	-1.34043	-2.67689	5.19304	1.49726	0.353423
XLOC_005228	0	0	0.156165	0.026737	0.073675	0	-0.47287	0.331128	0.252009	0.051256	1.3332	1.18972	0.753696	3.00124	3.1344	0.226529	0.151041	1.58573	2.81947	2.24326	0.06467	1.21214	2.38485	3.16122	4.80991
XLOC_005239	0	-0.5532	18.1931	17.2516	12.9696	1.16888	1.01423	1.63105	4.87673	4.88901	-0.24645	-1.01296	2.90633	1.93077	1.22325	-0.06991	-0.12872	2.71384	2.21069	1.61751	0	-1.4509	1.82547	1.44141	0.23514
XLOC_005278	0	0	0.029929	0	0.028239	0	0	0.047595	0	0	0	0.746093	0	0	0.376556	1.95023	2.52468	0	0.784368	0.950336	0.856428	2.69854	0	0.346193	0.807597
XLOC_005344	5.48254	5.64166	0	18.367	23.0505	3.53623	4.78548	0	3.79162	9.87735	0	0.19622	0.050257	0.043065	0.530307	0	0	0.105737	0.068733	0.160604	0	0	0.159023	0.113761	0
XLOC_005657	0	0	3.37874	2.95024	3.50683	0	-0.08179	1.84701	1.33831	1.1644	0	1.77884	0.503589	0.339053	3.90947	2.12193	1.89153	0.71896	5.87874	4.1382	-0.55648	-2.17325	1.6314	0.366402	0
XLOC_005730	0.349081	0	11.4637	18.7377	11.9356	0	0	8.75602	11.1841	9.17474	1.05252	1.55993	2.64531	7.99543	12.8908	0	0	5.71735	6.80803	3.9962	0	0.363589	5.47875	5.77014	6.28006
XLOC_006001	0.011365	0	8.53613	10.7368	9.62265	0.25402	0	5.62256	8.33197	6.49104	1.22781	1.2828	2.18345	6.88769	8.20312	0	0.245685	2.92795	4.05263	4.06386	0	0.666693	3.39118	2.36259	4.60726
XLOC_006212	-0.05728	-0.28516	132.428	125.416	120.636	1.02969	1.49333	8.51852	20.9883	31.9393	0	1.66307	1.01383	0.977332	5.85037	-0.06721	0	0.999856	0.56328	0.438729	0	0	1.00249	0.681292	0.456263
XLOC_006483	0	0	0.444588	0.456711	0.539349	0	0	0.303007	0.11181	0.062537	0	0	0.054093	0.092704	0.057079	1.23076	1.09682	0.170713	1.77551	1.38291	0.232964	0.218958	0.912867	2.02034	1.45416
XLOC_006688	0	0	29.9205	33.5854	37.6423	-0.18088	-0.41646	124.326	108.163	101.897	1.03026	1.06597	32.1757	71.5032	83.9761	-0.4743	0	15.801	11.2548	13.7903	-0.32703	0.901135	14.6288	9.5796	19.9305
XLOC_006751	0	0.495927	6.38411	5.67062	13.4516	0	0	2.29004	2.07031	2.69404	1.25631	2.56387	4.12909	13.1018	36.5382	-0.27798	-1.46957	27.9113	22.3086	7.27258	-0.38135	0.363725	34.9701	21.8394	33.3235
XLOC_006752	0.166927	0.512842	26.5469	34.2786	48.65	-0.03463	0.369567	10.4701	8.93719	17.6518	1.28435	3.12096	12.6786	35.41	143.455	0	-1.23196	68.5592	72.885	23.6287	-0.0446	0.995035	101.589	86.8875	140.039
XLOC_006967	0.253774	0.112243	30.398	41.7929	42.5597	0	0.010084	20.2116	23.1527	26.0286	1.28074	1.67337	6.89093	20.2962	30.4098	0.31029	0.033489	9.12734	14.4988	9.89611	0	0.487675	17.979	16.2613	18.937
XLOC_007339	0	-0.28201	0.568457	0.265435	0.097522	0	0	0.164364	0.136463	0.305307	0	-0.16271	0.35211	0.188575	0	1.13172	2.18373	0.138903	1.35437	2.25045	0	0	0.835613	0.747217	0.211286
XLOC_007369	0.303475	-0.79719	299.597	404.289	191.187	0.429799	0	553.947	788.353	610.686	1.6149	1.16867	70.1292	237.808	200.599	0	0.665966	41.8351	50.754	65.7881	0	0.629941	49.4192	47.3602	56.5386
XLOC_007464	0	1.23509	1.35923	0.973176	5.8296	0	0.118985	1.11353	0.833868	2.27116	1.00311	2.60478	0.420964	1.86372	6.14473	0	0.900458	1.43923	2.08699	3.66209	0	0.339923	3.51504	2.50133	4.04162
XLOC_007923	0.31692	-0.01814	29.2256	42.2906	30.2006	0.126089	0	29.5788	36.5633	32.9765	1.6996	1.65372	9.69749	37.3801	41.5308	0	0	13.0592	15.185	11.0029	-0.13091	0.374941	15.3258	10.9755	15.2546
XLOC_007969	0.184247	-0.03093	10.3491	13.7504	10.5451	0	0	8.20629	9.33531	8.66026	1.18069	1.42663	1.32335	3.9533	5.35498	0	0.09278	1.32827	1.89288	1.69418	0.116673	0.74828	1.54946	2.07488	2.24967
XLOC_008009	1.26728	2.59028	1.22246	3.95005	10.8845	0	1.45584	0.114876	0.127167	0.733157	-0.59926	-0.90965	0.425931	0.154101	0.11985	-1.18921	-0.36213	0.458023	0.116503	0.161319	0	0	0.179698	0.0857	0.081786
XLOC_008021	-0.01792	-0.39141	52.5558	48.8706	42.4019	0.110743	0.237888	28.761	35.718	43.2577	1.68757	2.32123	5.59009	22.9366	40.5153	0	0	11.9758	13.1977	9.64918	0.308031	0.701412	19.4527	25.9538	24.1318
XLOC_008235	1.49578	0	171.806	519.383	207.94	0.908662	-0.0844	228.578	449.666	238.61	1.06188	-0.51697	136.829	301.635	108.095	0.228517	0.811725	52.005	70.2333	84.8691	1.05486	1.2038	18.0771	38.1015	30.0265
XLOC_008245	0.625037	0.176405	23.3939	43.1285	35.6723	0.020534	0.030041	22.0061	26.2912	29.4104	1.32059	1.52592	5.5148	17.8353	23.5113	0.32707	0	7.67282	13.0468	7.34309	0	0.266563	12.7591	14.3456	12.34
XLOC_008297	0	0.838451	0.884015	1.49573	3.4346	0.062702	0	0.454827	1.23585	0.40962	0.854925	0	0.044289	0.607213	0.186933	0	0.800226	0.139772	0.272568	0.943548	1.81962	1.47346	0	1.10277	0.637818
XLOC_008442	2.94497	2.34595	0.290238	9.14333	6.84639	0	0	0.076926	0.255472	0.09526	0	0	0.164796	0.070606	0.086946	0	0	0	0	0.087772	0	0	0.43454	0	0
XLOC_008581	0.244622	0	5.159	8.22229	5.44049	0.019831	0	3.80048	5.20884	4.78097	1.31891	1.66577	0.387696	2.10402	3.03411	0	0	0.917649	1.56858	0.791548	0	0.510661	1.39713	1.79173	2.07824
XLOC_008602	0	0.245098	0.059394	0.213548	0.32224	0	0	0.21252	0.326749	0.204688	0	0.52707	0.139111	0.043347	0.560466	1.42097	1.54789	0.079822	0.70912	0.646619	0	-1.52329	0.373482	0.214697	0
XLOC_008691	0	0	0.153421	0.278839	0.244981	-0.37368	0	0.206446	0.041552	0.116204	0	0	0.130668	0.155033	0.222729	1.24398	1.32972	0.126885	0.687327	0.610295	-0.57156	-1.73441	1.357	0.580179	0.144753
XLOC_008746	1.66173	2.38916	0.006978	0.164871	0.296288	0	0	0.027743	0.012284	0.020613	0	0	0.053488	0.030556	0.037627	0	0	0.056268	0.077216	0.069638	0	0	0.056416	0.114349	0.068471
XLOC_009108	0	0	6.36636	6.08405	6.87342	1.19261	1.17191	0.121686	0.713944	0.783577	0	0	0.273717	0.122857	0.165042	0	0.653644	0.219384	0.267387	0.597021	0	-1.32867	0.467417	0.280286	0.025028
XLOC_009540	1.59282	1.29932	0	0.720439	0.66173	0	0	0	0	0	0	0	0	0	0	0	0	0	0	0	0	0	0	0	0
XLOC_009692	-0.0546	0	132.907	123.342	158.229	0	1.22651	4.44846	5.68205	16.0317	1.33017	3.01417	17.7156	53.2882	193.766	0.446749	-0.79323	80.8426	130.498	36.5706	0.065498	0.597151	151.801	158.259	161.933
XLOC_009707	0.043822	0	4.96955	6.24953	5.77569	0	-0.03303	6.50949	6.69916	6.31069	1.72464	1.57266	1.84441	7.58255	7.84107	0.071628	0.039424	3.00572	4.11176	3.31614	0	0.805583	3.36222	3.42685	4.61635
XLOC_009814	0	0	0	0	0	0	0	0.019927	0.022059	0	0	0	0.042688	0.01829	0.067566	0	0	0	0.102167	0.204625	1.74728	1.57632	0.022512	0.507297	0.327874
XLOC_009958	0	-0.32304	0.149688	0.115327	0.017655	0.182658	0	0.282678	0.625849	0.386897	-0.73905	-0.69541	0.669313	0.204832	0.235418	4.0429	2.41759	0.067057	4.10827	1.12037	-0.83806	-1.67869	0.521058	0.072145	0
XLOC_010104	0	0	0	0	0	0	0	0	0.032286	0.012039	1.93862	0	0.109339	0.727228	0.076916	1.65004	2.33643	0.082158	0.523373	0.682183	1.73783	1.64566	0.049425	0.412497	0.279934
XLOC_010105	0.530302	0.236798	0.102983	0.462835	0.425119	0.061209	-1.22627	17.2676	19.965	7.51638	0.735302	0.169852	27.3106	49.3318	38.3738	0.769328	1.30513	14.463	29.1339	34.0904	1.23021	1.19786	11.9801	28.5275	19.8628
XLOC_010122	1.48802	0.010298	246.345	741.273	300.913	0.904384	-0.08999	331.041	649.629	344.026	1.05064	-0.55493	193.724	424.161	148.837	0.209713	0.75313	72.806	97.2483	114.363	1.02074	1.20248	25.5254	52.7126	42.4832
XLOC_010171	0	0	0.043435	0.044619	0	0	0	0.16117	0.050976	0.085535	0	0	0.061655	0.052832	0	-0.23904	0.535887	0.181606	0.168642	0.486004	1.9436	2.43569	0.728334	3.65651	3.63453
XLOC_010225	0.119177	0	12.1484	16.7794	12.6186	0	0	8.76676	10.2889	9.7002	1.45743	1.66142	3.43443	12.8893	16.9731	0	0	5.21357	7.16443	4.26044	0	0.242056	7.24483	6.64244	7.30426
XLOC_010276	0	0	0	0.027841	0.025572	0	-0.8164	0.517185	0.405538	0.120084	1.50964	0	10.2254	32.5957	12.3607	0.038628	0.522185	32.6832	38.8994	43.9257	2.17106	1.61729	7.5593	35.124	17.1082
XLOC_010302	1.18563	1.60495	2.68985	7.62596	11.3713	-0.46828	-0.10363	3.59581	2.18155	3.16901	0.392452	0.286787	19.708	28.3404	30.2225	0.96118	0.583589	97.4941	213.827	133.026	1.03731	1.12611	151.374	296.163	223.734
XLOC_010357	0	0	0.16752	0.344175	0.105376	0	0	0.0444	0.098303	0.109965	0	0	0.047559	0.081505	0	1.38748	2.60871	0.05003	1.00816	1.87443	0	0	0.551779	0.699743	0.639245
XLOC_010770	0	0	3.70145	3.97749	4.45757	0.182897	0	3.9694	5.72307	5.17919	1.00651	1.53359	1.28589	3.69659	6.04022	0	-0.56979	2.05089	1.98554	0.773249	0	0.010842	2.55942	2.7464	2.30984
XLOC_011095	0.276682	-0.20309	73.6379	100.435	69.1339	0	0	44.674	47.6705	49.1544	1.19202	1.29874	8.47209	23.762	29.3023	0	-0.0228	14.8952	17.9432	10.6959	0.222377	1.05507	17.4993	22.1515	27.678
XLOC_011151	0	0	0.297148	0	0.280376	-0.75861	-2.46955	22.9776	11.2469	3.29159	1.153	1.00354	115.088	279.589	289.146	0	0.47039	74.3452	87.8274	99.6117	0.10007	1.36213	54.4541	60.867	102.112
XLOC_011160	0	0	0.060731	0.062387	0.10028	-0.14789	-0.13838	0.555329	0.280646	0.313942	0	2.08178	0	0	0.450277	1.82902	2.02326	0.054412	0.742764	0.702496	-1.0701	-0.13612	0.750137	0.117082	0.248299
XLOC_011715	0	0	10.9294	12.9267	12.6537	0	0	13.7872	14.2224	13.8156	1.71635	1.50675	4.32721	17.699	17.6005	0.074595	0.132886	6.29882	8.72217	7.47692	0	0.998935	6.36846	7.1754	10.1447
XLOC_011924	0.108344	0	71.2363	88.889	78.2809	0.139538	0.061523	51.0981	64.4471	67.9579	1.09325	1.15747	15.5897	40.6544	48.7094	0	0.059977	19.1687	20.7209	21.423	0	0.604598	22.9206	22.7619	27.3432
XLOC_012029	-0.13454	-0.31094	32.2373	27.7577	27.7106	0.098272	0	26.6908	32.0032	30.1501	1.07648	1.269	13.2395	31.9786	41.8168	0	-0.01587	19.3256	21.2054	14.9075	0	0.33743	24.8356	23.5073	22.9268
XLOC_012236	1.30684	2.2577	1.73315	5.73864	12.2649	-0.30679	0.199053	0.984351	0.517596	1.79796	-1.68184	-1.11217	0.593081	0.056467	0.111256	-2.28181	-0.79204	1.0537	0.117161	0.308861	0	0	0.403129	0.178998	0.253071
XLOC_012300	0.172737	0	3.01752	4.75503	3.31712	0.186379	0	1.88686	3.06866	2.88465	1.21675	1.22465	0.723593	2.75812	3.18576	0	0	1.86362	1.8939	1.11631	0	0.514394	1.34218	1.89207	1.91645
XLOC_012373	0	-0.19921	0.328787	0.534775	0.336082	-0.04857	-0.72169	36.0775	32.7991	22.5538	1.30955	1.2705	10.2443	29.5341	32.9708	-0.04586	0.042977	7.78179	6.95731	8.4764	-1.3	0	10.8789	3.24855	8.44637
XLOC_012520	0	-0.30637	12.3881	13.4828	9.51623	0	0.181132	3.14915	4.17522	5.62282	1.9304	1.98673	0	1.07551	1.28301	-0.16865	0	0.165044	0.160926	0.417807	0	1.64251	0.082739	0.044392	0.866115
XLOC_012822	0	0	0	0	0	-1.87294	-1.36743	1.8711	0	0.165503	0	1.83134	0	0	2.1148	2.47512	2.23872	0	3.13254	2.21114	-0.28082	-1.1516	1.66091	0.324046	0
XLOC_012925	0	0	0.276825	0.473957	0.413567	-3.22676	-0.79186	4.86086	0.284278	2.45318	0	1.65809	0.412599	0.673434	2.61223	1.69801	1.57445	1.03343	5.18601	3.91372	-1.41965	-5.85743	37.1771	11.5187	0.16977
XLOC_013072	0.301122	0	44.1828	67.3446	53.8708	0.140482	0	31.8236	43.3099	42.3745	1.07717	1.51885	7.6971	23.1369	35.7107	0	0	13.1096	16.4585	10.1513	0.221837	1.07427	12.7575	18.8058	23.5773
XLOC_013153	0	-0.10118	15.8529	18.4779	15.0923	0.128425	0	9.66324	12.6012	11.3778	1.41789	1.39152	3.05427	10.531	11.8682	0	0.187819	4.53899	4.80698	5.75812	0	0.685108	5.29238	4.52675	6.93527
XLOC_013284	0.806664	1.05934	0.431028	1.85163	2.40322	0	0	0.373883	0.241435	0.231496	1.24791	1.88021	0.867701	3.46026	6.05699	0	0	24.5401	24.9205	24.3515	1.48038	2.96876	30.3774	86.5343	171.067
XLOC_013527	0.093417	-0.04891	180.34	209.709	195.7	0.177654	0	188.421	226.906	212.242	1.17305	1.33704	68.829	168.354	215.959	0	-0.16374	63.7563	68.4934	46.3413	-0.15577	0.606132	60.6442	46.6656	65.5365
XLOC_014050	1.62699	0	0.049378	0.786225	0.302839	0	0	0.157048	0.217316	0.486195	0.054701	0.023783	0.925204	1.51353	1.70847	1.87562	1.76903	0.729964	4.45742	3.40461	0	-0.63301	2.10694	2.45126	0.545079
XLOC_014460	0	0.384623	1.97339	2.60465	3.76915	1.05845	1.04659	0.485	1.50541	1.66046	0	0.442462	0.132421	0.052371	0.451434	0	0	0.289321	0.480618	0.314667	0	0	0.655371	0.541849	0.31295
XLOC_014556	0	0	1.33122	1.36752	0.807483	0	0	4.72547	6.06807	5.10269	1.82206	1.40748	1.6602	8.84796	7.69097	0	0	3.02439	3.23966	2.02728	0	0.520839	2.94693	2.9789	4.00428
XLOC_014721	1.41955	1.21752	0.260306	1.96096	1.91032	0	0.496768	0.045995	0.050917	0.398703	0	0	0	0.021108	0	0	0	0.025914	0	0	0	0	0	0	0
XLOC_014732	0.182263	0	142.104	175.729	172.141	0.159878	0	133.2	158.887	157.154	1.11805	1.47352	45.9477	108.822	159.242	-0.01288	-0.36399	57.1793	58.3295	36.2065	-0.26761	0.62698	66.0693	47.5193	71.714
XLOC_014766	0	0	10.5841	10.6983	11.3218	0	0	12.6013	13.9496	12.818	1.97991	2.24049	2.31387	13.3422	18.261	0	0	3.49904	4.45009	4.26201	0	1.05684	4.77935	4.80116	8.7935
XLOC_014996	0.730353	0	23.1956	45.3251	26.7235	0.160414	0	24.224	31.1805	25.0323	1.7068	1.20066	8.98304	35.3288	28.7009	0	0.009796	11.5206	14.3167	12.3138	0.561998	1.83093	6.68139	11.4631	19.1732
XLOC_015084	0	0	0.545312	0.662034	0.537921	-0.39435	-2.22105	3.92209	2.31269	0.585752	1.13547	1.35902	8.57102	22.0514	29.4489	0.135682	0.224747	6.1072	8.70485	7.60085	0	1.26999	7.54832	7.3113	14.0257
XLOC_015645	0.41151	-0.21721	44.2212	66.5591	40.798	0	0	31.1769	32.3216	36.4465	1.35643	1.2598	7.78368	23.906	25.6702	0	0	9.12734	9.78669	8.41021	0	0.662276	8.59227	8.49376	10.7408
XLOC_016204	0.563379	0	37.5707	68.6433	46.1218	0.02313	0	39.4872	48.404	38.6579	1.43066	1.31018	16.4976	56.357	59.585	0	0.050691	22.5964	24.0768	25.9476	0.433887	1.67065	12.4958	20.9275	34.017
XLOC_016233	0.024982	0	17.6902	20.965	20.3557	0.114721	0	10.481	13.2165	13.3826	1.17277	1.0768	4.51999	12.3752	13.3002	0	0.093258	6.68777	8.02862	7.47662	0	0.341065	8.1976	6.77933	8.02648
XLOC_016296	0.11624	-0.13772	86.1154	104.022	85.7769	0.049182	0	63.931	72.7291	69.9185	1.2961	1.33696	24.7854	68.7242	81.0101	0.031191	0	27.001	33.4953	24.3148	0.113773	1.02637	27.5198	31.0826	41.1025
XLOC_016607	0	0	12.9822	14.0475	13.5234	0	0	12.1394	13.286	13.9759	1.45145	1.34343	3.68562	13.0117	13.8761	0	0	5.58311	6.27045	4.3343	0	0.842685	4.78923	4.47169	7.19027
XLOC_016668	0.340165	-0.07528	11.6394	18.4579	10.5648	0.34371	0.050464	3.34302	5.8822	5.40349	1.35893	1.44678	0.603083	2.93917	3.57957	0.532764	0.276361	0.832682	2.29395	1.64619	0.366847	0.863884	1.62999	3.07154	3.03981
XLOC_016691	0	-0.12378	10.1929	11.2921	9.40806	0	0	8.24603	9.26518	8.48394	1.0975	1.26582	3.29093	8.83268	11.3557	0.238244	0	4.95418	7.63061	4.85541	0.094641	0.322069	7.54059	8.84069	7.3542
XLOC_016729	0.354966	0	31.6852	46.3966	36.8994	0.182206	-0.03725	31.8178	40.3417	32.0637	1.80653	1.55088	5.65006	24.0527	23.167	0.29307	0.06007	7.05643	11.2379	7.91481	0	1.09464	7.75528	8.35105	12.9793
XLOC_017015	-0.10138	-0.24657	121.648	111.296	113.476	0.032831	0	103.302	114.491	119.402	1.51944	1.7661	23.5188	76.2057	103.45	-0.03679	0	23.8452	22.7126	21.9473	-0.11012	0.73198	24.2534	18.2399	29.8762
XLOC_017134	0.158758	0	3.32683	4.55044	3.96284	0	0	1.97301	2.36208	2.3799	1.26837	1.89014	0.39136	1.38836	2.41995	0.479264	-0.73336	1.795	3.29169	0.708703	-0.26794	0	4.99465	3.31317	3.74988
XLOC_017238	-0.89313	0	20.4594	10.1283	23.5516	0	0	0.821147	0.583139	0.940111	1.08437	2.73818	4.76287	12.13	43.1128	0.495389	-1.41848	45.0412	73.4565	13.5058	-0.12234	0	97.0932	79.1494	65.2138
XLOC_017528	0.150919	0	67.1323	83.8035	76.7906	0.251357	0.281246	44.4931	58.9196	66.83	1.37742	1.62965	15.09	45.4699	61.9417	0	-0.00959	24.5614	28.8018	18.8297	0	0.451501	35.26	30.479	35.2482
XLOC_017583	0.104704	-0.15191	24.2645	29.9781	23.1576	0.014351	0	13.3174	15.5387	16.0346	1.08869	1.16981	5.86787	14.949	18.1165	0	-0.15607	8.66688	8.38982	5.72442	0	0.679062	12.003	11.4488	14.4351
XLOC_017834	0	-0.20627	15.0966	17.5162	13.2229	0	0	11.956	10.9324	13.2361	1.34568	1.46759	3.43212	11.1932	13.9457	0	0	3.90687	5.00912	3.68325	0	0.740392	4.43043	4.52219	6.17224
XLOC_017839	0.55508	0.155828	33.1645	56.1718	48.016	0.51697	0	12.9236	21.9025	16.1562	1.68618	1.3066	2.53786	11.1558	9.91181	0	0	7.97457	8.65456	5.75784	0.821517	1.20661	4.3454	9.21382	8.51215
XLOC_017938	0	0	2.222	1.48368	2.13152	0	0	3.65137	3.09675	3.35475	1.30177	1.32826	3.40643	11.0542	12.9134	0.535334	0.2271	1.85809	4.18423	2.85584	-0.15641	0.202805	5.62221	3.49839	5.48107
XLOC_018122	0	0	3.28852	3.32282	3.25551	1.36217	1.81345	0.535826	2.04047	3.06551	0.765136	0	0.378799	1.04262	0.436043	1.1944	0	1.54564	4.85089	1.77297	1.82505	0	1.97345	7.97682	1.55391
XLOC_018697	0.368896	0	96.3768	137.17	114.156	0.210042	0	87.5257	109.458	101.373	1.33074	1.68165	18.3622	52.4482	76.4648	-0.0126	0	24.0594	23.5618	19.7345	0	1.47833	22.6528	23.1326	46.0672
XLOC_019110	4.12123	1.68718	0.038342	3.22975	0.705462	0	3.99453	0	0	1.86877	0	0	0	0	0	0	0	0	0	0	0	0	0	0	0
XLOC_019364	0.592458	0	9.92824	19.8233	10.2255	0	0	9.56213	11.9392	10.8773	1.23694	1.23188	4.40656	14.3894	16.4627	0.545255	0.488532	3.69592	8.30683	6.66034	0.2282	0.578473	3.3288	5.45908	4.91674
XLOC_019567	0.378863	0.02832	91.8589	130.608	115.36	0.068389	0	97.3217	109.22	110.929	1.51102	1.41953	27.0234	84.6816	91.1224	0	-0.23658	34.1093	35.0328	23.3592	-0.04186	0.583535	35.3707	29.3927	37.768
XLOC_019721	0.047806	0	60.7583	69.8203	74.3563	0	0.064466	51.4891	51.9913	65.2816	1.384	1.51434	11.4438	34.2676	42.9469	0	0.067989	14.5648	16.2648	15.2821	-0.03216	0.716864	19.0744	15.3864	22.9965
XLOC_020192	0.350318	0	20.3724	30.6356	25.2638	0.274865	0.104709	16.1716	22.7542	22.5544	2.02832	2.22915	2.65369	14.3932	18.9241	0.036532	0	2.05535	3.23043	2.48506	0	1.13722	2.76818	2.57436	5.40352
XLOC_020274	0.120794	0	3.3602	4.41153	3.9383	0	-0.01829	3.62433	3.88614	3.53116	1.27664	1.19957	0.737925	2.33684	2.54586	0	0	1.42429	1.75514	1.02529	0.075998	1.0616	1.38067	1.69214	2.32872
XLOC_020425	0.146371	-0.10431	84.759	102.625	88.1045	0.235943	0.03411	67.7713	85.7652	83.0111	1.31714	1.1915	20.0832	55.4118	58.2594	-0.07371	0	20.3673	19.4056	16.796	-0.12837	0.7544	18.331	13.9497	22.4738
XLOC_020435	-0.16219	-0.34892	20.2908	16.3923	16.261	0.016475	0.089948	9.99027	12.2125	14.2568	1.70684	2.11935	0.801134	4.26602	6.46089	0	0	0.812669	0.919565	0.731472	-0.61292	0	1.5089	0.453358	1.07133
XLOC_020436	0	0	0.145401	0.124471	0	0	-1.05214	2.25446	1.91976	0.787424	1.58634	1.46503	3.26104	12.3093	13.0018	0	-0.25164	9.879	10.5852	6.13398	0.174876	0.887237	10.2315	12.4507	14.3466
XLOC_020788	0.519452	0.110713	34.8926	56.5439	48.0109	0.068952	0	39.2185	45.383	46.543	1.37151	1.53913	14.3275	42.1634	54.2106	-0.02327	-0.23081	17.5646	16.9749	11.5349	-0.27094	0.466614	18.1714	12.2558	18.603
XLOC_020847	0	0	33.7872	38.2214	36.7338	0.10022	0	25.2154	30.5119	30.3042	1.06509	1.43609	14.4131	34.5983	51.1155	0.004886	0	24.1442	29.1931	21.3989	0	0.381731	30.4302	30.3431	28.8228
XLOC_020973	3.09853	3.59348	0.036942	1.29028	2.02169	0	0	0	0.032517	0.0485	-0.20844	0	0.167804	0.035948	0.088533	0	0	0.099295	0.057373	0.122889	-1.81033	-1.88679	0.542029	0.03561	0.020138
XLOC_021128	0.381379	0	107.933	154.96	129.517	0.190683	0.065795	84.5004	104.734	106.881	1.69926	2.48016	17.5361	65.0359	127.482	0	0	40.8432	45.7146	37.9822	0.411285	1.54823	56.8507	75.8024	117.41
XLOC_021274	3.40835	2.03452	0.03196	1.65797	0.738814	-1.3504	0.800275	0.78778	0.112525	2.21855	-0.60957	0	0.136099	0	0.143611	0	0	0.014317	0.074453	0.043493	-1.17961	-0.92282	0.272742	0	0.013067
XLOC_021427	0	-0.05317	13.8119	14.1567	13.3829	0.130918	0	12.4844	16.11	14.8805	1.21123	1.60551	3.11231	9.40201	14.0826	0	0	3.35729	3.48093	3.06243	0	0.342153	3.89469	4.00011	4.25423
XLOC_021519	0.481354	0.008428	2.37295	4.34207	3.54043	0.136671	0.115595	1.32077	1.98427	2.17588	1.12002	1.48702	0.366311	1.30968	1.91931	0	0	0.544802	0.708277	0.659306	0	0.959209	0.612849	0.671918	1.18847
XLOC_021553	0.466711	0.692861	0.49989	1.09707	1.41502	0.674236	0	0.144539	0.460013	0.156614	0	0	0.193524	0.149247	0.214416	1.43579	1.90589	0.050895	0.489638	0.556594	-0.38166	-0.12487	0.398029	0.109515	0.0929
XLOC_021574	0	0	0.62942	0.767818	0.798044	0	0	1.57963	1.57551	1.45255	1.05599	1.12239	0.301541	1.16275	1.39647	0	0	0.845899	0.893525	0.624571	0	0	0.865794	0.777365	0.804184
XLOC_021690	0	0	2.95827	3.54543	2.50054	0	0	10.095	11.3922	10.9839	1.06018	1.07996	3.62185	10.615	12.3514	0	0	7.5097	9.90667	7.71613	0	0.013552	12.8444	14.1392	10.6838
XLOC_021796	0	0.112191	0.061078	0.146401	0.345782	-0.78769	0	0.226638	0	0.06014	1.78039	1.31118	0	0.430893	0.365938	0	0	0.218892	0.355717	0.332474	-1.06833	-1.23233	1.4997	0.372877	0.199773
XLOC_022195	0.102095	0.222068	2.22917	3.54782	4.26595	0	0	0.649084	0.663263	0.370976	-1.18833	-1.137	1.95205	0.504101	0.592543	2.36034	3.3016	2.16602	16.0181	24.753	-0.10879	0	11.3663	8.17145	8.26677
XLOC_022304	0	0.160196	46.1968	47.8404	63.7121	1.04413	1.56569	1.85457	4.80926	7.60027	-1.80285	-0.67786	1.36091	0.244515	0.694847	-2.87673	-1.01368	0.715815	0.03002	0.151981	-1.55659	-1.55354	0.567213	0.049686	0.031611
XLOC_022360	0	0	0.138724	0.173044	0.084146	0	0	0.031516	0.069776	0.107324	0	0	0.025318	0.021695	0.008905	0	1.31326	0.008878	0.069251	0.143836	2.34139	2.68196	0.026704	0.506233	0.45374
XLOC_022388	0.08773	-0.0512	86.0345	101.494	91.4803	0.03048	0	75.0071	83.4469	83.1589	1.62552	1.65105	14.6779	52.0503	60.7143	0	0	19.5342	22.7739	17.4029	0	0.75159	24.1123	21.3402	29.8873
XLOC_022413	0	-0.14112	15.5057	15.984	14.3756	0	0.102153	9.47242	10.5573	13.4589	1.2163	1.81727	1.5875	5.16525	8.8854	0.001057	0	2.71072	3.87023	3.06347	0	0.128229	4.19811	3.4372	3.88765
XLOC_022562	0.6354	0	0.349741	1.04001	0.295263	0.698522	0	0.439092	1.19899	0.398745	-1.0305	0	2.88466	1.06128	3.42435	1.05775	1.61649	0.89058	2.86237	3.42349	-1.18928	-2.39452	3.9024	1.15334	0.285983
XLOC_022699	1.33104	1.81422	2.93652	11.815	18.2409	0	0	1.88092	1.65139	2.48985	0	0	1.59787	1.36921	1.39284	0	0.02942	1.3155	0.52257	1.18406	0	0	1.24568	0.550401	0.4002
XLOC_022703	0.198442	0	7.65142	10.512	8.819	0.249277	0.21986	4.46402	6.39269	6.96736	1.58752	1.83546	1.37751	5.44789	7.39347	0.08328	0.01447	2.48018	3.55046	2.80772	0	0	4.34475	3.70275	2.83581
XLOC_022820	-0.04983	-0.26039	2.07427	1.42056	1.39178	0	0	0.146607	0.101434	0.24963	1.33735	1.98272	0.294441	1.44655	2.54768	0.40453	-0.0597	5.86447	10	3.99374	0	-0.33233	20.4761	19.195	9.46068
XLOC_022867	0.519725	0	174.966	272.757	204.899	0.093101	0	200.62	227.64	236.555	1.44625	1.47777	64.1303	189.628	222.045	-0.04787	-0.22418	58.7973	58.1882	40.8242	-0.14472	0.811271	63.4052	49.2904	78.6642
XLOC_023257	0	0	0.035073	0	0.011031	0	0	0	0.020581	0	0	0	0.059743	0.162113	0.199629	1.86438	1.99498	0.062848	0.748977	0.678824	1.18401	0	0.168036	0.67617	0.095598
XLOC_023604	0.209826	0.266817	31.6859	44.0884	51.2901	-1.02711	-1.02721	154.365	71.5265	79.4662	1.86466	1.0733	27.1639	114.207	76.2064	0	0.656648	33.8558	41.6726	53.4677	0.295219	1.0081	53.5021	68.0374	78.6359
XLOC_023663	0.978195	1.32063	5.90176	14.359	20.3067	2.32657	2.4281	1.48191	9.97954	11.8844	0	0	0.377932	0.129539	0.319033	0	0	0.079515	0.012922	0.060387	0	0	0.079724	0.085548	0
XLOC_023756	0.337118	0	83.5698	117.479	102.332	0.070375	0	73.9641	84.9306	81.8364	1.17873	1.40089	30.606	77.5379	103.495	0.162156	0	37.8301	50.5132	33.0861	0	0.746014	44.9473	42.8312	54.2194
XLOC_024014	0.074594	-0.00965	20.5447	26.1663	20.5254	0	0	18.7382	18.5748	19.6801	1.48116	1.4977	4.8693	17.5719	20.3851	0.159053	0	5.20565	8.14828	5.73508	0	0.564885	7.34883	7.34805	9.04585
XLOC_024058	-0.08039	0.053237	138.622	129.228	177.612	0.104774	0.179341	107.606	125.118	146.332	1.07897	1.44454	17.2156	41.9368	61.7224	-0.01368	-0.2594	27.4741	26.822	17.748	0.017858	1.21046	27.1681	28.7839	46.0168
XLOC_024230	3.51163	3.08817	1.30512	27.6521	23.2437	1.37487	1.24928	5.12389	18.3088	18.714	4.45811	4.05994	0.277891	21.2525	18.5467	2.57611	2.93131	0.876998	11.5916	12.0626	3.57516	3.05194	0.512928	15.8044	7.93729
XLOC_024717	3.80378	4.1389	0.24471	12.1921	17.2019	0	0	0	0.107699	0.180715	0	0	0.208418	0	0	0	0	0.164437	0.320668	0.38852	0	0	0.054957	0.117943	0.150075
XLOC_024873	0.411213	0.047347	0.78502	1.4565	1.27735	0	0	1.15286	1.30442	1.51438	1.70639	1.36603	0.654952	2.83535	2.58443	0	0.050357	0.574158	0.723116	0.741273	0.422356	1.72997	0.532493	0.934309	1.58513
XLOC_024941	0.060955	-0.07363	37.6758	43.7283	39.3512	0.05586	0.197276	25.5318	29.2021	35.7388	1.45165	2.22631	1.93625	6.72816	13.0759	0.274512	-0.29356	5.77348	8.77514	3.44229	0	0.359464	10.9717	9.56672	10.4487
XLOC_025048	0.236953	0	20.2662	26.9525	25.4211	0	0	20.5766	22.1696	24.0665	1.09582	1.38138	5.64029	13.9462	19.4323	0	-0.01587	7.93504	7.89968	6.03227	0	0.795268	9.59249	9.04988	12.2439
XLOC_025105	0	0	0	0	0.10681	0	0	0.20252	0.2491	0.306518	0	0.880919	0.048206	0.041307	0.534095	1.28576	1.94807	0	0.477973	0.616195	-1.01502	-3.07967	2.77101	0.791101	0.046282
XLOC_025425	0	0	0.184892	0.332384	0.174456	0	0	0.294029	0.284804	0.045513	0	0	0.196839	0.202404	0.124622	1.75822	2.25112	0.455552	3.68808	4.23548	1.16699	0	0.871978	3.20805	0.944916
XLOC_025784	0	0	0	0	0	0	0	0.029935	0.066276	0	0	0	0.032064	0.054951	0.236838	-0.02278	-1.29087	2.59726	1.95142	0.478178	2.0256	2.21023	0.879305	5.40723	4.37141
XLOC_026046	3.60579	2.50193	0.363722	12.19	6.47776	-0.3896	1.70066	1.4822	0.56027	8.14763	0	0.111587	0.193613	0	0.898914	0	0	0	0	0.164992	-2.32131	-2.06452	1.63368	0	0
XLOC_026296	1.32954	1.45364	1.44042	5.15781	6.27136	0	0	0.049086	0	0.14183	0	0.674248	0.420617	0.300353	1.34999	0	0	1.58554	1.41415	0.970773	0	0	0.924249	0.674405	0.420655
XLOC_026587	0.062471	0	14.5514	17.1895	15.7978	0.02499	0.134208	10.5158	11.9624	14.3186	1.07946	1.90457	1.14602	3.10738	6.23639	0	-0.52177	4.5123	5.20576	2.32817	0	0.135905	7.13162	6.98557	5.82362
XLOC_026608	0	-0.16153	39.2896	40.0444	36.5873	0.187358	0.454095	19.1936	25.8584	34.3878	2.04364	3.17654	0.787358	5.84724	14.4469	0	0	1.65655	2.24336	1.30466	0	0	2.99887	2.67338	1.97382
XLOC_026699	0.254035	0.057453	44.7358	59.7548	58.64	0	0	46.9999	49.0783	54.2598	1.07796	1.24156	13.1455	31.6631	40.5943	0	-0.00227	16.3567	17.1775	12.6682	0	0.901069	19.541	18.6671	26.6417
XLOC_026711	0	-1.49479	0.398951	0.392011	0.032733	-0.36576	-0.91882	5.57205	3.66431	2.69854	1.01762	1.539	0.398877	1.35452	2.19799	0	0	1.74059	2.09114	1.49499	0.423905	0.675682	3.27219	5.03278	4.25508
XLOC_027147	0.576634	0.835099	1.36844	3.1489	4.15768	-1.87756	-0.50154	2.11092	0.264996	1.1049	1.25358	3.39739	0.18648	1.27834	6.09993	1.88445	2.14916	0.196171	2.13591	2.11057	-1.27408	-6.7554	24.34	8.04651	0.02238
XLOC_027364	0	0	0.620135	0.955568	0.682654	1.07592	1.20859	0.061637	0.568597	0.68694	0	1.31118	0	0.113145	0.46443	0	0	0.81027	0.948062	0.515728	0	0	0.46423	0.772124	0.464828
XLOC_028170	0	0.0506	150.519	157.253	194.287	0.033142	-0.09303	231.872	254.48	235.517	1.3213	1.25798	123.736	334.434	366.86	0.711347	1.70544	178.751	335.875	538.258	0.508126	0.75423	351.335	482.89	406.634
XLOC_028627	0.24411	0	3.33501	5.35304	3.51553	0	-0.33278	11.5809	12.8429	8.92783	1.19626	1.19719	7.50045	20.3651	23.3686	0.807407	0	15.8272	33.611	12.4336	0.169553	0.76525	26.1203	30.1131	32.1492
XLOC_028714	0.237739	-0.07261	88.316	115.588	92.3711	0.157498	0	83.2828	100.944	95.1878	1.14102	1.37712	21.8722	54.7017	73.7051	0	-0.11458	26.01	29.1998	18.6586	0.12291	1.1654	22.5517	25.8311	37.2861
XLOC_028919	-0.23302	0.166022	40.5008	31.6003	59.4062	-0.39817	0.201893	12.0605	7.44846	18.97	1.55608	3.98569	7.84168	28.7423	174.577	-0.02565	-1.44782	57.8875	57.187	16.2234	-0.02199	1.24992	91.7449	77.6191	153.968
XLOC_028926	0	0.84014	0.165423	0.264341	0.953856	1.12381	2.85904	0.014615	0.24268	0.832511	0	0	0.031309	0.080485	0.082592	-0.53788	0	0.115276	0.010705	0.116728	0	0	0.066045	0.053153	0.075148
XLOC_029317	0.518992	0	56.2911	90.137	70.1635	0.047676	0	53.0389	60.1968	57.1156	1.80224	1.68939	10.1207	41.1936	43.708	0.10659	-0.05538	14.5431	19.4064	10.5585	0	0.87943	16.6173	14.7314	22.8143
XLOC_029332	0.061648	-0.03054	13.1925	16.7017	12.9446	0	0	16.8921	18.2634	19.1495	1.31741	1.56696	5.40698	16.5891	22.5433	0.305968	0.615226	1.63703	3.13825	3.20291	-0.37342	0	3.92251	2.00006	3.16535
XLOC_029392	0.466915	0	78.9948	121.764	97.1079	0.045597	0.005332	76.4982	86.406	93.4326	1.03345	1.68324	20.1362	47.246	84.4878	0	0	23.0433	27.4225	20.435	-0.51351	0.52413	29.418	16.7075	31.2194
XLOC_029494	0.456531	-0.05956	17.8803	29.4215	17.2485	0.205158	0	8.30138	11.8655	10.595	1.14084	1.05891	6.37079	17.4866	18.9809	0.148913	0.489372	6.55851	9.78449	10.125	0	0.522587	7.76156	8.52138	9.093
XLOC_029657	0	0	0.056664	0.32015	0.053466	2.15961	0	0.067583	1.24691	0.139485	1.22636	1.54342	0.096521	0.847755	1.19671	0	0.760775	0.228458	0.396012	0.976749	0	-1.57697	0.738077	1.03779	0
XLOC_029732	0	0	52.5358	55.9219	53.3836	0	0	46.3096	54.7173	47.5159	2.02489	1.92324	1.31601	10.8431	11.6433	-0.26819	0	1.59739	1.4537	1.18617	0	1.32753	0.74741	1.03116	3.79046
XLOC_029986	0.200723	-0.00346	16.0194	21.7594	16.4459	0	0	11.2353	12.9528	13.7035	1.54382	1.49832	2.35704	9.04993	10.0681	0	0	4.62528	4.49437	3.25916	0.206815	0.859836	4.08764	5.56621	6.13611
XLOC_030233	0.319255	-0.00768	21.7776	30.7098	23.3648	0.062194	0	23.5524	27.1047	27.3663	1.81172	2.04872	3.21669	13.6039	18.3398	0	-0.08691	4.88476	4.62983	3.34358	0.334909	1.59905	5.2533	7.22252	12.0917
XLOC_030380	0.175464	0	8.3979	12.7007	10.6202	0.254087	0	7.92952	12.2173	10.2214	1.72292	1.24576	2.1358	10.5553	8.80508	0	0	3.60532	3.46441	2.96292	0	1.05149	2.7242	3.48538	5.48404
XLOC_030788	0.316042	-0.10778	114.023	155.02	118.297	0.459241	0.213555	80.0694	118.403	111.198	1.43262	1.31152	15.9938	48.8108	51.4932	0	-0.144	17.7791	18.4094	12.4419	0.248882	1.05258	17.5458	21.782	26.7605
XLOC_030790	0.906594	0.041844	7.61572	18.1863	11.3996	0.277891	0	6.97498	10.6343	8.91217	1.45189	1.1324	1.12066	4.85964	4.51506	0	0	2.60788	3.57618	2.64073	0	0.157516	3.15201	2.92107	3.26041
XLOC_031006	0	0	0.057779	0.079139	0.036345	0	0	0.367537	0.288195	0.189639	0	0.596751	0.09842	0.182726	0.571185	2.60782	2.99981	0	0.785175	0.838709	-0.23294	-1.94696	0.640142	0.222781	0
XLOC_031116	0.3624	0	49.4078	70.3761	55.7232	0.111675	0	41.5767	48.9779	48.4161	1.77859	1.71846	6.50364	26.0502	28.6562	0	0	6.24055	7.18229	4.60064	-0.10068	0.961868	7.32048	5.3066	10.8908
XLOC_031411	0.263534	0	31.7864	43.1948	38.7517	0.147673	0	34.2663	41.8383	39.2966	1.03182	1.1615	12.3637	28.8606	36.1529	0	-0.11058	15.1468	16.3392	10.8375	-0.08078	0.240865	19.5607	15.3311	17.0054
XLOC_031446	0.933139	0.913644	4.18256	11.0418	12.1789	0.927341	0	3.89787	9.89667	5.8011	0	-0.45777	3.9453	3.51199	2.30383	0	2.45956	2.69973	2.5145	17.7081	3.83694	3.25545	0.76761	17.3408	8.31117
XLOC_031757	0.073415	-0.08639	391.008	437.973	423.335	0.761614	0.998132	74.0577	133.703	174.86	1.61602	1.951	7.02043	24.7757	35.7305	-0.59126	0	3.58883	2.1015	2.76307	-0.54801	0.018232	2.55745	1.18068	2.20614
XLOC_032067	0.011181	-0.14184	37.0092	42.6401	35.8217	0.055127	0	25.7276	30.2435	28.4913	1.40062	1.32151	9.13335	28.4491	30.9063	0	0	11.7615	12.7243	10.5118	0	1.1913	13.0381	13.456	22.4512
XLOC_032084	0	0	0.024531	0	0	0.121112	0	0	0.086371	0	0	0	0.114912	0.053709	0.066139	0	0	0.274735	0.292882	0.189173	1.16589	3.69887	0.253421	0.910393	3.54044
XLOC_032123	0.500748	0	55.2365	87.6409	69.3775	0.127002	0	34.0496	41.6163	38.4912	1.58195	1.53736	7.4799	26.8909	29.9093	0	0	12.5425	13.2102	9.58525	-0.0875	0.061906	16.7574	12.6031	13.3368
XLOC_032905	0	-0.2064	51.1095	57.0241	47.8609	0.073529	-0.01023	50.5753	58.6165	52.8868	1.22806	1.24331	17.784	47.4283	54.9396	-0.04202	-0.01097	24.6084	23.6296	19.0895	0	0.791854	19.5365	18.5175	25.1121
XLOC_033127	0.142414	0	26.8349	35.2691	27.7406	0.048971	-0.02319	18.0035	22.1443	17.0972	1.76308	1.68256	4.53742	20.1244	21.8557	0	0	8.61833	9.79664	8.10034	0	0.671431	9.43863	9.70023	12.2219
XLOC_033553	1.52048	1.61529	0.01051	0.226721	0.267744	0	0	0.133706	0.092508	0.165573	-0.50085	0.920124	0.170069	0.03068	0.680043	0	1.05344	0.094162	0.171383	0.438601	-1.19681	-1.65551	0.745836	0.162091	0.051563
XLOC_033593	1.02196	1.66183	2.07743	5.56787	9.60928	0	0	0.471956	0.494957	0.722858	0	0.728703	2.0221	2.62188	4.92718	0.619634	0	13.5048	24.8074	11.1809	0.263356	-0.48636	17.1044	20.9286	7.16528
XLOC_034381	0	0	0.14661	0.112956	0.034584	0	0	0.029144	0.225836	0.03609	0.952161	0.716197	0.280952	1.52472	1.51523	1.10975	1.52817	0.623944	2.58292	2.82649	0.846121	-2.05682	3.39133	7.49016	0.179825
XLOC_034768	0.024183	0.116838	10.0672	13.327	15.8153	0	0	5.61162	4.24795	6.64248	1.69028	3.39978	6.9831	28.2903	104.651	0.580747	-1.28841	39.6591	71.3248	12.1465	0.484345	1.02636	55.7527	79.3342	81.7256
XLOC_034779	0	0	0.51486	0.782772	1.01046	0	0	0.687767	0.942633	0.871963	1.12865	2.68569	0.087701	0.661321	2.10994	0	0	0.959488	0.767628	0.747365	0	-1.04885	1.31352	1.13155	0.185241
XLOC_034793	0.805926	0	7.06088	16.0776	8.99628	0	0	6.32958	6.96725	7.21816	1.38444	1.41159	2.87279	10.339	12.085	0	0	5.1174	5.89336	5.8755	0	0.364034	4.84806	5.85252	5.47949
XLOC_035132	0	0	0.341924	0.351247	0.537707	-0.19549	-2.10848	20.9345	14.6471	3.59119	1.24664	1.05023	49.4094	135.25	135.616	0	0.316936	78.3232	85.4959	96.3711	0.298084	1.51177	44.0255	58.5579	94.7815
XLOC_035143	0.566705	-0.24355	363.538	578.282	348.762	0.169632	0	309.947	368.207	347.291	1.91489	1.79574	69.7309	284.509	300.243	0	0	80.7227	88.8674	66.7194	0	1.10841	74.4915	73.4732	112.834
XLOC_035262	1.6762	2.09501	0.025136	0.413149	0.604799	0	1.66392	0	0.066376	0.25988	0	0.632825	0.021409	0	0.203311	1.17636	0.207699	0.011261	0.197632	0.091219	0	0	0.02258	0	0
XLOC_035360	0	0	7.04665	7.76209	8.73171	-0.40968	-0.37267	17.7543	10.7611	12.2886	2.27664	1.8058	1.59078	13.1356	10.9871	0.498939	1.34489	2.73838	6.5268	9.47399	0	0.608575	7.0165	7.69277	9.64971
XLOC_035428	0	0	0.305326	0.940957	0.576185	0	0	0.242776	0.873449	0.676436	0.824033	1.50217	0.715123	3.00821	5.35075	1.05808	1.2104	0.06839	1.11139	1.03877	0	0	0.685697	1.47158	0.374499
XLOC_035642	0.213885	-0.13322	1927.53	2365.14	2031.81	0.348938	0.042159	1156.67	1534	1379.44	1.58878	1.44935	134.53	433.063	450.651	-0.12338	-0.38147	84.0427	79.3014	52.5322	0.111665	0.559803	75.3859	81.5855	78.8434
XLOC_035786	0.176751	-0.3106	75.3867	95.3752	66.1058	0.110597	0	62.9724	74.7753	67.2236	2.25276	2.24375	9.20547	52.209	59.4692	0	0	13.4111	13.8577	11.3578	0	0.71277	15.8213	13.0046	19.7744
XLOC_035856	2.81009	3.58695	0.021555	1.08498	2.05415	0	0	0.034278	0	0.127343	0	0	0.073432	0	0.116228	0	0	0	0.025107	0	0	0	0	0	0
XLOC_035887	0	0	0.104437	0.125166	0	0	0	0	0	0.034278	2.34132	2.76564	0	0.533534	0.813433	0.754785	0	0.327498	1.04415	0.268457	0	0	1.4698	1.51007	1.22404
XLOC_035949	0	0	0.092532	0.047528	0.087309	-0.95807	-3.19781	29.2646	13.8665	2.93833	2.56771	2.71129	15.6041	103.541	130.975	0	0	27.8766	29.3434	23.1279	0.098143	1.92601	24.3341	26.6693	66.073
XLOC_035960	0.154325	1.04295	4.11582	6.50119	13.0703	-2.32067	-1.39958	23.8938	3.81759	8.54101	0	0	0.904624	1.32424	1.59092	1.73856	4.60726	0.594773	4.02086	23.0868	3.4668	6.2564	0.914384	15.315	74.1859
XLOC_036071	0.695353	0	70.229	127.125	85.0834	0.262481	0	60.9241	80.4402	68.5532	2.44592	2.37426	10.1986	65.7502	71.7314	0.282641	0	12.1422	18.825	11.4143	0	1.04904	17.0438	14.2724	26.6622
XLOC_036092	0.156087	0	52.7621	65.4896	65.8469	0	0	55.2653	58.7398	62.125	1.30892	1.13659	13.4792	37.9237	38.6387	0	0	12.3493	14.3182	10.2042	0	0.993681	11.7068	9.59699	17.4533
XLOC_036358	0.22174	0	21.4125	29.8002	25.8752	0.266323	0	15.2337	21.6767	18.0835	1.31882	1.23259	6.29228	19.5872	21.1941	0.12038	0	6.80627	9.96681	7.04347	0	0.42585	7.76156	8.16765	8.56682
XLOC_036464	0.019246	0	30.5927	35.7584	37.4328	0.048948	0.19726	24.3743	28.6078	35.1536	1.15954	1.8113	4.19406	11.8373	21.132	0	-0.01459	6.92137	6.82932	4.80267	-0.20565	0.121224	10.9208	7.29822	9.28651
XLOC_036591	0	0.260207	39.4302	39.948	63.7428	0	0	75.5767	83.4246	77.5606	1.38757	1.36917	49.6806	147.843	167.346	0.276972	1.49847	89.2107	128.884	241.302	0.506038	0.868771	141.358	201.113	183.396
XLOC_036771	0.32063	-0.22457	107.213	147.237	101.711	0.171589	0.484209	57.0472	70.4084	96.8761	1.56072	1.2774	46.1798	148.893	140.403	0.055644	0.543732	66.9166	80.9324	91.6953	0.328816	1.68603	51.9895	65.4804	117.94
XLOC_036789	-0.10666	-0.64826	38.8674	34.0645	26.2131	0	-0.53221	17.6041	18.2174	11.9172	1.77448	1.31467	3.38016	14.913	12.5277	0	-0.31605	5.34842	5.78804	2.82692	0	1.00392	4.83214	3.60431	8.01924
XLOC_037092	0.007764	0	8.72727	10.7218	10.4138	-0.04291	-0.06319	10.6651	9.187	10.0583	1.32047	1.07711	2.402	7.74683	7.54385	0	0	3.30279	4.0481	2.39748	-0.02763	0.249563	4.88742	3.532	4.72122
XLOC_037135	0.043921	0	13.1331	16.6724	14.1169	1.14915	1.59171	0.830666	3.08705	4.59215	0	-0.07923	0.98508	0.871337	0.53649	-0.00011	0	0.935989	0.543235	0.304643	0	0	0.703839	0.287718	0.305085
XLOC_037159	0	0	0.044191	0.098358	0.013899	0	0	0.064419	0.077795	0.014504	0	-0.12991	0.169367	0.198881	0.066191	0	1.06508	1.54413	1.93883	3.42116	1.23579	1.41446	1.81284	4.6928	3.77609
XLOC_037289	0	-0.31199	133.889	140.935	117.981	0.163758	0	92.0093	113.437	109.464	1.43376	1.2855	21.9623	68.9467	71.4323	0.279242	0.108547	21.1475	32.3043	23.6088	0	0.483006	33.1829	29.9191	34.789
XLOC_037882	0	0	1.28764	1.20065	0.990661	0	0.156229	1.51215	1.65651	2.61376	0	0.044738	0.118104	0.05783	0.462882	1.95023	2.01104	0	0.519177	0.449309	-1.98029	-1.7235	0.783	0.038191	0.032397
XLOC_038024	0.284198	-0.16419	17.2409	23.5902	16.6735	0.149878	0.448867	9.3048	11.6161	15.8169	1.51204	1.1976	7.53383	24.0818	22.248	0	0.492401	10.8882	12.8853	14.7686	0.303951	1.61153	8.47044	10.7966	18.7275
XLOC_038061	0.580098	-0.03754	50.2667	82.3712	54.4596	0	-0.04344	39.8429	42.2668	41.4917	1.16135	1.12536	12.2863	30.6797	34.3085	0.312683	-0.05267	14.4614	21.3942	11.0611	-0.06822	0.411275	20.4804	16.6283	19.5264
XLOC_038444	0.243751	-0.22064	262.654	332.18	257.918	0.382677	0.571615	102.367	141.444	179.018	1.64408	1.51806	11.9226	41.6853	43.812	0	0.026758	4.6626	4.51401	5.00834	-0.03143	0	3.86493	2.82077	2.56097
XLOC_039138	0	0	0	0.163579	0	0	0	0.189923	0.455531	0.039198	1.20655	0.496451	0.033905	0.581065	0.42932	2.66121	1.89673	0.071335	2.31849	1.15573	0.849963	0	0.429135	1.6117	0.065104
XLOC_039905	0.354918	-0.05572	141.442	197.777	151.971	0.10969	0	111.241	129.292	130.539	1.06323	1.30535	43.8004	100.677	136.254	0	0	49.0524	54.5784	44.172	0.464542	1.319	35.9556	50.5301	64.4223
XLOC_039957	0.228006	-0.11471	150.763	194.559	154.299	0.191478	0.015083	107.643	133.627	131.657	1.05375	1.27109	37.9735	88.3356	117.511	0.077271	0.087442	44.5135	56.2336	46.1546	0.202493	1.08251	45.0157	53.2175	68.9428
XLOC_039962	0	0	1.34085	1.7306	1.68689	0	0	6.53365	7.71695	6.4659	1.02903	1.04	0.878457	2.9357	3.39879	-0.31304	0	0.431251	0.380444	0.343108	0	0	0.308847	0.33141	0.08434
XLOC_040246	0.257024	0	6.12121	8.36884	6.68905	0.099928	0.288909	1.00992	1.36424	1.71892	1.54734	1.58846	0.095309	0.494101	0.583302	0	0	0.235616	0.286764	0.126906	0	0	0.562945	0.436873	0.420923
XLOC_040263	0.115494	-0.16428	157.718	186.05	157.996	0.161094	-0.02711	149.746	178.498	160.188	1.52876	1.62527	27.8579	89.161	109.183	0	0	33.1212	37.0658	28.3064	0	1.06507	35.3071	33.0688	52.9117
XLOC_041008	0	0	0	0	0.034891	0	0	0.088209	0	0	3.14097	5.1543	0.062989	2.67174	12.1299	3.77089	-0.00479	1.09332	24.4436	0.436129	-3.30135	-4.54656	9.86581	0.49903	0.060475
XLOC_041305	0	0	0.03897	0.020016	0.073541	0	0	0.015493	0.102907	0.09593	-0.90119	-0.65561	0.614029	0.113764	0.175113	1.38838	1.77725	0.209494	1.24829	1.34351	0.371484	-0.51597	0.665142	1.27721	0.095598
XLOC_041334	0	-0.51421	19.042	19.0986	12.6863	0	0	10.1792	8.94679	9.12143	1.00386	1.28875	1.42455	4.83579	6.70647	0	0	2.07496	2.88491	1.284	0	0.70725	2.25379	2.1704	3.84006
XLOC_041554	-0.33757	0.069683	113.187	86.2733	149.16	1.3296	1.27158	0.710406	3.44059	3.68383	1.719	3.46542	12.5555	49.5959	188.69	0	-1.55235	103.212	110.865	27.7618	0.399227	1.33505	164.882	213.744	288.893
XLOC_041618	0	0	2.13379	2.29393	2.90298	0	0	1.97286	2.00924	1.56356	1.38918	2.2254	0.084528	1.12268	2.22982	-0.47351	0	0.622442	0.491309	0.270121	0	0	0.31204	0.574005	0.64923
XLOC_041813	0.87474	0.404741	0.17691	0.793023	0.652524	0	-0.22469	0.460368	0.382221	0.205866	2.43758	2.44251	0.150674	1.81929	2.09577	1.65455	2.34268	0.547559	2.80061	3.64774	-0.38289	-3.51354	9.30409	5.70504	0.341923
XLOC_041897	0	0	1.46443	2.00582	1.32036	0	0	0.828036	0.716121	1.05743	1.20674	1.1976	0.194017	1.35376	1.55006	0	0	0.612298	0.966603	0.679059	0	0.654395	0.906246	0.972453	1.57001
XLOC_041901	0	0	0.042998	0.044171	0.040571	0	1.23175	0.03419	0.018924	0.465717	1.20655	1.52855	0.018311	0.313805	0.444389	0	0	0.038525	0.012521	0	0	0	0.077252	0.082895	0.05274
XLOC_042022	2.9496	3.34973	0.354789	5.03817	7.42387	0	0	0.514428	0.257181	0.698682	-0.50085	0.220785	0.337721	0.060924	0.862769	1.13935	0.674591	0.205684	1.10607	0.700561	-1.98378	-1.55582	1.38733	0.100587	0.102392
XLOC_042065	0	0	0	0	0	0	0	0	0	0	0	0	0	0	0	2.1374	0	0	1.66979	0.153008	3.58804	2.21113	0	3.84749	1.10325
XLOC_042071	0.673688	0	24.1974	45.0118	25.8827	0.232466	0.142769	17.3914	23.7615	24.8634	1.42873	1.5864	7.27189	23.7847	30.3664	0.061171	0.268458	9.83081	13.225	12.4927	0	0.038757	11.1948	9.03578	9.12071
XLOC_042143	0.404131	0	23.0404	34.9067	27.5541	0.041894	0.006184	17.8942	20.8898	22.6646	1.08264	1.36138	4.14525	10.7864	14.948	-0.10459	0	6.02093	5.13604	4.65866	0	0.868018	5.35487	6.00433	7.74053
XLOC_042186	1.28452	2.71189	1.25492	4.15104	12.279	0	1.66673	0.019957	0.110461	0.35834	-1.23737	-2.60398	0.406148	0.054951	0	-0.29428	0	0.236115	0.073087	0.170778	0	0	0.101458	0	0
XLOC_042400	0.059725	-0.52099	71.066	83.723	53.1754	0.224213	0.217227	32.9321	43.7389	48.3849	1.10854	1.56225	7.08622	19.0886	29.7854	0	0.279854	2.92413	3.31967	4.4623	-0.01127	0	4.25321	2.70292	3.30773
XLOC_042649	0.057491	0	0.06282	0.236621	0.108669	-0.63776	-2.43535	16.8083	10.1374	3.06184	1.43174	1.02081	23.1313	67.3945	58.1971	0	0.138101	34.5301	37.5863	35.3735	0.271756	1.36768	32.6082	38.6843	58.3539
XLOC_042668	0	0	0.099728	0.058541	0.228526	0	0	0.351174	0.288427	0.392786	1.12624	1.14588	0	0.197552	0.230466	0	0	0.051058	0.074676	0.180954	0	0	0.038394	0.041199	0.093197
XLOC_042757	0.369095	0.313742	16.5343	26.3488	28.4019	0.77835	0.268601	4.46662	10.3089	8.19239	0.249042	0.493783	1.44433	2.86202	3.85773	0.131025	1.95568	1.94671	3.54936	9.85617	2.89568	4.27929	0.952114	11.1873	20.4535
XLOC_042790	0.136244	0	22.1363	29.0115	29.508	0	0	21.9274	23.2501	23.2686	1.5018	1.66353	4.88136	17.6405	22.5813	0	0	7.18161	6.99032	6.10402	0	0.760352	7.38704	6.9659	10.2221
XLOC_043430	0.095687	0	54.6901	66.6668	61.4864	0	0	54.0476	59.0068	62.5402	1.08201	1.44062	21.3726	51.9818	76.1486	0	0	32.5069	36.8875	27.0529	0.176779	0.872991	37.0769	43.3516	49.5311
XLOC_043642	0.037008	-0.08363	66.0717	78.3597	65.8389	0.089013	0	60.2637	72.3737	68.4306	1.08384	1.11174	20.3654	51.1794	59.8186	-0.10405	-0.08568	28.753	25.4091	20.1713	-0.1244	0.424896	28.7658	20.6906	29.6148
XLOC_044065	0.257821	-0.03596	21.5537	30.3188	21.7056	0.178949	0	23.5482	30.3729	27.3006	1.47624	1.59598	5.54449	19.0534	23.7051	0	0	6.58815	8.56502	6.39572	0	1.20049	8.42351	6.99052	15.1697
XLOC_044203	-0.04633	-0.53133	588.277	583.299	468.868	0.062936	0.008125	791.933	858.644	918.776	1.59081	1.77453	77.415	247.884	322.382	0	0.359951	42.5184	48.6506	51.108	-0.34289	0.665882	45.6962	31.3051	50.7435
XLOC_044264	0.0445	-0.27051	177.613	197.46	166.992	0.159323	0	144.302	170.559	166.97	1.1037	1.00347	65.5204	150.718	161.17	-0.01151	0	56.9376	58.7944	47.4089	-0.04692	0.36501	48.3008	40.7218	43.7316
XLOC_044399	0.237204	-0.20147	80.9569	106.46	76.8986	0.263382	0.00894	75.4185	98.7825	92.2883	1.60887	1.7216	20.4347	70.9168	87.8151	0.00108	0	18.3415	22.7858	17.9757	0	0.926071	21.2056	20.8523	30.0299
XLOC_044509	0.272867	0	9.24051	14.0686	12.1926	0	-0.03273	10.7139	11.2769	9.89612	1.53238	1.44128	2.41433	9.56495	10.3227	0	0	3.85918	4.30963	2.60519	-0.28571	0.117606	5.65518	3.19386	5.20791
XLOC_044591	2.03758	2.60207	3.05434	15.3795	25.4414	0	1.90495	0.746501	0.550918	4.26465	-0.25774	0.52837	6.32216	4.71397	12.0597	0.969411	0.384113	19.2007	43.9098	23.8376	0.220023	0.183262	45.1257	51.4752	35.7229
XLOC_044668	0	-0.61271	2.25337	2.19611	0.872281	0	0	4.41044	4.52635	3.52728	0.125534	0	1.32867	2.53005	1.03852	0	0	2.17422	1.91807	1.31048	2.73255	1.11322	0.051903	2.22781	0.56695
XLOC_044714	0.741414	1.11877	3.07368	7.67599	11.0007	0.287239	-0.40969	1.98048	3.77838	0.887075	0	0	0.541622	0.425436	0.571515	0	1.29369	0.189923	0.370368	1.53852	3.15335	3.63652	0.095211	3.7291	3.68337
XLOC_044738	0	0	23.1268	27.2941	25.3877	0	0	17.526	19.3684	20.3029	1.2634	1.23265	4.36647	13.437	15.1004	0	0	7.04097	7.12681	4.95681	-0.03412	0.852663	8.53862	6.1684	12.2706
XLOC_045101	1.38507	1.71288	1.44647	5.25506	7.3401	-2.44277	-1.5155	30.3105	4.96862	10.8556	0.920409	2.85635	4.20666	9.60384	41.3763	1.25855	0.643046	20.1666	56.8328	30.2149	-1.22663	-0.58272	85.997	32.1372	35.8585
XLOC_045129	-0.04751	0.006933	103.301	98.4286	128.366	0.26536	0.102228	61.841	80.9526	80.4851	1.08733	1.45482	16.4583	39.8715	58.7734	0	0	22.7642	25.6872	19.615	0.100542	1.2567	23.8689	26.5613	41.4788
XLOC_045388	0.085045	0	36.5124	43.9183	40.8503	0	0	36.1674	39.4018	41.8675	1.09169	1.43508	13.7698	33.5159	48.5949	0	0	21.37	24.3284	17.405	0.144967	0.840099	25.1556	28.5593	32.6183
XLOC_045477	0.337904	0.071506	92.1689	130.152	121.78	0.087585	0	87.4472	101.765	106.283	1.4617	1.99427	9.80238	32.6996	53.9304	0	-0.04738	13.2398	13.4612	9.19556	0.164425	1.51641	16.3381	20.0427	35.5532
XLOC_045502	0	-0.32837	17.0117	17.2467	12.6169	0	-0.64111	15.2987	18.2434	8.63127	1.19353	1.22633	115.341	288.101	337.681	0	0.459741	77.1406	86.5728	102.442	0	1.21816	56.7898	47.7627	96.3409
XLOC_045593	0	0	0.092008	0.297053	0.248042	0	0	0.062708	0.127265	0.129422	1.05291	2.0991	0.022389	0.239816	0.543376	0	0	0.117764	0.061241	0.02385	0	0	0.070845	0.11403	0.161218
XLOC_045679	0.020789	0	3.01893	4.09446	2.923	0	0.230033	1.34928	1.71944	2.48686	1.37608	1.5594	0.352911	1.61283	2.09247	0	0	0.848574	1.16066	0.769756	0	0	1.01033	0.817863	1.00034
XLOC_046065	0.033831	0.465448	7.323	9.3419	13.9548	0	0	3.19683	3.20185	3.32251	1.22526	3.51293	5.279	14.9154	82.0929	0	-1.25988	32.4624	34.2587	10.5952	-0.23048	1.24642	45.468	33.3108	75.8875
XLOC_046112	0	-0.00543	9.07392	10.1741	8.83184	0	0	4.11961	4.51002	5.49604	1.123	1.44616	0.902031	3.07088	4.37321	0	0	1.59006	1.28365	1.55815	-0.23699	0	2.98278	1.62794	1.63843
XLOC_046189	-0.05919	-0.54033	1115.11	1094.72	882.291	0.047665	0.004232	1496.54	1606.83	1732.94	1.56993	1.7218	145.092	458.941	583.886	0.007526	0.357617	77.2941	90.3792	93.1884	-0.36733	0.638033	86.6494	58.1167	94.7021
XLOC_046330	1.9088	2.05327	0.023909	0.663131	0.812123	0	0	0	0	0	0	0	0.101814	0	0	0	0	0.042842	0	0	0	0	0.085909	0.046093	0
XLOC_046393	1.11181	1.25194	0.76132	2.35741	2.89392	-0.54054	0	0.821552	0.373357	1.23154	-0.83784	0	1.15788	0.460371	1.37817	2.44504	1.63802	0.341055	3.03408	1.44061	-0.01945	-0.9247	0.732754	0.429837	0.1334
XLOC_046805	0.333163	0	21.9382	32.0444	26.4796	0	0	17.637	19.6904	21.1497	1.44246	1.34528	6.75681	21.9187	23.5233	0.104527	0.004449	11.6048	15.5585	11.9224	0	0.822631	14.1321	14.4362	18.7112
XLOC_047053	-0.3599	-1.10283	3.41674	1.98269	1.27971	-0.81009	-0.44167	4.35514	1.88254	2.7736	0.029251	2.29557	0.821913	1.37051	7.05541	3.35556	4.29003	0.443998	8.43052	12.9671	0.113601	-4.03811	12.1366	14.0792	0.213273
XLOC_047092	0	0	0	0	0	0	0	0.334124	0.221925	0.910266	0	0.959556	0	0	1.20846	2.04685	1.2104	0	2.34941	1.14369	0	-0.65151	1.20793	0.324046	0
XLOC_047307	0.347442	-0.09366	43.0091	61.4903	43.6824	0.203311	0	34.8203	44.3544	39.2156	1.46821	1.50312	13.9947	44.0658	51.7319	0	-0.2975	19.9799	20.5522	12.6122	0.03265	0.879771	23.6641	24.9906	31.6283
XLOC_047358	0	-0.02263	27.3216	30.0961	27.5526	0.129689	0	19.1956	24.7699	21.161	1.60928	1.70773	6.56638	25.1442	30.8332	0	0	9.75703	11.3938	10.0985	0	0.863206	12.7694	12.3553	18.2431
XLOC_047373	0.078399	0	13.982	17.0535	16.8226	0	-0.18441	28.7058	28.9251	26.7479	1.02618	1.20944	19.0282	42.6309	55.4085	0.12304	0.123328	17.1139	22.1113	18.0007	0	0.683764	18.7539	18.5979	21.62
XLOC_047452	0.484919	0.037094	43.439	68.1972	56.3758	-0.0356	-0.23574	42.1463	38.9949	37.5992	1.3443	1.18084	12.4436	36.223	37.1361	0	-0.21672	17.6566	21.1128	11.7138	-0.19541	0.492768	24.5119	17.787	25.1547
XLOC_047622	0	0	0	0	0	0	0	0.043812	0	0	2.15037	1.93676	0.046929	1.48787	1.48556	-0.5915	-0.8117	0.740512	0.128362	0	0	0	0.296984	0.106227	0.090111
XLOC_047717	0.013581	-0.0742	80.0693	90.2282	83.3548	0.066115	0	87.6383	99.6661	95.058	1.28704	1.62222	25.0902	68.9204	99.4115	-0.33768	-0.22652	24.6713	19.0798	16.2597	0	1.116	21.5749	18.43	34.5905
XLOC_047895	0.33513	-0.01209	116.672	161.614	128.681	0.246956	0	117.486	149.73	128.355	1.15493	1.29538	42.4318	103.902	131.134	0	-0.24449	46.3757	51.386	31.4482	0	0.478514	46.7081	41.2832	46.6479
XLOC_048125	-0.08796	0.057842	20.0813	16.5137	28.543	0	0	30.5464	33.0011	33.0224	1.01489	1.17881	15.6159	37.3324	47.8641	0.348329	1.32757	19.7866	31.5267	49.9964	0	0.484652	47.1053	42.1304	48.1277
XLOC_048580	0.062883	0	18.7878	23.5803	22.2411	0.11084	0	16.3807	20.7821	18.1955	1.62078	1.4363	4.20573	16.6115	16.8153	0	0	6.46363	6.42592	5.91504	0	0.950827	7.76289	6.80533	12.0505
XLOC_048731	0	0	9.74969	10.6177	10.7423	0	0	7.50701	8.66331	9.35695	1.39121	1.43422	1.47155	5.56174	6.57155	0	0	2.04561	2.67739	2.26731	0.037052	1.01921	2.35586	3.15253	4.28891
XLOC_049236	2.23498	1.30051	2.9748	17.492	10.3797	0.894532	0.754219	0.566704	1.60927	1.63238	0	0	0.013196	0.011308	0.041773	0	0	0.041645	0	0	0	0	0	0	0
XLOC_049252	0.228058	0	141.16	179.778	172.518	0.032638	0	141.481	154.156	160.333	1.11289	1.46293	47.9851	112.765	164.409	0	-0.26506	59.2678	62.5299	40.4677	-0.16613	0.481956	69.343	53.8636	67.866
XLOC_049619	0	0.097389	12.0219	14.1243	17.7302	1.2799	1.05306	0.672779	2.8239	2.70766	0	0	0.66058	0.926257	1.29903	0	0	1.80045	1.93005	1.43931	0	-1.24121	1.2668	0.747639	0.086484
XLOC_049988	0	0	15.7905	19.2625	17.46	0.024147	0	16.0541	19.3283	18.5037	1.27013	1.14823	2.76678	9.15321	9.68234	0	0	2.94741	3.68812	2.05187	0	0.548242	3.76783	2.57648	4.9092
XLOC_050164	0.299198	-0.13548	105.911	142.494	107.64	-0.04275	-0.16951	145.625	139.036	141.362	1.07888	1.06461	80.1023	181.444	205.865	-0.30614	0	64.5753	54.0091	53.8253	-0.51636	0.807019	71.2652	43.2697	87.0173
XLOC_050241	0.4454	-0.13787	19.9767	30.6896	19.5545	0	0	12.725	13.7819	15.1443	1.42851	1.19838	3.20708	10.3661	10.1647	0	0	3.36134	3.69269	3.2404	0	0.737879	3.33287	3.38954	4.41485
XLOC_050481	0	-0.08356	29.7087	32.6037	31.2616	0	0	13.2895	14.3316	15.6292	-0.39731	-1.02884	3.85055	2.5976	1.8716	-0.93032	0	16.9626	9.10324	15.438	1.08261	1.41902	3.53069	7.87656	7.05315
XLOC_050776	0	0	38.7883	37.318	41.464	-0.01439	0	38.3584	35.2424	44.6928	1.06495	1.27582	12.9748	31.9001	42.2311	-0.22415	0	17.3238	14.1275	14.2462	0	1.11807	13.9306	13.3292	23.0932
XLOC_050871	0.133043	-0.06762	102.272	123.926	107.964	0.130732	0.007777	86.5372	102.764	105.008	1.21716	1.60168	18.775	49.7594	74.2221	0	-0.23744	28.1798	28.5482	18.6452	0.142447	1.33332	26.3516	30.2512	48.3713
XLOC_051028	0	0	0	0	0	0	0	0	0	0	0	1.05568	0	0	0.264271	1.56437	3.47461	0.030996	0.483558	1.42807	0.992802	4.60482	0.031077	0.300129	2.31966
XLOC_051112	-0.30076	-0.66462	4.38995	3.00136	2.61684	0.279881	0.250864	0.566046	1.07046	1.16826	0	0	0.328417	0.205651	0.226586	1.24825	1.63215	0.026576	0.336864	0.363291	0	0.240012	0.186519	0.142961	0.145527
XLOC_051229	0	0	18.4866	20.1288	20.775	0.02982	0	20.2599	23.8599	23.8954	1.35774	1.4606	6.69309	20.9198	25.7299	0.05378	0.00661	8.06449	10.9279	8.73142	0	0.870513	10.1382	9.41058	14.4372
XLOC_051309	0	0	8.15341	9.71175	9.6755	0.115769	0	5.86659	7.81519	6.18124	1.03017	1.34814	2.17273	5.91394	8.40637	0	-0.1198	4.3248	4.90877	2.67748	0	0.259308	5.30226	4.94226	5.17412
XLOC_051344	0.247626	-0.10015	43.3955	58.1959	43.6795	0.037187	0	36.2039	41.314	39.5021	2.38398	2.26592	5.30844	33.6352	35.5546	0.087787	0.011169	8.8877	12.0658	9.42442	0.095262	1.41377	9.33167	11.0006	19.0463
XLOC_051551	0.486775	-0.84596	4.77314	9.1768	2.10725	0.162861	-0.59213	18.3497	24.1291	11.6418	1.06626	2.0541	0.410255	2.01339	4.40769	0.631613	0	0.039234	0.484565	0.357555	0	0	0.275361	0.168845	0.53711
XLOC_052026	0.239095	0	49.061	64.5802	61.0499	0	0	47.2151	49.4236	52.9988	1.09863	1.42461	10.6095	26.1712	37.4911	0	-0.05953	12.9725	15.2543	9.50928	0.007507	0.917884	17.2029	18.0565	23.8309
XLOC_052055	0	0	9.61395	11.4097	9.69108	0	0	7.97678	8.83029	7.70242	1.52757	1.67791	4.67894	18.0421	22.915	0	0.004739	6.63413	7.19892	7.8012	0	0.991934	5.52511	6.84973	9.61915
XLOC_052071	0.411077	0.411272	5.4197	9.16847	10.251	-0.12255	-0.60569	72.5877	64.4456	50.9169	1.24095	1.02448	49.9706	127.986	126.37	-0.04075	0	40.428	40.1504	37.2382	0	0.730302	32.7848	33.0231	38.9501
XLOC_052166	0.115087	0	91.8642	111.564	108.845	0.059564	0	87.638	100.16	99.1762	1.56428	1.84448	14.631	50.9345	70.7267	0	-0.17984	21.0041	20.7508	13.8091	0	1.3317	22.3344	22.2205	42.101
XLOC_052262	0.055593	-0.04812	18.9654	23.1949	19.0051	0	-0.24035	29.6925	29.738	25.9012	1.06038	1.08818	15.8187	37.5777	43.9073	0.088247	0.314523	13.7042	18.0284	17.1808	0.043137	0.937071	13.7654	15.1761	19.7688
XLOC_052585	0.070827	0	9.92403	13.0093	12.0122	0.087496	0	8.05038	10.5	8.71881	1.3643	1.25379	3.21584	10.8274	11.5313	0	0	4.58047	4.76781	5.00194	-0.05298	0.098323	6.30345	4.38047	5.60119
XLOC_052658	0.410972	0	350.217	503.07	405.378	0.241131	-0.07213	395.139	493.405	413.4	2.4967	2.45566	42.8046	267.443	297.852	0.088128	-0.03068	69.2058	86.6043	54.7331	0.0934	1.42384	87.3517	93.3153	164.897
XLOC_052903	0.272062	0.314326	12.048	18.537	21.3086	0.552343	0	5.62761	10.8902	6.86246	0.193315	0	1.70253	3.15435	2.67047	0	0	2.71072	3.0836	3.18601	1.12778	2.19075	1.21333	4.1663	6.00819
XLOC_052981	0.064887	-0.16521	113.054	129.864	112.23	0.01893	0	93.1501	101.854	107.845	1.20939	1.03186	24.2883	62.8084	63.7498	0	0	27.1308	27.6289	22.9435	0.287954	1.66172	23.5233	29.7369	53.9464
XLOC_053245	0.04763	-0.14989	45.7942	54.2043	43.9655	0.129204	0	37.9737	46.6567	46.6296	1.15556	1.70848	18.3241	46.9883	78.638	0	0.024388	36.0759	40.8108	35.9124	0.279911	0.521614	33.3635	41.8257	35.1199
XLOC_053480	0.391842	0.310525	7.58488	12.8007	13.5467	-0.11804	-0.58251	98.0964	86.9968	69.6163	1.28011	1.04619	71.2907	188.038	183.455	0	0	58.2837	59.4325	55.6825	0.025464	0.723052	47.4518	49.1652	56.2625
XLOC_053583	0.104249	0	72.2449	86.7364	87.0665	0.05433	0	68.0623	77.2437	77.3052	1.54289	1.80984	11.2271	38.2819	52.6798	-0.03033	-0.27718	16.4735	15.5141	10.1888	0	1.27987	17.4703	16.6673	31.5812
XLOC_053648	0.227991	0	6.78438	10.7141	7.73906	0.110542	0	6.40095	9.04672	5.73301	1.33947	1.50145	3.53592	12.1935	15.6068	0.346006	0.182484	6.4414	11.2639	8.35987	0	0.107391	8.505	9.22396	7.70039
XLOC_054039	0.417574	0.02914	33.5452	52.4036	45.1366	0.037711	0	37.1292	43.3734	45.9784	1.01027	1.00432	14.6655	35.0204	40.003	0	0	21.741	24.681	17.918	0.061017	0.934698	16.449	18.8943	24.2244
XLOC_054215	0	0	44.4088	49.3591	45.7293	0.159369	0.283482	23.4856	32.3151	39.0163	1.25116	1.91558	3.45453	12.6756	22.7124	0	0	6.8954	7.69247	5.47258	0	0	11.2111	9.7244	7.39869
XLOC_054422	0.368699	0	80.013	112.875	96.9477	0.11267	0	82.9433	95.92	92.1598	1.53742	1.42104	21.098	67.4956	71.3992	0	-0.23395	23.9524	27.5576	16.2949	-0.25774	0.691922	29.4049	20.9505	33.8164
XLOC_054797	0.106606	-0.01013	69.3678	84.2116	74.6875	0.040731	0.308042	62.4296	70.953	94.6053	1.36624	1.36748	14.4151	43.4823	49.8958	-0.23974	0	5.47598	3.88316	5.58374	0	0.730852	4.26177	2.92515	6.18596
XLOC_055048	0	-0.09499	15.984	17.2083	15.1133	0	0	13.5586	15.0093	15.7715	1.34609	1.04703	2.78523	9.42479	8.84684	0	0	4.00629	4.56709	3.42099	0	0	4.79621	4.24595	3.87466
XLOC_055307	-0.25399	-0.29602	40.6575	32.1119	35.2797	0	0.376064	30.3731	31.844	49.1544	1.89156	2.12781	2.78285	13.6439	18.3755	0	0	1.90135	2.27569	1.40577	0	0.700857	2.81413	1.94821	4.10407
XLOC_055420	0	0	8.1427	9.90401	8.18538	0	0	5.39286	6.21286	5.29982	1.41791	1.33227	1.15865	4.31668	4.67776	0	0	2.0491	2.34245	2.0928	0	1.06024	2.46185	2.6417	4.32064
XLOC_055467	0	0	0.183196	0.094096	0.043214	-0.12383	-0.95295	22.3961	18.2215	11.0485	1.71476	1.6655	14.1594	54.5155	60.4223	0	0	24.6614	29.314	22.9776	0	1.87144	24.4382	25.5614	65.9492
XLOC_055553	0	0	4.10605	5.10601	4.58797	0.388802	0	2.31978	5.32621	4.46858	1.50322	1.72874	0.368115	3.86408	5.14673	-0.16865	0	0.580869	0.566375	0.588186	0	0	0.776529	0.937417	1.41369
XLOC_055724	0.371696	0	72.8857	102.841	87.7206	0.115697	0	75.4588	87.2969	84.2268	1.51227	1.41997	20.1121	62.9598	67.7087	0	-0.1598	22.477	26.2514	16.208	-0.20308	0.688302	27.5868	20.5338	31.5218
XLOC_055779	0.202715	0	43.3629	56.7128	51.6809	0.148384	0.364242	37.1665	45.9439	59.1368	1.11025	1.73853	10.5153	26.763	47.1192	0	0	20.6547	25.1766	18.3954	0.170573	0.446964	29.1249	33.8329	29.0831
XLOC_056048	0	0	0.127025	0	0.059928	0	0	0.050501	0.027952	0	0	0	0.054093	0	0	2.04358	1.57295	0.056905	1.22066	0.749076	0	0	0	0	0.129836
XLOC_056061	0.346051	0	277.031	382.437	332.189	0.135739	0	227.024	266.47	268.358	1.62227	2.13615	39.4084	135.399	220.951	0	-0.07709	73.4547	76.2185	56.2996	0	1.12953	101.255	96.194	155.618
XLOC_056201	2.63321	1.43029	0.031357	0.966372	0.488192	0	0	0.349067	0.124206	0.494014	0	0.173561	0.053414	0	0.281809	0	0	0	0.063919	0.071122	-1.78008	-1.52329	0.394362	0	0
XLOC_056256	0.031793	0.087196	60.321	73.2907	85.1782	0	0	46.7231	46.0467	46.5942	1.03951	1.14414	19.5757	49.412	60.8468	0.268634	-0.02441	38.2042	57.845	27.7403	0.251692	0.735346	37.1836	48.221	47.6238
XLOC_056462	1.17359	1.30804	0.126574	0.741146	0.895724	0.941475	0	0.030193	0.256249	0	0	-0.16271	0.086242	0.03695	0.011375	0.573157	1.39412	0.113405	0.457044	0.65455	-0.86855	-0.81331	0.625368	0.146412	0.0828
XLOC_056827	0.49306	0.021508	36.4403	58.4589	47.5674	0.027893	0	38.8855	44.1722	44.2131	1.24422	1.50271	13.1295	36.0498	49.315	0	0	27.8294	32.6843	26.1862	0	0.530924	39.2169	33.7667	40.8472
XLOC_057171	0.000226	0.030418	3.20247	4.51541	5.12506	0	0	0.699013	0.773807	0.46372	-0.64803	-0.77489	2.48686	1.07694	1.10044	2.04073	2.9478	3.12244	17.7369	26.7754	0	0	13.5098	10.6834	9.73014
XLOC_057302	0.031785	0.097203	70.8397	79.7189	93.6314	1.31575	1.76533	2.08321	6.72168	10.1188	-2.56628	-1.39611	3.25194	0.340909	1.02212	-3.74163	-2.78866	1.36473	0.023657	0.036851	-1.98943	-2.7893	1.18588	0.078309	0.016607
XLOC_057456	0	-0.50332	7.06921	6.30567	4.63895	1.4537	0.42111	0.55516	2.61189	1.48953	1.20232	1.22258	0.99108	3.50315	4.07854	2.06962	0.73684	2.03304	12.3005	4.1173	0	0	3.58025	3.86985	1.95062
XLOC_057594	-0.00636	0.121336	190.029	188.034	253.402	0.063795	0.168708	160.617	179.91	214.857	1.27975	1.71894	17.3479	48.5198	75.126	-0.1116	-0.1605	26.4423	23.9997	18.2657	0	1.30751	27.358	27.0112	49.5492
XLOC_057598	0.209722	-0.25321	116.144	147.966	107.879	0	-0.15997	96.2391	100.765	92.209	1.13018	1.03288	30.1139	73.6852	79.0166	-0.04686	-0.25703	35.0869	33.9688	23.1382	0	1.10872	34.8538	32.2668	54.2988
XLOC_057893	1.1408	1.19233	13.2883	36.6477	42.5284	0	0.368337	0.666325	1.15912	2.06283	-0.08499	0	0.86666	0.218422	0.753112	0	0	0.482664	0.104582	0.162915	0	0	0.268852	0	0
XLOC_057926	3.29032	3.14654	1.61973	24.1052	24.5313	0.390853	1.0484	61.2912	88.3942	154.047	2.52247	3.10434	39.6522	251.513	430.612	0.992209	0.857321	128.413	292.795	215.713	0.496784	0	307.831	418.274	205.97
XLOC_057968	0.321593	0	183.209	249.539	217.951	0.153841	0.043675	191.753	227.478	234.405	1.50487	1.6596	39.8478	124.976	159.291	-0.12666	-0.25162	43.357	39.9599	28.9567	0	1.01595	47.6602	46.6101	68.9508
XLOC_059030	0.286687	0	28.0168	40.5547	29.127	0.0712	0	15.6346	19.7735	20.7151	1.55353	1.59063	6.72468	24.8709	29.2531	0.113641	0	7.98695	11.6889	7.9027	0	0.128495	14.9177	12.2266	12.9542
XLOC_059217	0.165972	0	16.6937	21.6146	17.7687	0.169258	0	14.0246	17.8619	15.4024	1.15009	1.1902	4.68874	12.4173	14.6344	0	0	4.69297	4.87678	4.04089	0	0.380153	4.52927	3.67518	4.70556
XLOC_059233	0	0	0.130683	0	0.123307	0	0.030945	7.10058	6.86342	10.2941	0	0	2.89385	3.71958	4.6195	0.28375	-0.4296	18.6948	28.3128	10.2358	1.30893	1.10278	33.5356	84.9881	52.5749
XLOC_059513	0	0	7.02894	6.6145	8.16923	0.087699	0.137123	4.96684	6.24344	7.17361	1.16801	1.39741	1.02688	3.09847	4.1498	0	0	2.08005	2.52492	1.79206	0	0.384579	3.00731	3.16519	3.15697
XLOC_059545	0.198207	-0.52719	54.2504	70.4259	40.2828	0.266699	0.381975	42.448	56.8319	68.3194	1.11193	1.22855	28.8579	69.9806	86.8859	0.138204	0.720358	26.1413	34.9062	42.2505	0	1.22857	28.9833	24.3144	49.5016
XLOC_059853	2.01201	2.50415	1.04002	7.85572	12.2376	0	0	0	0.323097	0.361429	-0.26734	0	0.416837	0	0.439843	0	0.124196	0.274062	0.748226	0.999051	0	0	0.329739	0	0.050025
XLOC_059898	0	0	0	0.11798	0	0	-1.34391	2.22213	1.61747	0.490036	1.36254	1.29399	0.684712	3.10126	3.40608	0	0	1.16619	1.76138	1.49347	0.266974	0.890516	1.13487	2.10344	2.25389
XLOC_060122	0.248441	0	55.3089	72.2385	67.7605	0.220283	0.530319	22.6989	29.1989	40.0937	1.47283	2.46043	2.28068	7.93562	17.8522	0.286075	-0.38701	6.60144	10.0473	3.71039	0	1.15608	8.74732	7.66553	14.4915
XLOC_060248	0.292583	0.013155	27.6481	37.5101	34.7868	0.064956	0.008832	24.5724	27.9652	29.9123	1.37855	1.68267	4.59647	13.7776	19.4488	0	-0.24522	7.56961	7.85781	4.93511	0	0.901459	8.46487	8.17496	11.5579
XLOC_060281	1.24608	1.32063	0.223496	0.949669	1.11192	0.316895	0.965347	0.10501	0.295087	0.490143	0.136316	0	0.216307	0.422602	0.419972	0.036383	0	0.455097	0.751402	0.497696	0	0.075375	0.684441	0.812785	0.689477
XLOC_060304	0	0	0	0	0	0	-0.77819	0.256563	0.101434	0	0	0.746093	0	0.033641	0.289979	1.23208	1.58458	0	0.37584	0.397283	-0.03	-1.72698	0.662524	0.244381	0
XLOC_060795	0	0	23.8461	27.5489	23.6918	1.26346	1.86397	2.4218	8.95825	14.8487	0	0	0.506159	0.162646	1.402	0	0	0.199674	0.259589	0.336981	0	0	0.333665	0	0
XLOC_060845	0	0	0	0	0	0	0	0.147233	0.054329	0.109394	0	0	0.052568	0.018018	0.088752	1.23208	2.07138	0.01106	0.201303	0.291184	-0.65666	-0.31444	0.521191	0.130892	0.131223
XLOC_060984	-0.1584	-0.18819	229.319	200.977	222.282	0	0.000465	193.618	201.99	233.912	1.3285	1.7396	33.4065	96.8649	147.125	-0.04108	0	20.5886	18.3212	15.3843	-0.26482	0.538688	17.0836	10.3116	20.0214
XLOC_061089	0	0	0.046874	0.192609	0	0	-1.57551	0.875876	1.114	0.092309	1.71165	2.21186	0.399224	2.30912	3.70707	1.09699	3.35839	0.503965	1.95191	7.35702	-0.81333	-4.96296	12.2323	5.42206	0.076658
XLOC_061130	0	0	0.204329	0.198854	0.324709	0	0.237887	0.017102	0	0.127069	1.42392	2.2136	0	0.180516	0.347933	0.795184	0	0.134894	0.501058	0.048783	0	-1.02294	0.396085	0.207328	0.035175
XLOC_061164	0.133402	-0.073	105.366	130.517	108.299	0.240061	0	83.8887	109.913	96.6971	1.23966	1.3262	11.1521	32.6501	39.7156	-0.06264	0	13.2592	11.28	13.55	0.17283	0.125756	9.18946	12.4246	8.64366
XLOC_061255	0	0	5.99259	7.01248	8.16192	0.120508	-0.26964	17.5267	22.7504	13.8022	1.71151	3.66994	17.4863	66.8188	294.753	0.229393	-1.9297	339.28	450.676	73.6086	0.519085	1.07189	472.647	650.032	676.135
XLOC_061325	0.484007	0	137.169	209.463	155.428	0.289299	0.204422	85.0142	112.367	117.836	1.33127	1.49187	16.6697	47.898	61.2869	0.146219	-0.03861	32.949	43.4785	25.4721	0.290475	1.16494	54.8457	67.1751	86.8959
XLOC_061326	0.107582	-0.21379	878.682	1008.88	869.488	0.087271	0.244492	618.559	689.095	853.454	1.01698	1.34042	55.2159	122.786	175.723	-0.04042	-0.24453	46.0293	45.038	30.8592	0	0.914261	39.7333	39.0731	54.2347
XLOC_061425	0	0.159735	21.1873	21.9142	31.9955	0	0.885338	3.00012	4.34303	8.62107	1.42335	3.53759	4.1199	14.6508	71.2085	0.386209	-0.44011	14.7356	24.4818	7.72393	0.340698	1.18958	13.9922	19.584	24.7216
XLOC_061695	3.52587	3.9963	0.535073	9.44827	14.6686	0	0.496768	0.022998	0.101834	0.199351	-0.61977	-0.21892	0.603519	0.221636	0.350906	-0.57268	0	1.69734	0.926457	1.1152	0	0	1.58489	1.71462	0.744983
XLOC_061741	0.144797	0	37.6761	46.8819	42.0458	0.062991	0	29.6189	34.3081	34.2491	1.23637	1.24874	8.30864	22.7991	26.3621	0	0.062176	8.76053	10.2399	9.42022	0.196695	1.04911	10.7176	13.1219	16.6326
XLOC_061841	0.309215	0.01571	26.1911	36.1233	33.1796	0.274711	0.532281	10.6978	14.5454	19.2594	1.43883	2.55682	1.11941	3.97639	9.76097	0.139386	-0.37374	3.34007	4.72503	1.82115	0	0.975163	4.57247	3.62806	6.84899
XLOC_061862	0	-0.18445	28.9476	28.8712	26.7632	0	0.219476	17.0375	19.317	25.5028	1.54473	2.32766	2.29152	9.06088	17.6834	0	0	3.19478	4.47436	3.67616	0	0.77833	5.41629	5.43702	7.63394
XLOC_062081	0	0	0.156984	0.026877	0	0.911906	0	0.187236	1.01332	0.489483	-0.0403	0.107781	15.1306	13.309	21.5385	0.154667	0	66.2933	85.3322	61.384	1.04457	1.00013	55.7032	113.417	78.2604
XLOC_062600	0.213651	-0.05813	71.4058	97.1548	71.0522	0.384328	0.527865	26.1277	41.4382	50.7099	1.21635	1.91256	2.42187	9.37721	17.1316	-0.13694	0	1.41541	1.41076	0.859942	0	0	0.662262	0.609124	0.77507
XLOC_062675	0	-0.01113	18.3746	20.0257	17.586	0.403758	0	9.84494	16.5794	12.4507	1.51102	1.83762	0.729189	4.27773	6.09629	1.10159	0	6.25469	18.8328	4.60073	1.60737	1.17293	11.5365	39.5504	21.0564
XLOC_062722	-0.02074	-0.17528	229.062	225.664	228.464	0	0.072833	188.634	194.041	235.151	1.50997	1.91681	31.355	99.4647	150.771	0	0	17.9435	19.7471	17.7688	-0.19438	0.698213	15.1135	10.3268	18.6943
XLOC_062992	3.07445	2.06179	1.13663	15.9731	9.0088	0	3.39026	0.433814	0.240116	10.4755	-0.04326	0	0.271058	0	0.408597	-1.76466	-0.8117	0.611023	0	0	-0.9083	-0.65151	0.653473	0	0
XLOC_063771	0	0	0.539685	0.762302	0.954794	-0.01777	-0.25752	2.03834	1.06884	0.929947	1.14477	1.0456	0.172368	1.62471	1.75818	0	0	1.99458	2.1609	1.22406	0	0	2.84824	1.69073	2.09618
XLOC_063931	0	-0.26039	2.46861	3.21218	1.65637	0	-0.58999	9.44367	9.34354	5.88772	1.30638	1.14481	7.96616	23.301	23.9357	0.538283	0	17.7925	31.3263	14.0848	0.408606	1.03389	22.7672	31.1463	33.9347
XLOC_064036	0.259491	-0.08173	76.8395	101.686	80.1794	0.09454	0	57.8742	67.3927	69.5494	1.05152	1.14257	16.6546	39.1904	47.8136	0	0	13.171	16.1914	9.95886	-0.10062	0.413207	14.0232	10.4483	14.118
XLOC_064229	0	-0.246	8.27216	8.04269	7.24101	1.00535	1.21797	0.167299	0.623833	0.795978	0	0	0.066021	0.0889	0.218946	0	0	0.327415	0.21283	0.170793	0	0	0.387963	0.384283	0.289763
XLOC_064470	2.01069	1.31777	0.381269	2.50666	1.76277	1.28454	1.23973	0.323372	1.27528	1.37652	0	0.750643	0.097418	0.102027	0.536814	1.21793	0.564387	0.20496	0.925214	0.507325	1.02845	0.097593	0.696415	1.87436	0.737843
XLOC_064472	1.37339	1.993	17.002	53.8215	92.2152	-0.01798	0	4.98571	3.50256	4.21493	-1.84703	-0.44114	68.9623	17.2044	54.1294	-2.11094	-0.70567	265.012	63.0637	135.324	-1.77168	-0.43441	346.137	88.2795	160.964
XLOC_064599	0.444026	-0.00774	76.3831	114.999	83.72	0.011753	0	70.2645	77.069	78.4636	1.4629	1.38684	15.7074	49.3443	53.691	0.15067	0	19.5916	26.4674	18.3668	0.101782	0.703977	19.9939	22.4969	24.0943
XLOC_064899	0.200931	0	17.8012	23.9018	21.9541	0.096601	0	13.7506	16.9676	16.9325	1.7376	1.72737	2.88393	12.2149	13.9113	0	-0.04452	4.59404	4.15543	3.05007	0	0.81678	4.69304	4.33646	6.68473
XLOC_064976	-0.04518	-0.22728	8.79085	7.53909	7.50648	1.05251	1.17395	0.221401	0.945349	1.13584	0.315996	2.65635	0.40654	0.899933	4.87963	-0.1241	-0.09649	8.21478	7.15844	5.71993	0	0.397024	7.93267	7.01681	8.03397
XLOC_064986	0.803986	0	38.084	79.3023	42.8946	0.434392	0.237546	19.9152	32.8427	32.0095	1.62526	1.314	3.65269	16.4636	15.3401	0	0.810341	4.30362	5.19534	9.64948	0.851652	0	4.23789	10.3352	2.034
XLOC_065023	0	-0.09895	0.118617	0.139259	0	0	0	0	0.074578	0.03337	0.002462	0.432914	0.144322	0.39574	0.593922	2.2053	1.03084	0.47065	3.64164	1.36824	0.181616	0	0.761109	1.22507	0.415686
XLOC_065343	0.262126	-0.28431	35.3275	48.7217	30.5727	0	0	21.398	21.6526	27.3515	1.17103	1.06758	5.107	14.4729	15.4849	0	0	5.66368	7.08966	4.42416	0.221505	1.02601	6.00307	8.18262	9.98356
XLOC_065495	0	0	0.224291	0.131661	0.151165	0	0	0.254775	0.366647	0.126199	1.36254	2.95493	0.573083	2.59566	8.69635	0.070125	-1.24516	6.08608	8.49078	1.59882	0	0.067334	6.21722	5.99193	5.3973
XLOC_065578	0.150822	0	35.1105	45.1153	37.2651	0	0	49.6802	54.6832	57.3208	1.70398	1.9398	4.77647	19.744	26.5847	0	0	4.14007	4.02526	3.15312	0	1.34312	6.59896	5.48211	13.5637
XLOC_065869	0.018098	0.505905	4.1875	5.42877	8.40265	0	0	1.78841	1.62566	2.01659	0	0.22262	2.72547	2.68241	4.66717	1.00352	1.3619	2.91626	7.77434	8.09585	-0.79295	-2.53416	10.4145	4.72394	0.867246
XLOC_065984	0	0	3.10554	3.60764	3.36842	0	0	3.80785	4.39412	4.65823	1.12154	1.04354	1.82923	5.52846	6.02534	0	0	5.69488	5.61194	4.63436	0	0.566856	5.8663	5.42757	7.04863
XLOC_066039	0	0	0	0	0	0	0	0.076419	0	0	0	0	0	0	0.074033	1.62615	1.57295	0.024602	0.399806	0.323858	-1.09463	-0.83784	0.222003	0	0
XLOC_066119	0.578403	-0.02804	38.6356	64.9756	40.8895	0.611957	0.205897	27.1735	46.2084	38.9574	1.64815	1.42643	5.76698	21.7628	21.4536	0.006597	0	8.23165	10.5625	7.29945	0.338488	0.974433	10.0423	13.7451	15.0471
XLOC_066419	0.32141	-0.00023	49.7746	69.3861	54.44	0.108274	0	51.0517	60.0115	54.8666	1.57433	1.36036	15.6326	52.4789	51.9397	0	0	17.9956	20.7833	15.9666	-0.22359	0.769521	21.2399	15.0377	26.3897
XLOC_066426	0	-0.18606	3.84535	4.93776	2.85081	-0.84237	-0.47548	1.33769	0.302209	0.574707	1.77902	1.43287	0.146208	1.67881	1.54278	0	0.461723	0.215329	0.339929	0.841017	0	0	0.986951	1.52239	0.252671
XLOC_066437	0.327535	0	36.7518	51.6568	40.5079	0.014665	0	29.5127	32.9559	36.0878	1.33532	1.62094	5.79782	17.3144	24.1253	0	0	4.39282	4.77879	3.76806	0	1.20547	3.85838	3.02708	7.14025
XLOC_066490	0	0	0	0	0	0	0	0	0.019147	0	0	0	0	0.015875	0.078194	1.91653	1.2104	0.009744	0.278704	0.148008	0	-0.09738	0.224711	0.188709	0.035573
XLOC_066605	0	0.123169	1.49705	1.92234	2.53988	-0.1089	0	0.789759	0.468808	1.04885	-0.4925	0	0.870453	0.399206	1.44889	1.86463	1.08926	0.464293	2.76655	1.35819	-0.62338	-2.80038	2.41809	1.06843	0.082394
XLOC_066648	0	0	44.6087	49.7295	55.8065	-0.0332	-0.29985	58.4098	55.0537	50.6863	1.20888	1.32712	46.8334	117.182	145.658	0	0	79.4371	84.9435	68.4799	0.202665	1.50331	83.839	94.399	163.99
XLOC_066845	0.3252	0.00865	37.6933	53.2805	48.1758	0.144458	0	40.9193	49.7229	46.3434	1.00745	1.26182	13.5556	31.1412	42.48	0	-0.18904	17.7006	17.6415	12.0102	-0.11443	0.179608	21.3783	16.3406	17.8486
XLOC_066871	0.010553	-0.08402	10.8974	13.0261	10.557	0.144698	0	8.80963	11.3376	9.63741	1.23118	1.46882	4.21455	11.9097	16.0555	0	0	6.96005	6.65394	5.97489	0.140236	0.883795	7.25619	8.66314	10.1902
XLOC_066875	0.242484	0.672677	1.16932	2.49481	3.64943	-0.05864	-0.87148	7.04478	5.3442	3.18839	-0.42046	-1.40006	5.47746	3.0853	1.61672	0	1.23752	2.05502	2.27877	6.20191	1.9707	1.23988	1.57562	8.5837	3.78784
XLOC_067217	0.206172	-0.11424	743.28	910.097	791.315	-0.04861	-0.18851	645.863	627.555	632.607	1.04973	1.42745	106.334	234.485	348.597	-0.0551	0.249894	90.4064	91.0636	99.6562	-0.20528	0	81.8099	62.2589	53.5644
XLOC_067269	0.760968	-0.11895	61.8265	116.631	62.0713	0.168908	0	68.1701	83.4714	75.0201	1.59912	1.37757	19.6004	67.0652	66.0338	0.297164	0.191568	17.7306	26.6945	20.2996	0.275871	0.973074	13.8491	17.9991	20.5407
XLOC_067302	0	0	18.598	19.2727	24.3212	-0.18043	0.277337	7.58855	4.81056	13.8146	1.01674	2.82304	7.9199	21.0739	82.5438	0	-0.5506	42.3882	49.7392	21.6091	0	0.3714	63.6764	59.2074	60.7636
XLOC_067310	0.432189	0	43.6467	69.0768	46.6527	0	-0.08385	39.6397	41.36	37.3358	1.45294	1.42498	12.0233	40.4145	45.4769	0.206048	0	17.7197	26.3731	18.1904	0	0.473264	19.9718	21.1021	21.8043
XLOC_067417	0.049493	-0.18812	312.971	353.847	307.427	0.012793	0	286.537	309.58	326.057	1.10702	1.07937	92.1209	217.625	244.718	0	0	97.445	113.117	84.6627	0	0.764086	112.65	101.439	135.687
XLOC_067550	0.107602	0	61.5473	74.6465	66.918	0.108386	0	50.7586	60.5071	53.3758	1.07947	1.19401	14.3272	35.1865	43.6232	0	0	15.853	16.2086	13.8112	0	1.18915	18.0814	17.5812	30.7787
XLOC_067590	0.279613	0	4.47224	6.64914	4.42419	0.154858	0.058792	1.61086	2.34398	2.44643	1.54064	1.49398	0.596849	2.50138	2.78253	0	0.145275	0.879013	1.19472	1.21375	0.131323	0.582719	0.743976	1.10538	1.0627
XLOC_068627	0.449092	0	34.7708	54.854	38.8621	0	-0.13188	32.9796	35.3789	30.6094	1.36214	1.42522	10.9643	33.5327	40.1395	0.124641	0	15.354	21.0701	15.3221	0	0.558847	16.6215	16.7186	18.7516
XLOC_068776	0.308916	0	18.5438	27.0919	21.1472	0.17594	0	12.9628	17.1873	14.178	1.65965	1.42654	3.13781	12.8165	12.5542	0.358961	0.202833	4.01607	7.06285	5.26437	0	0.661665	4.68855	4.55756	6.17577
XLOC_068783	0	0.124916	6.12767	7.96952	10.3436	1.22667	1.9943	0.0447	0.791733	1.4392	0	1.09313	0.09576	0.328223	1.21254	0	0	0.705154	0.392891	0.918047	0	0.170867	1.06051	0.650281	0.873409
XLOC_069013	0	0	0.073957	0	0.034891	0	0	0.205821	0.032549	0.036411	3.05955	4.54275	0.031494	1.83513	5.78247	3.91241	0	0.463835	14.1493	0.369032	-2.58698	-4.37052	6.34468	0.534675	0
XLOC_069031	0.292069	0	622.072	819.1	719.651	0	-0.17389	579.243	589.297	565.522	1.02438	1.58459	87.1126	194.399	327.428	-0.19525	0	88.9494	78.842	79.5702	-0.18576	0	79.4052	58.9751	50.8464
XLOC_069269	0	-0.07506	3.32806	3.24197	2.32809	0	0	1.73376	2.57586	1.41248	1.11063	1.30924	1.02628	3.93642	5.15678	0.738445	0	2.005	5.51402	2.44672	0.316055	0	2.01027	3.70585	1.54836
XLOC_069286	0	0.05058	146.621	153.308	189.401	0.028544	-0.11077	225.626	247.003	226.179	1.31773	1.27059	120.069	323.988	359.382	0.737414	1.7235	170.15	325.879	519.36	0.512694	0.751759	339.104	467.859	392.075
XLOC_069950	0.130854	0.028197	28.6079	35.4641	37.0947	0	0	32.7491	34.0666	35.3515	1.14002	1.42623	15.8349	39.066	54.4853	0.036272	0.007561	22.5578	27.4778	21.9476	0.115723	1.11752	26.2125	28.7736	40.5463
XLOC_069995	1.0883	2.23602	0.023897	0.270035	0.631349	1.94851	3.02856	0.019001	0.368105	0.835318	0	0.880919	0.020353	0.043601	0.225501	0	0	0.021411	0.041753	0.01084	0	0	0	0	0.039081
XLOC_070057	0	0	0	0	0	0	0	0.08724	0.160957	0.036011	0	0	0.109019	0.080072	0.328674	1.57393	2.03706	0.131068	1.16083	1.3106	0	-0.22892	1.98762	2.13282	0.762578
XLOC_070258	2.76494	3.21516	24.7585	193.802	297.367	0.21301	1.24372	77.2362	97.8012	220.24	1.80046	1.5405	22.325	88.1638	84.5374	5.87492	7.55489	0.144747	31.3556	80.7604	4.99814	5.45868	0.399102	25.1116	24.5054
XLOC_070359	0.028407	-0.07743	119.81	133.545	127.154	0.182717	0	110.795	134.496	125.977	1.15978	1.01674	50.8236	123.158	127.909	-0.099	0	54.2487	52.1682	48.5353	0	0.567756	45.4456	45.4915	47.8061
XLOC_070510	0.166776	0	5.20009	7.50408	5.8178	0	0	4.1151	3.92332	4.3644	1.19133	1.56347	1.49739	4.77096	7.03225	0.138094	0	2.81762	4.3409	3.0553	0.051281	0.82108	3.915	4.79775	5.70999
XLOC_070670	0.339108	-0.19017	23.3662	33.4204	22.0159	0.082175	0	20.6921	24.3387	24.1847	1.26784	1.13319	7.2701	20.1798	21.1037	0.020927	0	8.6597	10.8423	8.36198	0.113303	0.808906	11.2186	12.7105	14.503
XLOC_070709	0	-0.07696	3.27068	3.06514	2.27395	0	0	2.14439	2.22231	1.97747	1.31458	1.41921	0.879669	4.02017	4.95051	0.778981	0	1.95359	5.54744	2.60289	0.309152	0	1.90718	3.53992	1.45452
XLOC_070782	-0.07283	0.421125	75.1586	67.1654	128.945	0	0.48177	126.249	134.753	213.821	1.17038	1.85849	48.954	124.023	227.934	-0.15414	-0.20066	75.5388	68.1622	52.2097	0.237828	0	89.44	106.801	62.0243
XLOC_070784	-0.06737	0.424819	74.8813	67.1654	128.814	0	0.480534	126.359	134.509	213.821	1.17712	1.86402	48.7178	124.023	227.747	-0.15338	-0.19823	75.4145	68.0814	52.2097	0.238873	0	89.3154	106.735	61.9109
XLOC_071248	0	0	28.8605	26.5759	29.6848	0	0	28.9435	24.1448	30.4655	1.05673	1.26343	10.5186	29.4119	38.7886	-0.09204	0	15.1419	11.8113	12.2661	0.07593	1.05456	10.3937	14.1605	19.2408
XLOC_071511	0	-0.1739	8.7911	8.06323	5.62868	0	0	4.36883	6.07991	6.64666	1.18263	1.36833	3.20886	12.488	16.2244	0	0.226701	7.31383	8.86846	11.3938	0.573777	0.883083	6.20491	13.1651	11.5529
XLOC_071766	-0.423	-0.51961	507.039	372.801	393.334	0.427416	0.158561	300.818	437.797	404.801	1.66572	1.99446	322.944	1100.84	1582.33	0.59834	1.54628	573.666	988.442	1534.43	1.31676	1.21839	719.601	1726.69	1146.77
XLOC_071767	-0.57732	-0.667	162.281	108.926	115.421	0.483915	0.221672	89.2356	132.981	123.43	1.65461	2.01843	114.521	381.362	561.741	0.575556	1.62865	204.839	343.028	572.628	1.33206	1.15978	256.692	615.248	388.105
XLOC_071837	0	0.077476	22.3176	21.7195	33.6187	0	-0.13493	33.5453	38.2547	29.2035	1.00155	0.853585	7.83653	21.1453	21.9921	0	1.61709	18.0662	22.9741	58.7886	1.08376	1.92028	13.6292	33.5902	42.101
XLOC_072019	0	0	10.2402	12.8205	9.51121	0	0	27.226	32.2517	26.4677	2.18749	2.66959	7.63132	49.3944	78.6557	0.28574	0.186644	13.7621	24.2283	18.871	0	0	26.7343	26.0654	17.401
XLOC_072030	0.022007	0.255667	72.1747	85.9851	112.839	0.095009	0	70.7796	86.2059	80.8382	1.38261	2.27311	31.0769	95.3251	201.077	0.051349	1.1833	69.3357	87.2801	153.605	0	0.423012	99.2344	99.5269	96.8869
XLOC_072069	0.00817	0.096932	47.2143	57.2548	68.0064	0.307975	0	40.1722	58.4118	46.8842	1.32114	2.178	18.1851	55.7465	114.682	0	1.0903	40.1464	49.7409	86.1243	0	0.40353	51.148	52.8555	51.1484
XLOC_072212	0.257797	-0.10632	137.713	181.582	141.609	0	0	127.042	130.867	152.28	1.38929	1.80314	29.2837	86.5526	131.783	0.064743	0.067465	30.6838	39.0203	31.9334	0	1.13548	40.7345	41.9201	64.8236
XLOC_072365	0	0.701017	1.20291	1.85357	5.01299	0	0	0.637654	1.5	0.592221	0.091589	0	0.085376	0.731582	0.360353	0	0	0.269439	0.175144	0.909444	1.31953	1.2433	0	1.54605	1.06559
XLOC_072710	0.33288	0	28.346	41.2917	35.9851	1.10954	2.08047	0.976513	3.33065	7.0594	-0.31549	0	0.735007	0.193791	0.387787	-2.24331	-0.68091	0.832682	0.038662	0.120453	-0.44519	0	0.357802	0	0.054282
XLOC_073424	0	0	0	0	0	0	-0.11454	5.33521	4.48862	3.17125	1.99089	2.35043	3.6574	22.9174	33.5274	0	0	11.6627	11.4889	12.4183	0	1.69174	14.466	16.0403	39.3938
XLOC_073434	0.265795	-0.19269	49.3905	67.0482	46.5714	1.07881	1.52571	4.77065	12.663	19.0285	-0.04944	-0.07445	0.677567	0.217726	0.238321	0	0	0.68308	0.733605	0.390952	0	0	0.446659	0.47929	0.162631
XLOC_073447	0.040359	0	4.34307	5.86511	4.19002	1.21274	1.72905	0.388015	1.63222	2.54661	-0.76724	0	0.228588	0	0.131566	0	0	0.065582	0	0	0	0	0.065755	0	0
XLOC_073523	0.182701	-0.1433	16.9113	23.2607	15.2663	0	0	10.2467	11.0569	12.889	1.44226	1.18109	2.66599	9.93891	9.57195	0	0	4.95347	5.65852	4.38888	0.103489	1.18975	5.11257	6.66167	9.77295
XLOC_073715	0.138052	0.302675	80.9961	103.697	129.959	0.097514	0	80.8226	97.9412	87.7474	1.46938	2.29573	34.3212	110.981	224.14	0.038856	1.14917	78.4966	97.3801	168.884	0	0.480763	115.263	117.693	116.231
XLOC_073765	-0.17308	-0.83933	30.888	25.9741	18.2863	0.389	-0.54016	32.0166	46.2239	22.8445	1.95455	1.08746	14.2776	62.3548	39.4328	0.345592	0.492864	20.4964	31.1776	28.0439	0.690609	0.085954	24.3775	39.9518	18.8955
XLOC_073878	0	-0.07013	3.5002	3.5367	2.49051	0	0	2.05314	2.8284	2.42947	1.18936	1.35404	1.02628	4.1458	5.31148	0.722478	0	2.10782	5.68111	2.70701	0.471762	0	2.11336	4.25896	1.59528
XLOC_074023	1.03691	1.03728	0.083043	0.53622	0.593267	-0.83193	-1.57342	148.645	82.797	54.6679	0.020659	-0.21826	161.087	171.757	158.357	-0.0807	0.488375	42.6861	42.1945	55.4612	-0.37071	-0.09174	64.6879	44.3813	38.24
XLOC_074200	0	0.040397	62.6047	60.3671	82.8971	0	-0.05355	103.676	110.16	105.642	1.26505	1.40445	49.8513	133.629	168.527	0.650763	1.7051	74.2321	137.203	229.144	0.436884	0.722344	146.189	195.343	168.991
XLOC_074347	-0.02953	-0.32304	0.295827	0	0	-3.50832	-2.15309	3.38134	0.065098	0.364106	0	0.087496	0.125977	0	0.631419	2.56493	1.0998	0	1.46446	0.469677	0.502564	0	0.265746	1.06935	0
XLOC_074818	1.82959	1.30936	0.042068	0.633824	0.502786	0	0	0.223	0.209832	0.193304	0.197301	0	0.119431	0.368421	0.126022	0.137156	0	0.30153	0.620679	0.228996	0	0	0.403097	0.32441	0.206395
XLOC_074898	0	-0.08337	32.3801	36.5561	32.1838	1.19126	1.40364	0.458227	2.02903	2.58894	0	0	0.214734	0.078859	0.194216	0	0	0.064541	0.083907	0	0	0	0.064711	0	0
XLOC_075457	0.303373	0.024169	63.6801	87.2681	80.9442	0.158141	0.043852	64.1655	77.7385	79.909	1.55131	1.60061	21.5797	70.6057	83.7025	0.032341	0.159317	23.9074	29.3562	26.0896	-0.09664	0.966662	27.2115	21.2832	38.3984
XLOC_075630	0	-0.06753	17.5546	14.5581	15.4422	0	0.343835	5.30707	7.00162	10.8032	1.52494	2.23247	0.545094	4.67087	8.54552	0.164286	0	1.72027	3.72742	2.07373	0.307901	0.632415	3.28532	5.99306	5.30814
XLOC_075639	0	0	1.46989	1.90883	1.36076	0	0	1.19082	1.56235	1.28348	1.26469	1.43287	0.118104	0.971541	1.24622	-0.09077	0	0.472117	0.436109	0.251613	0	0	0.697582	0.320805	0.725695
XLOC_075661	0	0	4.44142	4.86557	4.50001	0	0	4.40465	5.15004	4.61528	1.3997	2.13081	1.87043	6.32729	11.9303	0	0.909726	1.6299	2.30033	3.5239	0.731895	1.0564	1.7078	3.44397	3.0555
XLOC_075669	0	0.053992	124.919	132.09	162.555	0.073001	-0.0809	177.142	201.116	180.175	1.32654	1.32182	96.0852	262.503	299.825	0.77134	1.77367	133.138	262.614	423.237	0.552666	0.741594	266.245	379.414	307.199
XLOC_075787	0	0	0.309587	0.278275	0.146056	0	0	0.215394	0.204378	0.076208	2.15037	1.59436	0.032959	1.04497	0.834678	0	0	0.277376	0.338069	0.526631	0	0	1.14719	0.559544	0.569586
XLOC_076013	0	-0.09832	16.7609	17.8373	13.7669	0.046106	0	19.7511	26.0039	22.915	1.02783	1.5567	3.90256	12.4083	20.2646	-0.26916	0	1.83661	1.61522	2.95372	0	0	2.49137	1.16234	2.958
XLOC_076323	0.472505	0.134118	19.733	31.8826	28.4065	-0.11643	-0.02782	20.6304	17.3693	20.5618	1.18879	1.20648	8.6713	23.2698	27.0069	0	0	9.8821	12.2895	7.79669	0.015228	0.673764	10.6457	11.7136	13.0025
XLOC_076487	0.16606	0.036953	22.711	28.9104	29.6989	1.36166	1.96007	0.980425	3.50532	5.82437	-0.6543	-0.92698	0.808908	0.304012	0.269543	-1.04579	-0.99086	0.985306	0.32024	0.226754	0	0	0.553821	0.28911	0.245249
XLOC_076510	0	0	6.68232	7.0412	7.25555	0.185224	0	6.71984	9.25533	7.98275	1.94621	3.15754	2.8038	13.7519	36.1429	0.129196	0.813501	3.36772	5.05073	6.57512	0.664701	0.9329	3.33245	6.22823	5.32352
XLOC_076830	0.416364	-0.12204	0.551177	2.4266	0.594361	0	-1.42568	9.82958	10.0496	2.71357	1.1155	1.11386	62.0324	150.616	172.45	-0.23445	0	86.5614	73.8312	75.722	0	1.39398	60.0521	51.764	114.864
XLOC_076831	0.971709	0	0.257656	1.52192	0.303891	0	-1.64995	6.45347	6.49196	1.64905	1.13714	1.18767	36.6472	88.99	105.59	-0.28246	0	52.2583	43.7797	44.9397	-0.0042	1.41146	36.2807	30.4868	69.0523
XLOC_076944	0.145614	0.093475	6.38659	9.81102	10.5595	0.491514	0	3.49419	7.01409	3.46157	0	0	0.848351	1.15456	0.737201	0	1.77787	0.787446	0.47774	4.5184	3.50222	4.85264	0	3.78414	6.75548
XLOC_077137	1.18886	1.61529	0	1.28584	1.87579	0	0	0	0.06481	0.289996	0	0	0	0.107471	0.198513	0	0	0.131938	0.257291	0.1336	0	0	0.26457	0.283898	0.120414
XLOC_077333	0	0	0.975465	0.47156	0.757982	0	0	0.365002	1.16166	0.225997	1.23071	1.44288	0.097741	1.17255	1.54703	0.008478	0	0.462692	1.43699	0.46852	0	0	0.412364	0.940291	0.656879
XLOC_077657	0	0	0.292825	0.34894	0.276297	1.01023	1.3759	0.02794	0.24744	0.345995	0	0	0.199518	0.222255	0.263163	0	0.100348	0.272853	0.4093	0.456941	-0.42633	-0.85833	1.12585	0.51937	0.249021
XLOC_077831	0	0	3.2146	2.84901	4.40105	0	0.128467	2.20522	1.94185	4.28239	1.04124	1.59772	0.590518	2.85206	4.70165	-0.03209	0	3.50135	2.49625	2.2302	0	0	1.41555	1.82276	1.70085
XLOC_078309	0	0	9.27102	9.11682	8.59819	0	0.037217	2.39424	3.69664	4.52532	1.3022	1.8006	0.404927	3.18064	5.0561	0	0	1.4199	2.76894	1.43779	0.190406	1.40368	1.77955	3.36082	5.24833
XLOC_078353	0	1.70509	1.59469	2.20798	10.1403	0	0.530098	6.11948	4.45515	13.2444	1.01673	2.69159	0.472415	2.78306	9.5959	0	1.3621	0.434845	1.4537	2.95645	0	0	2.7405	2.1387	2.43788
XLOC_078598	0	0.28067	66.5612	76.5113	106.313	0.080576	0	69.5043	83.9118	73.8302	1.3595	2.27353	28.2595	85.8877	184.05	0.016808	1.19515	63.2284	78.1143	141.873	0	0.462414	90.4095	90.7337	91.0671
XLOC_078613	0.095437	-0.37751	89.2729	107.646	74.0495	0.167217	0.144325	50.4668	63.784	69.8014	1.64323	1.50631	43.2834	151.106	157.63	0.168047	0.179747	46.238	62.5024	51.3596	0	1.31992	37.623	38.5833	68.8614
XLOC_078970	0	0	3.38544	3.30092	2.70708	0	0	1.82501	2.72738	2.03397	1.0197	1.13931	1.22176	4.22955	5.25991	0.865364	0.019512	2.10782	6.24922	3.01935	0.461933	0	2.16491	4.31428	1.68912
XLOC_079008	0	0.172923	61.2483	68.994	91.3688	0.156784	0	60.4177	77.3824	66.2301	1.25745	2.17661	25.9544	74.0361	159.096	0.058773	1.2289	54.3369	69.649	125.776	0	0.425961	80.7743	79.0417	79.8374
XLOC_079317	0	0	0	0	0	0	0	0	0	0	-0.02912	-0.23303	0.303301	0.094508	0.087284	-0.13358	0.118802	0.783156	0.499649	1.13079	1.29489	1.25914	0.319903	1.26387	0.886824
XLOC_079478	0	0.061285	135.042	142.012	176.17	0.024479	-0.09924	207.306	226.773	209.049	1.29066	1.2414	109.167	289.891	321.107	0.747859	1.75618	150.497	291.18	471.22	0.540567	0.740723	297.082	418.897	341.787
XLOC_079739	0	0	0.744434	1.34953	1.07428	0	0	0.731204	1.23344	0.819239	-0.23454	0	1.00699	0.319586	1.10192	2.18155	1.76053	0.235405	3.46847	2.18506	-0.43025	-2.87102	5.46789	2.65931	0.143229
XLOC_079881	-0.10349	-0.12353	22.4476	18.2987	20.4957	0.308842	0	40.2712	56.6222	44.5908	1.72795	1.9131	18.9759	73.2731	95.3485	0.323882	0.66189	20.4123	32.0984	32.9798	0.305159	0.731918	22.3721	29.8198	28.3551
XLOC_079900	0	-0.19732	3.32806	3.41881	2.11152	0	0	1.77938	2.52536	1.92098	1.13992	1.39087	0.928539	3.72703	5.05364	0.822753	0	1.79936	5.34693	2.3426	0.243959	0	2.01027	3.53992	1.50144
XLOC_079953	0	0	3.09854	2.77041	2.32809	0	0	1.73376	2.27282	1.52548	1.03348	1.29497	0.928539	3.47577	4.74424	0.209634	0	2.67333	4.91249	2.29054	0.315209	0	1.59791	3.09743	1.54836
XLOC_080114	1.30988	1.95966	13.686	42.2396	73.7836	0	0	3.83516	2.97187	3.32445	-1.95374	-0.56971	61.3626	14.0363	43.6719	-2.12029	-0.7248	233.466	54.9525	117.164	-1.76735	-0.52366	309.038	78.7483	134.54
XLOC_080156	0.161845	-0.0521	84.9508	106.29	89.496	0	0	119.896	119.242	134.607	2.55577	3.1927	25.147	166.501	296.025	1.49113	1.93838	26.5685	90.1043	99.1741	0.236101	0.742727	59.7161	70.9884	71.3833
XLOC_080372	0	0.068592	149.53	159.405	195.44	0.04508	-0.09243	231.502	256.17	235.231	1.29978	1.2454	125.372	333.755	368.376	0.729653	1.72231	177.187	337.23	539.894	0.511039	0.750523	351.282	483.788	405.539
XLOC_080629	0	0	0.232731	0.059769	0	0	0	0.092527	0.051214	0	0.249258	0	0.049554	0.467087	0.366023	1.04201	1.48097	0.312776	2.16868	2.42815	0	-1.00076	3.24052	3.19683	0.380609
XLOC_080679	0.009214	0	12.9931	18.1478	17.3142	0	0	11.8719	14.6471	17.2826	1.48421	1.79	3.59165	15.5546	21.9198	0.237599	0.70181	6.22909	11.3508	12.8219	0	0.005583	12.3886	11.7555	11.0905
XLOC_080744	-0.40336	-0.24809	29.7774	19.1633	24.4606	0.536915	0.045649	41.5046	69.6892	55.622	3.04827	4.13508	16.5594	165.098	400.313	1.06677	1.21119	33.0351	86.0486	77.2319	0.941257	0.457288	49.7224	99.6184	51.2045
XLOC_080850	0	0.064208	139.057	146.973	181.605	0.020461	-0.1017	213.089	232.305	214.664	1.27176	1.19537	113.974	298.384	324.401	0.731829	1.75058	155.971	298.194	486.053	0.531391	0.742128	308.685	432.189	355.204
XLOC_081205	1.72272	-0.05105	162.477	595.411	170.418	0.739821	-0.11717	209.843	379.26	206.099	1.11041	-0.62642	114.096	271.336	78.722	1.03816	1.48962	28.1428	72.957	80.7423	1.96126	1.2946	9.32162	43.0744	19.6458
XLOC_081206	0	0.070379	139.057	146.913	182.374	0.020648	-0.09811	213.783	233.073	215.924	1.29049	1.21791	112.934	299.573	326.545	0.747499	1.75596	155.189	299.956	485.472	0.544583	0.756793	305.236	431.348	354.871
XLOC_081229	0	-0.25673	3.38544	3.00619	2.05738	0	0	1.64251	2.22231	1.63848	1.04141	1.2257	1.07515	3.89454	5.05364	0.802116	0	1.90218	5.51402	2.65495	0.333547	0	1.90718	3.59523	1.6422
XLOC_081247	-0.21849	-0.35745	22.3257	14.9573	15.4394	0	0.342476	10.8056	12.45	21.0271	1.06531	1.3336	2.36207	8.90579	12.213	0	0	3.47876	4.19957	1.38387	0	0.402688	8.2215	9.89149	10.4319
XLOC_000002	0	-0.32379	105.977	107.97	95.9639	0.09365	0.021773	32.816	37.8644	40.064	-0.75974	-1.79608	8.08107	4.29071	2.29133	-1.68823	-1.08571	2.1383	0.535643	0.633726	-1.68311	-1.76154	1.48506	0.25811	0.161834
XLOC_000242	0	0	1.95214	1.71494	2.22305	0.431996	0	0.160574	0.450314	0.198845	-1.46903	-1.3644	0.194928	0	0	-1.26186	0	0.132685	0.007841	0.158785	0	0	0.084658	0.090843	0
XLOC_000294	0	0	0.45265	0.645297	0.418385	-0.37814	0	0.323193	0.1301	0.500276	0	0	0.188826	0.141578	0.340382	0	0	0.314512	0.435786	0.402282	-1.91922	-3.71616	1.01241	0.13357	0
XLOC_000367	0	0	0	0	0.020181	0.121112	0	0	0.150613	0.147421	-1.54113	-2.34141	5.97501	1.6234	0.980318	-0.53775	0	16.1354	10.8871	15.7371	0.489468	0	13.8722	20.308	8.83217
XLOC_000525	-0.22821	0.286191	11.9126	9.31357	18.9801	0	0.639891	0.368714	0.253345	1.08637	0.176516	2.04081	3.30932	4.63287	18.7963	-0.05444	-1.73356	29.2401	28.8783	6.89074	-1.11249	-1.51201	48.1627	19.1897	10.1724
XLOC_000676	0	0	0.283452	0.479592	0.456243	0	0	0.106063	0.132088	0.213429	0	0	0.156209	0.109517	0.134862	0.214933	0.34905	0.209144	0.53409	0.499192	-1.5916	-2.12023	1.25816	0.160724	0.054536
XLOC_000682	0	0	0	0	0	0	0	0	0	0	-1.57723	-2.98571	3.01368	0.767741	0.270117	-1.88809	0	1.26077	0.230745	1.10313	-1.52473	0	0.589091	0.052677	0.245771
XLOC_000764	-1.04744	-1.31707	798.244	396.234	370.05	-0.41134	-0.2731	472.771	357.958	437.985	-0.3477	-1.2106	172.334	135.277	84.6843	-2.14703	-0.91465	95.525	22.5226	42.7223	-0.18279	-0.00758	24.3486	18.4853	14.7991
XLOC_000981	0	0	7.77138	8.87689	8.70296	0.305178	0.539622	1.09753	1.72753	2.24394	-1.44963	-1.52479	0.63678	0.146906	0.15506	-1.54452	-0.31828	0.444435	0.096299	0.189144	-0.73003	-0.6516	0.238947	0.041579	0.029393
XLOC_001137	0	0.078462	2.96389	2.6351	4.47706	0	0	1.29988	1.01781	1.55734	-1.21023	0	0.950867	0.252197	1.08696	0.639124	0.800234	0.678763	1.63328	1.50727	-1.26617	-1.9213	1.65958	0.409975	0.152153
XLOC_001198	1.20031	0	0.754406	2.55208	0.773189	2.04326	0	0.641226	3.72092	0.537906	-3.42625	-0.09622	5.07372	0.32275	4.75759	-1.26045	-1.02129	1.27025	0.393914	0.342214	-0.39673	2.8291	1.35539	0.651975	8.00879
XLOC_001640	0	0	17.4975	18.7516	19.4598	0.29685	0.437661	17.4012	24.323	29.7409	0.5845	1.35332	7.27948	13.0459	25.219	-0.02724	0	8.67431	7.98798	7.09091	-1.10791	-1.13212	34.9244	13.4398	9.29797
XLOC_002477	0	-0.33927	0.806358	0.564781	0.472645	0.115775	0	0.029144	0.150557	0.144359	0	0.19622	0	0.017833	0.109799	0	0	0.054732	0.014231	0.066506	-1.33604	-1.07925	0.230479	0	0
XLOC_002797	0	0	0	0	0.032174	0	0	0.006778	0	0	0	1.05568	0	0.012443	0.13024	0	0	0	0.019859	0.015468	-2.90237	-2.64559	0.451815	0	0
XLOC_003127	-0.25189	-0.12119	7.50899	5.93465	7.37142	-0.03827	0	2.20634	1.85824	2.75085	-0.3122	0	1.88416	1.29162	2.53347	0.092555	0.793092	2.91648	3.86155	5.06921	-1.4348	-3.02769	6.72839	2.00452	0.418644
XLOC_003216	0	-0.44876	3.23148	2.44201	1.85749	0	-0.0764	1.00416	0.784664	0.512025	0.909319	2.23175	0.347984	1.54514	4.206	0.773604	0.255199	0.831974	2.57425	1.55011	-2.86423	-2.01902	9.80975	0.751887	1.06303
XLOC_003386	0	0	0	0.292484	0.044775	0	2.85904	0	0	2.14934	0	6.83793	0.080831	0	49.7683	0	0	0.042516	0	0	-3.54279	-2.81286	3.87914	0.045742	0.077605
XLOC_003387	0	0	0	0.228683	0	0	0.903159	0	0	0.356191	0	6.49892	0	0.040616	16.7552	0	0	0	0.032412	0.075736	-2.74278	-2.486	1.32484	0	0.022754
XLOC_003431	0	0	0.47935	0.492421	0.67844	0	0	1.11622	1.32607	0.876552	0	0.374762	1.22478	1.14946	2.86169	0	0.234287	3.5892	4.86559	4.93907	-1.24584	-1.15763	22.9452	7.55806	5.6555
XLOC_003475	0	0	0	0	0	0	0	0	0.028167	0.031509	-2.29837	-2.19374	0.790386	0.023354	0	0	0	0.057342	0.242283	0.174193	0	0	0.08624	0.061693	0
XLOC_003701	-1.07213	0	1.31371	0.387796	1.95195	-1.91232	-1.21921	1.68093	0.265827	0.535256	0	2.21312	1.00313	0.859576	7.21949	0.258319	-0.04899	5.18161	7.82692	3.67145	-0.4876	-2.85204	12.71	7.42335	0.876662
XLOC_003707	0	0	0	0.038414	0.017642	0	0	0.052033	0.131659	0.01841	0	0	0.111469	0.068226	0.252045	0.39014	2.43513	0.427167	0.887462	2.87517	-2.06333	-2.74209	5.41662	0.946195	0.382213
XLOC_004068	0.062418	0	0.409772	0.805287	0.504316	0	0	0.311658	0.172503	0.438565	0	0	0.106217	0.039007	0.304217	0.134943	0	0.159625	0.487678	0.307108	-1.57762	-2.51231	2.46469	0.480864	0.101978
XLOC_004096	0	0	2.5226	1.9549	2.2967	0	0	0.140759	0.116865	0.174306	0	0	0.640775	0.484478	1.31251	1.24268	0	0.594773	2.88677	0.160604	-1.73276	-2.21852	9.93896	1.91971	0.868518
XLOC_004109	0	0	0.040586	0.041693	0	0	0	0.048407	0	0	0	0.959556	0	0.07405	0.291798	0	0	0	0.118187	0.092054	-1.08361	-3.20283	1.56774	0.391226	0.016594
XLOC_005039	0	0	0.116911	0.17014	0.156275	0	0	0.038733	0.025727	0.086337	-2.47906	-1.11217	0.373396	0.01422	0.070045	0	0.106236	0.139662	0.1532	0.132583	0	0	0.175037	0.206607	0.039833
XLOC_005088	-0.39429	-0.24805	12.0417	8.10871	10.2437	-0.08428	0	58.5608	53.1426	66.4027	0.494532	1.18623	2.6649	4.91306	8.96853	-0.10976	0	0.339806	0.345132	0.55914	-1.04137	-1.42293	0.958217	0.137096	0.058149
XLOC_005355	0	0	0.014503	0.074495	0.068424	0	0	0.126855	0.191493	0.128527	-0.32982	-0.18937	0.358223	0.116432	0.156411	-1.18245	-1.38706	1.94917	0.684191	0.42106	-0.3048	-2.91021	3.12687	1.83144	0.118595
XLOC_006127	0	0	2.26152	1.69937	2.5883	0	-0.57619	5.52785	5.12402	3.38142	-0.79404	2.80649	2.10447	0.855804	21.604	0.661431	0	0.750452	1.95127	0.493938	-1.33166	-1.05585	4.9472	1.3322	1.14722
XLOC_006338	0	0	1.41113	1.3743	1.86753	0	0	0.291439	0.14518	0.198494	1.67439	2.78771	0.452644	2.34058	5.69858	2.84532	0.7441	2.31516	22.2857	4.35612	-1.3561	-1.51585	17.8621	5.59996	3.49161
XLOC_007021	0	0	0.143864	0.11084	0.08484	-1.04695	-2.41035	11.5965	4.92281	1.96547	1.31803	1.11316	143.159	376.271	374.184	0.212249	0.292949	203.736	265.31	226.517	-0.29666	0.584343	286.805	211.412	291.007
XLOC_007158	-0.31015	-0.62854	9.21659	6.33113	5.70947	0.2498	0	5.47964	8.1126	7.64072	0.29207	0.987746	1.45542	2.61694	4.7583	0	0.674416	0.476886	0.587352	1.24536	-1.34411	-4.60246	5.63703	1.4582	0.022907
XLOC_007746	0	0.163285	1.48266	1.32747	2.56693	0	0	1.24382	1.53255	1.52687	0	0	3.1859	3.07743	4.00964	-0.16169	-0.21751	5.5086	4.66609	3.50475	-1.37102	-1.57085	10.8751	3.31732	2.00209
XLOC_007887	3.07434	3.1453	0.326547	5.1366	6.04677	0	0	0.373247	0.305397	0.462204	0	0.320886	0.191206	0.089369	0.678645	0.996196	0	0.219429	1.01034	0.462902	-2.07608	-1.40611	1.61338	0.118039	0.166886
XLOC_007900	0	0	1.57752	1.35916	1.72856	0	0	0.121388	0.156773	0.350745	0	4.18007	0.043341	0.037138	4.27603	0	0	0.045593	0.029637	0.046168	-2.11972	-1.86293	0.79998	0	0
XLOC_008182	0	0.509981	21.4342	22.1133	39.3396	1.00132	0.159525	0.183259	0.953479	0.635421	-1.6852	-2.38961	5.22143	1.22788	0.787087	-1.70401	0	1.63131	0.322149	1.2964	-2.49717	-3.286	1.88405	0.088866	0
XLOC_008238	0	0	0.099	0.1017	0.233531	0	0	0.186957	0.065356	0.12185	-1.30666	-1.03344	1.34909	0.370289	0.522709	-0.39027	-0.72891	1.71856	1.1027	0.639947	-0.55653	0	1.87871	0.858873	1.3256
XLOC_008338	0	0	2.26684	2.56152	3.00237	0.11393	0.326553	0.387193	0.635544	0.810146	-1.534	-1.39041	0.829467	0.183818	0.233902	0	0	0.842485	0.748118	0.708375	0	-0.25685	0.68632	0.509857	0.240281
XLOC_008353	0	0.177461	3.29792	2.76875	5.38638	0	0	0.905161	0.589419	1.03847	-2.54287	-1.85161	1.78225	0.158828	0.346033	-0.02751	0.068448	1.00493	0.731235	1.35172	0	0	1.03765	1.19414	0.479112
XLOC_008507	0	0	0	0	0	0	0	0	0	0	-1.50648	-1.90308	0.302614	0.021609	0	-0.53788	0	0.09285	0	0.120882	0	0	0.066496	0	0.072634
XLOC_008560	0.438004	0.043666	174.017	252.2	216.094	0.564923	0.898565	42.5221	67.4661	94.2974	-0.06869	-0.22331	6.52047	5.57814	5.70151	-1.61695	-1.73891	6.11351	1.82906	1.27014	-0.74087	-1.45506	4.4414	1.99389	0.804444
XLOC_008622	0	0.029111	5.12024	5.62488	6.79341	0.137007	0.24187	4.69195	5.84003	6.96879	-1.26091	-1.87845	6.3652	2.42318	1.7642	-0.1471	0.018167	3.58024	3.15165	3.62534	0	0.300588	1.83146	1.61713	1.7719
XLOC_009163	0	0	5.80558	6.71696	6.41504	0.330424	0.251603	9.4581	13.4259	14.1456	0	0.457365	1.03725	1.001	2.21026	-0.57402	-0.19529	0.868689	0.433836	0.429089	-1.71768	-3.14666	3.85566	0.809231	0.164364
XLOC_009269	0	0	0.689092	0.917625	0.939173	0	0	0.06088	0.202183	0.15078	0	0.256839	0.108684	0.204888	0.550478	1.71773	1.18327	0.160066	1.63504	0.972491	-1.61829	-2.42861	1.16926	0.098407	0.020869
XLOC_009285	0	0	0.147914	0.075974	0	0	0	1.9994	2.34353	2.43951	0	0.569727	0.283449	0.458783	1.39577	-0.05404	-0.90319	1.85534	1.27064	0.40258	-3.38945	-3.13266	2.72389	0	0
XLOC_009776	0	0	0.981406	0.84014	0.895145	0	0	0.949429	1.31017	1.22403	0	0.466174	0.543308	0.728178	1.36709	0	0.316168	0.820677	1.07646	1.33556	-1.40846	-4.12913	3.27665	0.804115	0.02675
XLOC_010124	0	0	0.105928	0.059354	0.172639	-1.23595	-2.1436	0.735073	0.186479	0.066374	-0.43539	-0.99319	13.18	9.16442	7.03596	-0.01199	0.181567	5.97049	5.78786	6.74462	-0.04201	0.223826	4.74051	3.67589	4.21275
XLOC_010129	-0.12826	-0.49587	0.842321	0.602417	0.523145	0	0	0.38151	0.281554	0.388448	-1.32787	-1.14594	1.03978	0.315149	0.412036	-0.21119	-0.49718	1.78163	1.43445	0.904452	-0.01732	-0.76146	2.76807	2.19431	0.893654
XLOC_010143	-0.22028	-2.18672	0.98778	0.273192	0.035847	-0.71761	-0.08621	0.936463	0.167204	0.374082	-1.35333	-1.2487	1.03543	0.110906	0.136572	-0.87728	-1.78503	1.63386	0.553157	0.103403	-3.54279	-2.24038	3.10567	0	0.124263
XLOC_010187	0	0	0.269243	0.357934	0.552924	0	0	0.113339	0.097585	0.046784	0	0	0.472115	0.312083	0.597807	0	-0.1588	0.837211	0.940844	0.387956	-1.66045	-1.12127	0.953232	0.0916	0.103605
XLOC_010192	-0.14152	-0.10356	11.5817	9.87016	11.4769	0.328465	0.650707	4.08833	6.03437	8.33558	-0.40409	-0.04859	8.43092	5.83713	8.59753	-0.09966	0.011262	3.37825	2.94006	3.56216	-1.2142	-1.88301	8.97638	3.09391	1.31651
XLOC_010311	0.043763	-0.16268	107.287	118.941	109.022	0	-0.03757	94.1357	96.8612	101.121	0	-0.17288	24.587	24.0009	24.0619	-0.60091	0	7.10136	4.56359	5.80901	-1.1036	-1.01725	5.19376	1.85451	1.38471
XLOC_010450	0.228733	0.54357	76.1594	96.8794	135.22	0.221461	0.013558	16.8084	21.6894	20.9277	-0.14131	-0.48742	20.4749	17.6474	15.7931	-1.16583	-1.01953	177.911	84.4454	74.7765	0.58711	0.783728	33.421	49.439	40.2456
XLOC_010634	-0.25105	0	0.24471	0.047134	0.144311	0	0	0.121611	0.05385	0.060238	-0.42022	-0.91392	0.937882	0.457642	0.343627	1.26882	0	0.57553	2.22686	0.763164	-1.98974	-2.29232	2.78905	0.412801	0.212606
XLOC_010728	0.077757	0	0.679195	1.24281	0.640859	0	0	0.118137	0.093412	0.125394	-2.00397	-2.3905	0.596544	0.03098	0	-0.70306	0	0.304265	0.049445	0.346609	0	0	0.171599	0.081838	0
XLOC_010778	0	0	0.946367	0.688623	1.67428	0	0	0	0	0	0	0	0.08396	0.143889	0.14175	0	-0.84433	0.547604	0.849712	0.071549	-1.47402	-1.13563	1.36376	0.171045	0.193461
XLOC_010791	0	0.447194	1.1631	1.49826	2.63039	-2.50129	-1.97659	14.4889	2.11256	3.49025	0.649893	3.45165	1.93404	3.9882	30.7942	1.48277	1.00418	13.2659	44.4388	25.9615	-1.00512	-1.54978	71.9437	31.2322	14.9604
XLOC_010974	-1.25548	-1.58854	1.98783	0.626097	0.557381	-0.57165	-0.93539	66.9742	44.3209	38.1399	0.854703	0.520952	28.5179	55.4088	50.4762	0.061149	0.032507	29.5883	35.5178	28.2341	0.302672	0.693002	31.6035	38.2146	35.5223
XLOC_011025	0	0.19044	0.332068	0.293745	0.704981	0	0.161657	0.110017	0.162384	0.290639	-1.13411	-1.27974	0.392806	0.087514	0.066318	0	0.043854	0.495864	0.660771	0.66948	-0.29932	-0.11329	0.94462	0.489032	0.392213
XLOC_011026	0	0	0	0	0	0	0	0	0	0	0	-0.01685	0.207807	0.427364	0.241204	0	0	0.196746	0.02842	0	-2.0758	-1.81902	0.745218	0	0
XLOC_011205	0	0.035893	0.014614	0	0.13789	-0.24678	-1.74977	0.30212	0.07718	0.01439	0	0.440774	0.024893	0.031996	0.210136	0	0.959622	0.052373	0.127666	0.344715	-1.21838	-3.21985	1.14212	0.253564	0.01195
XLOC_011401	-1.69456	-1.25449	1.51859	0.175774	0.423807	0	0	0.221089	0.169439	0.189541	-1.93507	-2.53445	3.11502	0.546336	0.365217	-0.85792	-0.42566	0.881507	0.298961	0.291069	0	0	0.403486	0.22679	0.489704
XLOC_011689	0	0	0.348779	0.405023	0.672493	0	0	0.506423	0.37374	0.418081	0	0	0.400376	0.320945	0.476986	0	0.346518	0.475529	0.68004	0.866734	-1.24189	-2.09725	2.6291	0.716257	0.235597
XLOC_012053	0.13854	0.436106	2.42029	3.37569	4.60449	0.15215	1.13849	0.117345	0.277122	0.571562	-1.27004	-1.16541	0.125692	0	0	0	0	0.01763	0	0	0	0	0.053029	0	0
XLOC_012335	-0.15986	-0.67675	0.382277	0.17325	0.106088	-2.28293	-1.97635	3.43299	0.514627	0.730673	-2.0806	-2.74531	7.82357	1.57547	1.08118	-1.27451	-0.45928	26.2217	11.0468	15.6068	-0.3268	-1.06256	24.6039	16.929	7.07001
XLOC_012702	-1.10278	-0.75807	1.3894	0.325521	0.55199	-2.12528	-1.49926	2.15138	0.193101	0.504024	-1.22419	-1.63584	2.61581	0.764946	0.613375	-0.82689	-1.08939	2.48968	1.09311	0.641318	-1.15349	-0.85996	2.82468	0.751887	0.65775
XLOC_012973	0	0	0	0.015021	0	0.832186	0	0.127895	0.553448	0.028796	-1.33862	-1.2916	0.934036	0.213432	0.249682	1.73207	0	0.353728	2.04386	0.185725	-2.67942	-3.49951	1.90465	0.098666	0.023914
XLOC_013044	0.417962	0.422659	6.76347	10.9733	12.3245	0.599196	0	0.056909	0.34649	0.176181	-2.35732	-2.83356	0.92959	0.052233	0.032161	-1.93372	-0.36044	0.368716	0.020842	0.064932	-1.66642	-0.56363	0.417906	0	0.043893
XLOC_013048	-0.41317	-0.20108	9.53007	6.73205	8.86319	-1.64982	-1.41564	13.0904	3.82998	5.03956	-1.77843	-1.9062	16.6473	4.53332	4.72252	-0.30809	-1.18622	31.1129	26.3098	11.2778	-0.56535	-1.28749	42.5867	25.4951	10.8229
XLOC_013135	0	0	0.046095	0	0.043493	-1.73821	-3.81692	15.9252	4.07765	0.885051	0.236354	-0.07376	193.742	241.254	209.179	-0.04706	0.139074	269.415	278.457	269.316	0.14447	0.636334	243.664	258.355	257.643
XLOC_013657	0	0.134588	0.315862	0.271653	0.623791	0	0.165547	0.105134	0.064657	0.260382	0	0	0.037537	0.005361	0.105624	0	0	0.072395	0.081284	0.026657	-1.41843	-1.49968	0.25075	0.021242	0.012013
XLOC_013847	-1.0051	-1.2986	0.728013	0.124644	0.114487	0	0	0.041348	0	0.034135	0	0	0.059052	0.025301	0	0	0	0.124241	0.060571	0.015726	0	0	0.015571	0.066834	0
XLOC_014350	-0.02033	-0.15323	1.35777	1.08404	1.12182	-0.25433	-0.40719	1.94666	1.36852	1.3577	-0.25547	0	0.880785	0.56477	1.11275	0.085478	0	1.27953	1.81097	1.19353	-1.00511	-1.7734	4.78401	1.88523	0.742084
XLOC_014722	-0.30309	-0.03655	0.752324	0.343484	0.504789	1.3228	0	0.013293	0.250168	0.082308	0	2.55991	0.113911	0.024402	2.11849	0	0	0.089873	0.136314	0	-1.49176	-1.23498	0.480585	0.032231	0.027341
XLOC_014936	0	0	0.016945	0.017407	0.031978	0	0	0	0	0.066741	-4.89624	0.771713	2.41018	0	5.98491	-3.19263	0	0.789477	0.019738	0.476578	-3.37212	-2.2305	2.11588	0.049003	0.11085
XLOC_015166	0.092119	0.025945	110.664	127.483	136.907	0.381865	0.619266	34.4528	48.605	63.5602	-1.05029	0.408186	1.86732	0.656446	3.66288	-2.40454	-1.7268	1.17106	0.130964	0.140257	-0.97888	-1.38071	0.744884	0.16257	0.057461
XLOC_015454	0	0	0.130512	0.100553	0.092359	0	0	0.077831	0.05744	0.128508	0	0	0	0.047625	0	-1.38329	-1.04814	0.701599	0.07601	0.059203	0	0	0.175861	0.157257	0.18676
XLOC_015623	0	0	0	0	0	0	0	0.038568	0	0	-1.53471	-1.71555	0.454422	0.056639	0.052309	-0.03925	0	0.121682	0.033899	0.088011	0	0	0.061001	0.009351	0.023797
XLOC_015721	0	0	0.110369	0.052329	0.080107	-1.16451	-4.80811	31.7012	13.5784	1.04495	-0.6985	-1.7862	286.623	177.87	95.2901	-0.39747	0.317751	140.152	113.962	157.738	-0.07941	0.252766	100.954	86.2491	81.8421
XLOC_015822	0	-0.1697	1.24475	1.12166	0.803597	-0.89829	1.42513	0.260459	0	1.52667	0	7.71602	0.297584	0.095624	129.038	0	0	0.469574	0.521448	0.455677	-4.57159	-3.87585	11.2406	0.168402	0.285707
XLOC_016010	0	0.079198	17.2451	19.6106	23.3933	0	0.092117	8.51104	8.02591	11.6505	-0.08441	-1.06977	7.59702	6.40968	3.57651	-0.9306	-1.61898	5.83335	2.82392	1.2865	-1.57117	-1.31438	4.01327	0.911267	0.773019
XLOC_016038	0	0.352296	16.8611	16.9466	27.6774	0.30628	0.828657	19.307	26.5193	42.0927	0	0	2.39812	2.03076	2.72399	-1.03995	-1.00098	1.38009	0.491961	0.360639	0	-0.49474	0.297575	0.271418	0.027087
XLOC_016094	0	0	0.637966	0.709976	0.476549	0	0	1.56409	1.77824	1.66204	-0.11201	-0.15169	0.984826	0.640193	0.704732	0.407746	0	0.392968	0.897916	0.337627	-1.29959	-1.01133	1.94613	0.486845	0.423854
XLOC_016580	0	0	0.059786	0	0.084616	0	0	0	0	0	0	3.67269	0	0	2.57901	0	0	0	0.087048	0	-2.35846	-2.10167	1.10097	0	0.024443
XLOC_016651	0	0.188861	4.64133	5.07726	7.43822	0	1.93033	0.338061	0.124744	2.42458	-2.18017	1.62826	0.558247	0.025857	3.05674	-0.08322	0	0.333309	0.154758	0.305364	-3.40731	-1.90094	1.32083	0	0.072428
XLOC_016703	0.140754	0	38.1289	46.6787	43.7551	0.227118	0.402377	5.60628	7.76779	9.71341	-0.76119	-0.63941	3.60824	1.73011	2.15798	0.569599	-1.51863	6.02936	11.1521	1.44307	-1.59224	-3.12763	24.8541	6.79647	1.51325
XLOC_016942	0	0	0	0	0	-1.69894	0	0.776486	0	0.769239	-1.95677	-1.18151	1.56363	0.114031	0.280839	0	0	0.349976	0.113748	0.354384	-1.5431	0.342663	0.842152	0.037653	1.27763
XLOC_017256	0	0	0.015571	0.071981	0.029384	-1.0083	-2.33861	8.82776	4.00898	1.67885	-0.31099	-1.3011	20.7149	16.1197	9.14492	-0.00629	0.373509	13.7487	14.0291	16.8603	0.361863	1.14304	9.41372	12.2628	14.8715
XLOC_017418	-0.06546	0.138785	6.89749	6.02586	9.99129	2.15169	1.64031	0.18496	1.39764	1.10538	-1.87299	-1.76836	0.189502	0	0.009089	-1.65407	-0.70111	0.126859	0	0	0	0	0.063596	0	0
XLOC_017496	0	0	0.067607	0.05556	0	0	0	0	0	0.026628	0	4.12833	0	0	1.59187	0	0	0.024229	0	0.073603	-1.47729	-1.2205	0.279368	0	0
XLOC_017930	0.040405	-0.11025	8.00702	9.66135	7.7028	0.170374	0.293759	0.809173	1.27965	1.54158	-0.40082	-0.54706	0.476225	0.212198	0.211054	-0.04142	0	0.220428	0.110721	0.111602	-2.79796	-2.54117	0.55252	0.01078	0
XLOC_018161	-1.82655	-0.13204	4.98037	1.27152	4.88239	-1.35376	-0.58747	8.54037	3.13958	6.0217	-1.53893	-1.52344	9.44726	3.07615	3.55436	-0.44755	0.178947	9.86932	7.48602	10.4554	0	0	8.73732	7.75891	5.93201
XLOC_018171	0	0	1.08054	0.333001	0.713684	-3.74558	-2.963	21.8231	0.570665	1.80871	-6.66564	3.04877	51.9963	0	559.634	-2.06685	0.141385	136.504	31.6541	144.792	-6.56046	1.86223	96.872	0.208315	253.404
XLOC_018273	-0.77779	-1.07129	0.820821	0.114982	0.105612	-1.01468	-2.32145	3.204	1.01807	0.25716	-0.39539	-0.20918	62.2507	44.9011	58.578	-0.73909	0.390379	51.68	31.1599	64.6859	-0.02556	1.12541	26.5113	21.363	42.3763
XLOC_018332	0	0	0	0	0	0	0	0	0	0	-6.4683	-6.36367	6.97307	0	0	-5.06942	-4.11646	1.99381	0	0	-3.52653	-2.02312	1.34265	0	0.067898
XLOC_018364	0	-0.14069	0.284975	0.137763	0.079085	-1.22698	-3.33184	168.893	71.0171	17.7273	-0.10048	-1.08438	516.304	485.518	280.001	-0.22921	0.430338	430.793	395.612	521.584	0.828841	1.03811	288.809	487.72	400.377
XLOC_018725	0.629361	0.993992	2.97641	5.73737	8.2192	-0.12173	-0.19798	25.7864	22.7191	23.9209	-0.0654	-0.15187	4.34569	3.63992	3.90391	-0.04096	0.637586	1.41059	1.15118	2.48137	-1.36549	-2.0816	4.66615	1.3293	0.526229
XLOC_018773	-0.14783	-0.55845	28.5532	24.7831	20.9496	0	0.685954	1.22791	1.62283	2.99457	-1.68339	-1.15462	0.885778	0.115002	0.254909	-0.7669	-0.15903	0.762391	0.293676	0.343108	0	0	0.778552	0.987326	0.502523
XLOC_019140	0.112517	-0.10931	44.3167	52.6923	45.6653	0	0	16.4924	17.7804	19.4683	0.027441	0.51724	13.0105	14.8525	23.7788	0.864805	1.02045	7.26643	16.0919	14.5445	-1.20073	-2.16309	39.9574	14.9801	5.28276
XLOC_019177	0	-1.48618	6.99205	7.86487	2.30356	0.565597	0	1.64615	3.30075	1.3654	-3.28401	-3.57161	6.42085	0.441869	0.386153	-2.42658	-2.00118	2.15235	0.26162	0.248069	-1.04702	-1.23081	1.15796	0.263572	0.111793
XLOC_019983	0	0	0.281848	0.451672	0.382952	-2.37701	-1.79372	1.21018	0.109158	0.233117	0	0	1.12343	1.34113	1.51978	-0.07342	0	2.24241	1.89755	2.21951	-0.46463	-1.9626	11.3631	6.82471	1.59483
XLOC_019988	0.028366	-0.26537	199.699	218.43	189.442	0.614322	0.551981	19.5661	33.0438	35.1945	-1.4031	-1.15102	5.24598	1.62546	2.2363	-1.48966	-1.10813	3.57815	1.08244	1.08697	-0.34828	-0.00113	2.99424	1.67312	1.51977
XLOC_020336	0	0	1.24802	1.37363	1.93459	0	0.048878	2.23278	1.82434	3.46714	0	1.72788	1.4995	1.25238	7.75105	0	0	1.25794	1.85606	1.05138	-1.21682	-2.15549	3.023	0.794852	0.218681
XLOC_020856	0	0	0	0	0	0	0	0	0	0	-3.83597	-3.73134	3.70312	0	0	-2.68359	0	1.29852	0	0.535692	-1.53619	-1.6159	1.97702	0.155228	0.087786
XLOC_021144	0	0	0	0	0	0	0	0	0	0	-1.15944	-1.05481	0.576786	0	0	0	0	0.04334	0.028172	0	0	0	0.391086	0.139886	0
XLOC_021266	0	0	0	0	0	0	0	0.011751	0	0	0	0	0.025173	0	0.026562	0.355865	0	0.026481	0.189351	0.120667	-1.98377	-1.72698	0.424815	0	0
XLOC_021734	0	0	0.152269	0.096259	0.298401	0	0	0.037254	0.05155	0.092265	0	0	0.039904	0.017097	0	1.13172	0	0.031483	0.306975	0.074386	-2.0758	-1.81902	0.357746	0	0
XLOC_021746	0	0	0	0	0	0	0	0	0.017619	0.019709	-11.8682	-11.7635	117.857	0	0	-10.312	-4.7237	29.9315	0.003886	0.817187	-5.2699	-4.71625	28.8415	0.540249	0.578316
XLOC_021843	0	0.70919	0.541503	0.667523	1.37147	-0.1591	0	0.444166	0.27595	0.521963	-1.29115	-1.61439	3.07302	1.08575	0.973299	-0.2707	0	7.43576	6.22775	6.36071	0.36586	-0.73053	5.90384	7.76372	2.06479
XLOC_021895	0	0	0.071316	0.03663	0.117758	-1.20128	-4.60358	8.47749	3.12296	0.157996	0.260964	-0.66101	57.4895	74.1667	40.2173	0	0	5.8145	5.66941	5.75834	-0.94193	-0.58164	3.98796	1.44362	1.32666
XLOC_022054	-1.3712	-1.68843	2.84546	0.802703	0.72338	-3.9633	-4.25572	66.5395	3.80235	3.39696	-0.48364	0	3.61636	2.14121	4.92894	0	0.337192	2.93248	2.89365	4.01273	-3.47289	-2.7913	29.9582	2.06069	2.41113
XLOC_022056	0	0.049749	3.14226	2.81732	4.55736	-1.03821	-1.31554	16.033	7.22254	6.57068	0.334262	0.222782	8.61506	12.2766	13.0521	0.171523	-0.02789	13.43	17.9061	10.557	-0.6153	-0.49773	30.1624	17.0499	13.1014
XLOC_022125	-1.05646	-1.85634	0.280005	0.027394	0.012581	0	0	0	0.011736	0	0	0	0	0.009731	0.011983	0	0	0	0.023296	0	0	0	0	0	0
XLOC_022270	0.359407	0.035331	0.914871	1.80871	1.62874	0	0	0.109803	0.273493	0.220957	0	0	0.17642	0.088185	0.341289	0.815463	-1.70533	1.70123	4.20225	0.250569	-4.22547	-3.17762	2.24843	0	0.042345
XLOC_022649	0	0	1.6814	1.92997	2.27918	0	0.719087	0.081597	0.159811	0.326452	-1.80345	-1.09113	0.194972	0.011522	0.028377	-0.10891	-0.09476	0.176814	0.137922	0.04297	0	0	0.099276	0.129357	0.096823
XLOC_023107	0	-0.26965	98.4129	101.04	93.022	0.577838	0.747974	7.34376	12.2499	15.2888	-1.04693	-2.07062	1.41187	0.524254	0.262487	-3.52528	-2.1095	1.15283	0.050571	0.136071	-0.96992	-2.78323	0.928944	0.289151	0.025819
XLOC_023109	-0.20544	-0.25293	42.7197	35.9679	39.3037	0.415698	0.74583	2.84143	4.79763	6.64632	-1.49531	-1.76099	1.04526	0.197575	0.129758	-1.46107	-0.61947	0.727661	0.136645	0.163739	0	-1.86293	0.567448	0.260959	0.014758
XLOC_023392	0	0	0.555087	0.513201	1.04751	0	-0.28766	0.514933	0.342018	0.182188	0	0	0.141829	0.175547	0.365829	0	0	0.663112	0.646566	0.352519	-1.07682	-1.85226	2.82564	0.856114	0.302597
XLOC_023402	-0.18231	-0.19029	1.09736	0.720722	0.823244	-2.37614	-1.91958	2.40309	0.324611	0.522542	0	0	0.045965	0.019693	0.024251	0	0	0.064471	0.078578	0.024481	-1.28523	-0.56474	0.379765	0.043352	0.05884
XLOC_023419	0	0	6.25419	7.60164	8.36444	0	0	5.58523	6.71186	5.67735	-1.42289	-1.55269	3.48712	0.973186	0.995852	0	0	0.959155	1.43291	0.834923	-0.08123	-0.66297	0.843577	0.416395	0.12286
XLOC_023440	0	0	0.427468	0.229109	0.298121	-1.12521	-1.33689	2.18716	0.687093	0.640507	0	1.20095	0.538194	0.528994	2.25489	0.326717	0.368008	3.28042	5.47707	4.63694	0	0.925044	7.64662	8.16942	11.0182
XLOC_023555	0.150756	0	0.312396	0.67392	0.56005	0	0	0.943911	0.632445	0.861278	0	2.35486	0.053213	0.056998	1.123	2.85062	3.07406	0.111957	2.33792	2.22484	-2.3427	-3.66203	2.2731	0.225848	0.025545
XLOC_023583	-0.66208	-0.32726	2.18376	0.942191	1.42175	-2.45229	-3.12258	15.888	2.38351	1.56967	-0.40137	-0.77946	1.11594	0.525933	0.431762	-1.83889	-1.87579	3.56094	0.775813	0.534925	0	0	2.66792	2.65233	2.33922
XLOC_023887	0	-0.53562	1.02151	0.821244	0.555264	-1.38462	-3.37147	13.508	4.69123	1.18075	-0.49686	-1.53003	13.315	8.80837	4.78975	-0.01649	-1.01116	6.22755	5.98162	2.2766	0	-1.45419	3.56083	3.11458	0.635548
XLOC_024083	0	0.480548	1.33221	1.17846	2.64206	0	0.027232	1.19661	1.4115	1.70042	-1.23819	-1.65408	2.71052	0.976762	0.814801	0.063306	0.169925	2.86243	3.71416	3.2678	0	-0.1971	3.76198	3.21043	1.86602
XLOC_024142	0.167576	1.33095	0.299683	0.559	1.33198	-1.60385	-0.50268	0.714867	0.138835	0.388265	-1.4083	-1.51044	5.89063	1.96265	2.07664	-0.93783	0.111523	12.9305	6.82066	13.3009	-0.27435	-1.09277	18.7313	13.4176	5.28795
XLOC_024167	0	0	0.227171	0.204195	0.160762	0.363398	0	0.045158	0.324935	0.111842	0	0	0	0	0.10208	0	0	0	0.115766	0.10305	-1.33604	-1.07925	0.535686	0.027372	0
XLOC_024395	0	0	0.094763	0.155754	0.071531	-1.35297	-1.34346	0.858981	0.116776	0.13063	-0.65151	-2.07366	1.00079	0.387288	0.085163	2.12737	2.89682	1.0528	6.84352	9.40539	1.21329	-0.21328	3.69448	9.60954	1.59624
XLOC_024630	0	0.44752	10.5396	10.8437	18.878	0	0.467453	0.839332	0.628957	1.88686	-4.20358	-2.03892	1.43845	0	0.21892	0.480662	0	0.669303	1.50382	0.545134	-2.16234	-1.90555	0.52518	0	0
XLOC_024922	0.935962	1.87122	0.034239	0.351729	0.710747	-0.57259	0	1.32041	0.587691	1.34854	0	2.50217	0.233291	0.337341	2.80015	2.18997	2.91959	0.245415	2.20348	2.95101	-1.13045	-2.69178	7.96622	2.75589	0.55995
XLOC_025017	0.154084	0.741973	3.16859	4.54742	7.53299	0	0.640415	0.160554	0.15039	0.611753	-1.57446	-0.68632	0.621753	0.068014	0.237302	-2.83071	-0.70711	0.70973	0.027138	0.18319	-2.20375	-1.94696	0.516257	0	0
XLOC_025197	0	0.025655	0.101218	0.166365	0.439324	0	0	0.112675	0.035638	0.099664	0	0	0.155173	0.132966	0.163737	-0.56097	0	0.253924	0.188639	0.348952	-1.15757	-3.03986	1.40026	0.312219	0
XLOC_025537	0	0	0	0	0.037295	0	-0.1076	0.251426	0.121769	0.058378	-1.02513	-0.72914	1.36338	0.41827	0.60387	0.074009	-2.28501	4.97556	6.79082	0.591679	-4.02254	-3.96147	5.18393	0.095251	0.06464
XLOC_025564	0	0	0.189617	0.035416	0.06506	-1.28224	-2.40117	26.9469	10.2266	5.02406	-0.46231	-0.22329	64.5394	45.5913	61.7034	-0.34017	0.574324	83.3842	69.2011	114.164	0.478771	1.14091	41.9024	57.6751	64.5853
XLOC_025688	0	0	0.170262	0.081622	0.203492	0	0	0.126356	0.079929	0.089412	-0.7856	0	0.435034	0.132543	0.397839	-0.09095	1.0234	0.518661	0.337146	1.35933	-1.47691	-2.55783	1.46831	0.306362	0.055689
XLOC_025735	0	0.174207	0.023648	0	0.167349	0	0	1.87094	1.73808	1.97921	-1.05847	-2.02262	1.64148	0.578161	0.297535	-0.55877	0	1.03819	0.544017	0.92254	0	0	0.892218	0.752243	0.531767
XLOC_025913	-2.82165	-3.11515	0.468557	0	0	0	-0.83488	0.155236	0.14607	0.019224	-0.04326	0	0.058197	0	0	-0.39104	0	0.061222	0.051166	0	0	0	0.017538	0	0
XLOC_026221	-0.2028	-0.04206	11.0109	8.88381	11.2835	0.843755	0.528731	3.0996	6.67247	5.99962	-1.7307	-1.67396	111.493	32.9663	39.2479	-1.12683	0.470692	49.176	23.4086	62.9298	-1.26649	0.409953	25.0944	8.81019	23.5683
XLOC_026380	0	-0.64415	53.405	54.8202	37.9184	0.907877	0.606482	10.5209	22.1345	20.0336	-0.22497	0	1.01933	0.611419	1.61338	-1.49822	-1.01711	0.976986	0.232343	0.241291	-0.84529	-2.02786	0.943719	0.282008	0.043495
XLOC_026415	0	0	0	0.064587	0.044493	0	0	0.237464	0.35972	0.309536	-0.82421	-2.13874	0.642579	0.195012	0.042378	0	0	0.281656	0.173931	0.213903	-1.57343	-2.13791	0.593033	0.045454	0.012853
XLOC_026651	0	-0.59375	2.93297	2.46739	1.79939	0	0	0.095972	0.201858	0.213921	-2.13103	-1.52796	0.267275	0	0.021694	0	0	0.162211	0.056236	0.043801	-0.38952	-0.13273	0.17348	0.023269	0.019739
XLOC_026690	0	0.794795	0.042486	0.174577	0.440966	-1.73568	-0.56797	1.23305	0.130889	0.564752	0	1.36934	0.271387	0.558119	1.56547	1.00723	0	0.304524	1.23719	0.481812	-1.03723	-1.95528	4.75162	1.5972	0.521111
XLOC_026740	0.062654	0	4.36913	5.67549	5.63855	-0.03302	0	3.28355	2.66724	3.74694	0	0	3.93723	3.63093	4.05321	1.06311	0.05878	7.89224	20.053	8.26017	-1.29831	-1.47437	17.4339	5.80112	3.58417
XLOC_027072	0	0	0.107357	0.082713	0.202594	0	0	0.064023	0.236243	0.105708	0	0	0.342882	0.293813	0.651251	-0.72751	-0.55594	1.0821	0.40641	0.292195	-1.43188	-1.24047	1.90469	0.310457	0.219464
XLOC_027145	0	0	2.02787	2.28412	2.07953	0	0.071549	1.31691	1.32007	1.91969	-2.13159	-1.55469	1.68825	0.285523	0.509818	-0.87821	0.167758	0.718575	0.3076	0.94059	-1.40018	-1.79662	1.17149	0.282841	0.138627
XLOC_027820	-0.14494	0	1.07269	0.79557	1.29808	0	0	0.84146	0.834112	0.838343	-1.02652	-1.39031	1.40113	0.565203	0.488498	0	0	1.79287	1.94424	1.61471	0	0	1.70252	1.85472	1.13674
XLOC_028189	0	0	0.195003	0.10016	0.291328	0	0	0.348873	0.357594	0.544026	-1.2494	-1.08261	0.871937	0.201614	0.262875	0	-0.11544	0.596941	0.56785	0.25063	0.13805	-0.4799	1.60576	2.20867	0.491652
XLOC_028403	0	0	0.26164	0.161265	0.098749	0	0.235485	0.374471	0.2303	1.49421	0	5.64304	0.044567	0	17.4471	0	0	0	0.152379	0.047474	-2.28318	-2.02639	1.83327	0	0.042789
XLOC_028417	0	0	0.052493	0.24266	0.173355	-1.1511	-1.14159	6.76175	2.40267	2.68773	0.364012	0.12124	20.9457	30.4181	29.5791	0	0.547405	12.3222	12.6874	18.1209	0.563547	-0.1462	9.76112	15.5596	4.80745
XLOC_028736	0	-0.114	0.241644	0.175224	0.254829	-1.18293	-2.6035	3.74109	1.30122	0.461872	-0.24365	-1.0625	3.8377	2.73868	1.69901	-0.95229	0	0.433005	0.115898	0.464251	0	0	0.204303	0.082211	0.092985
XLOC_029063	0	0	0.01698	0.034886	0.048064	0	0.472845	0.013501	0.07473	0.167192	0	4.13945	0	0.012392	2.0143	-0.16865	0	0.060853	0.059335	0.046215	-1.98377	-1.72698	0.488104	0.016368	0
XLOC_029162	2.31009	2.67807	4.91874	30.0069	43.3984	-0.33028	0	3.3793	2.08882	3.27129	-0.94255	0.414278	7.0556	3.07018	12.8155	1.21266	2.33578	4.73556	14.16	24.7785	-1.83789	-2.87601	29.0501	6.55058	2.09923
XLOC_029168	0	0	0.112266	0.057664	0.264823	-0.23419	-1.41761	0.535601	0.214106	0.055271	0	0.050414	0.382465	0.518908	0.823963	1.26758	-0.72569	1.42496	4.93646	0.458335	-2.20554	-2.46982	5.14334	0.703414	0.3825
XLOC_029725	0	0.859583	137.91	148.564	302.502	-0.16527	1.04549	21.7045	18.203	54.5576	-2.29765	-1.83315	23.3552	4.26804	6.83386	-1.03412	-0.06928	19.8771	9.67913	15.2058	-0.04904	0	10.0281	7.88914	7.35895
XLOC_030466	0	0	0.585791	0.587088	0.876275	0	0	0.102245	0.2641	0.140682	0	0	0.669277	0.500508	0.89882	0	-0.01196	0.896074	1.29809	0.492568	-1.33824	-1.55874	1.59151	0.358082	0.198611
XLOC_030518	0.520807	0.977841	0.513378	1.13913	1.71478	-0.33596	0	0.408206	0.180754	0.414506	-0.09688	-0.06125	0.131172	0.029974	0.14764	0	0.255847	0.073594	0.113617	0.242194	-1.77982	-2.87654	0.876231	0.098973	0.016792
XLOC_030772	0	0	0	0	0.018429	-1.19065	-3.60988	1.39767	0.361019	0	0.231678	0.353328	3.37677	4.98884	6.21355	0.043212	0	7.50698	9.72543	5.79418	0	0.058276	11.2813	10.2228	8.87955
XLOC_031019	0	-0.02978	5.59593	5.13356	5.13272	0.100074	0.130488	7.55385	9.78253	11.0969	0	0	1.10838	0.816793	1.80111	0.053664	0	0.769545	1.39458	1.08621	-1.27225	-1.90094	1.94061	0.401424	0.106414
XLOC_031344	0	0	0.355128	0.677508	0.718036	0	0	0.242036	0.156295	0.124884	0	0	0.172835	0.222151	0.547122	0	0	1.3409	0.97504	1.26574	-1.15349	-1.28223	2.93951	0.782451	0.477067
XLOC_031805	0	0.451347	10.0326	9.4586	17.7078	0	0.190814	1.31205	1.60737	2.18801	0	0	2.29545	2.68148	2.7385	-1.16612	-1.21808	20.8949	9.43076	7.16581	0	0.085009	4.16033	4.09313	3.43618
XLOC_031815	0	0	0	0.273505	0.062804	0	0	0.105851	0.058588	0	0	0	0.340139	0.437193	0.598186	1.19818	0	1.43126	5.93108	0.664258	-2.46385	-2.45432	5.32156	0.256644	0.163281
XLOC_031969	0	0.615931	6.90395	7.8467	13.9134	-0.23546	0.075084	2.06646	1.40238	3.04851	-1.40972	-0.83691	2.20382	0.62673	1.10687	0	0.378663	1.50844	1.59255	2.21428	-2.65358	-3.98556	3.85716	0.381219	0.055437
XLOC_032276	0	0	1.90809	2.06268	2.04114	-1.13231	-3.19407	76.8563	34.2644	8.77132	-0.17201	-0.39753	1137.16	1025.33	1003.78	-0.47859	0.750508	952.087	741.275	1426.44	0.14231	1.07018	656.903	683.4	921.887
XLOC_032330	0	0	2.19602	1.85874	3.00596	0	0	0.061484	0.068063	0.076138	0	0	0.1844	0.079005	0.305764	0.45311	-0.81747	0.997626	2.04454	0.280609	-1.92423	-1.28477	9.91915	1.95286	2.213
XLOC_032830	0	-0.28833	0.804576	0.642139	0.566452	-0.41841	-0.56257	1.09249	0.642829	0.639872	-1.12872	-3.39498	1.866	0.700109	0.127928	-0.07065	0	2.07942	1.85271	1.77433	0.03975	0	1.9459	2.21334	1.23989
XLOC_032963	0	0.494837	4.87883	4.38538	9.22745	0	0.108931	0.493577	0.565561	0.900734	0.250482	0.626677	0.86259	1.41471	2.08465	-1.34868	-1.25366	10.6061	4.06553	3.39875	0	0	1.937	1.86856	1.53165
XLOC_033035	0	0	0	0	0	0	0	0.02087	0	0	0	0	0.134124	0	0	2.46945	-1.93642	1.24633	10.4862	0.071436	-4.87035	-3.69269	7.33263	0.0506	0.128771
XLOC_033036	0	0	0	0	0	0	0	0	0	0.024262	0	0	0	0	0	2.18259	-0.45146	0.264918	2.68353	0.022355	-3.59048	-3.33369	2.08065	0	0
XLOC_033151	0	0	0.142069	0.089811	0.206231	0	0	0.191171	0.105813	0.204451	0	0	0.055846	0.039878	0.098214	0	0	0.137079	0.050918	0.059488	-1.1187	-1.45877	0.363233	0.042137	0.017872
XLOC_033403	-2.9624	0	1.419	0.059742	1.4706	-0.46599	0.110994	0.397679	0.143331	0.767321	-1.52437	-1.41974	0.584465	0.076397	0.094076	-1.05816	0	0.458524	0.128706	0.348225	-0.63712	0	0.574662	0.179388	0.256792
XLOC_033794	-0.16559	0	4.47101	3.35383	6.05482	0	0.070198	0.3197	0.127407	0.68094	0	1.04116	1.30127	1.22069	4.13373	-0.24788	-1.80413	8.34307	6.76268	1.66337	-1.1121	-1.88206	11.3701	4.15476	1.63071
XLOC_034084	0	0	0.568899	0.438309	1.04003	0	0	0.084816	0.125189	0.03501	0	0	0.121132	0.441138	0.543225	0.667603	0	0.350425	1.38743	0.387097	-2.26308	-2.77991	2.84271	0.17137	0.058149
XLOC_034188	-0.21068	-0.79422	67.4176	58.2669	43.6649	0.197943	0.101184	7.33289	9.54496	9.93668	-1.64528	-2.21704	2.75406	0.691581	0.50044	-2.94723	-1.37376	1.26916	0.102413	0.274755	-1.73086	-1.29958	0.807378	0.09417	0.111837
XLOC_034214	0	0	0.633514	0.439282	0.463261	0.304635	0	0.239272	0.57157	0.389866	-0.02331	0	0.755384	0.473904	0.583573	0	0.73092	0.66693	0.950068	1.46561	-1.04264	-2.16917	1.57923	0.442735	0.077704
XLOC_034701	0	0	0	0	0	0	0	0	0	0	-1.80065	-1.69602	0.067498	0	0	-1.65407	-0.70111	0.047337	0	0	0	0	0.027121	0.007276	0.003086
XLOC_034812	0	0	0.046655	0.031952	0.014674	0	0	0.08656	0.095822	0.061252	0	-0.26021	0.794716	0.533439	0.475195	1.40921	-1.4187	2.39658	8.45046	0.522038	-3.34655	-3.77573	4.10726	0.194882	0.063583
XLOC_035001	0.32665	0.352662	0.411369	0.870031	0.981791	0	0	0.327095	0.372744	0.190613	0.216254	0	0.113352	0.326712	0.315331	0.910122	0	0.726297	2.04349	0.428095	-1.43127	-2.58768	2.09767	0.489838	0.098935
XLOC_035152	0	0	0.043334	0.066774	0.020444	0	0	0.620218	0.743796	0.576028	0.176042	1.73088	0.239898	0.600888	1.86933	0	1.47474	0.194127	0.378567	1.17943	-1.13127	-3.30207	1.79067	0.438601	0
XLOC_035258	0	-0.02238	2.67808	2.76909	2.36176	0	0	1.02993	1.41746	1.51668	0	0.366109	0.342882	0.421557	0.912381	0	0.141638	0.345018	0.336409	0.619327	-1.36524	-1.29958	1.4466	0.286835	0.20038
XLOC_035565	0	0	0.099785	0.146437	0.174855	0	0	0.181354	0.087832	0.266686	-0.36403	0	0.242817	0.052017	0.230597	0.326017	0	0.255436	0.622657	0.362115	-1.01307	-2.42564	1.31896	0.371005	0.046625
XLOC_035596	0	0.980579	50.939	53.4776	122.599	-0.88921	0.674958	12.0156	5.96294	23.5647	-3.54601	-3.08366	8.18235	0.544432	0.887857	-1.53668	-0.26737	6.56633	2.1371	4.1888	-0.43822	-0.34999	4.89016	2.83749	2.12675
XLOC_035790	-0.81412	-0.05488	4.19667	1.99263	3.97131	-1.27247	0	0.184307	0	0.108111	0	0.407577	0.436395	0.507495	1.04156	0.72238	-1.2443	2.69979	5.77642	0.730489	-1.86972	-2.76449	15.1016	3.30448	1.17713
XLOC_035936	0	0	0	0	0	0	0	0	0	0	-3.72239	-3.61776	1.67832	0	0	-2.05386	0	0.423729	0	0.166859	-1.98377	-1.23498	0.755277	0	0.042969
XLOC_035962	0	0	0	0.025213	0	-1.22323	-1.23858	9.83567	3.49974	3.84245	0	2.89471	0.585293	0.465709	7.98464	3.97109	3.88597	0.263876	9.04808	6.92492	-3.76305	-3.5739	8.3119	0.283898	0.20069
XLOC_036213	0	0	0.034099	0.070058	0.016087	0	0	0.135567	0.075036	0.151089	0	0.054117	0.072605	0.155536	0.237497	0.913527	1.67722	0.122205	0.466692	0.641922	-1.22811	-2.3272	1.24058	0.328694	0.069707
XLOC_036228	0	-0.07832	14.7321	14.1598	14.9406	0.223415	0.263205	2.8649	4.08949	4.66803	-0.78544	-0.72495	1.76651	0.778478	0.926677	-0.7772	-0.38424	1.27427	0.586724	0.591398	-1.33034	-1.36192	1.35215	0.308466	0.20352
XLOC_036816	0	0	0.128902	0.12506	0.192575	-1.25171	-1.09491	0.276167	0.069338	0.088141	-0.35079	-0.0228	0.164678	0.078395	0.115844	0	0	0.18286	0.139718	0.129939	0	0.700182	0.141526	0.117351	0.23423
XLOC_037161	0	0	0	0.013355	0	-2.02861	-3.64666	2.47054	0.411949	0.076804	0	-0.89011	22.5541	24.4878	13.1087	-0.33103	0	15.6195	12.4927	15.026	0.667909	1.08008	8.31493	13.747	12.9583
XLOC_037493	0	0	0	0.009603	0	0	0	0.0446	0.049372	0	0	0	0.063696	0.034113	0.067212	0	0.583871	0.226147	0.402897	0.50888	-1.1942	-2.72684	1.78035	0.513649	0.076443
XLOC_038123	-0.13646	0	0.483405	0.267393	0.578921	-1.15638	-1.50908	0.650478	0.171837	0.137303	0	-0.66407	5.73232	5.75326	3.69271	0.125118	0	5.63876	7.51482	5.40616	0.766047	0.555329	4.26733	7.68857	4.75858
XLOC_038136	0	0	0	0	0.035204	0	0	0.029667	0	0.036737	0	0	0.079442	0.095303	0.184418	2.75821	0	1.20341	11.7991	0.69391	-1.19287	-1.54428	7.97684	2.60744	1.38814
XLOC_038446	0	0	0.369198	0.31154	0.547422	0	0	0.041938	0.046425	0.155798	0	0	0.101071	0.038492	0.272549	0.551115	0	0.318972	0.837046	0.107663	-1.01502	-1.24369	1.29109	0.368595	0.204857
XLOC_038537	0	0.797332	0.784276	0.595489	2.73481	-0.29355	0	1.92505	0.990478	1.88022	-0.01654	0	0.784131	0.373287	1.22579	1.03342	1.33494	0.397165	1.78733	1.82522	-1.90687	-1.58557	3.70642	0.493041	0.446124
XLOC_038561	0	0	0.394195	0.502131	0.371945	0	0	0.300902	0.333098	0.543399	0	0.645098	0.080576	0.126583	0.481799	0.843613	0.191631	0.127145	0.670371	0.386241	-2.96859	-3.12142	5.26917	0.39518	0.23208
XLOC_038776	-0.13657	-0.1293	16.7133	14.6293	16.6221	0.030333	0.588833	1.19691	1.59801	2.56911	-3.10232	-2.61874	1.09557	0.046606	0.106585	-2.03499	-2.17168	0.596686	0.085011	0.033107	-2.26214	-2.486	0.43435	0.017588	0.00746
XLOC_038959	0	0	0	0	0	0	0	0	0	0	0	0.85669	0	0.060721	0.5608	2.47195	0	0.074545	2.13209	0.037742	-1.28246	-2.74297	2.35434	0.320805	0.034017
XLOC_039499	-0.08478	0.136444	25.0989	23.2142	34.1898	0.090244	0.408441	6.11473	7.40002	10.2031	-1.48622	-1.78542	3.69806	1.11177	1.01032	-1.13512	-0.07525	3.21146	1.34268	2.26156	0	0	1.5075	1.3585	1.23234
XLOC_040078	0	0	0	0	0	0	0	0	0	0	-3.12045	-3.01582	1.8648	0	0	-1.40443	-0.45146	0.47081	0	0	-1.83376	-1.57697	1.14078	0	0
XLOC_040144	-0.22063	-0.51262	42.6261	36.5721	33.6273	0.580056	0.568604	5.3511	8.97391	9.8964	-1.29403	-2.21239	1.2351	0.384853	0.208748	-1.84509	-0.91637	0.899938	0.190121	0.290468	-2.25574	-1.41212	0.766959	0.072617	0.112934
XLOC_040421	0	0.217268	1.33741	1.40192	2.43371	0	0	0.065108	0.156161	0.134375	-0.3797	0.570657	0.174347	0.029879	0.600966	0	0.829018	0.048909	0.095376	0.297148	-1.16253	-2.74297	0.772337	0.118394	0
XLOC_040565	0	0	0.128167	0.312696	0.332564	0	-1.27833	0.828019	0.578174	0.157748	0	0	0.859625	0.783375	0.964662	0.637099	-0.43894	1.37798	3.06974	0.58139	-1.2771	-1.22752	1.61187	0.370635	0.262005
XLOC_040873	0	0	0.41543	0.497885	0.293986	0	0	0.357851	0.335196	0.102263	-1.46903	-1.3644	0.501245	0	0	0	0	0.031017	0.100811	0.219856	0	0	0.031099	0.133483	0.028308
XLOC_040912	-0.89738	0	1.16638	0.389409	1.018	0	0	0.139114	0.154	0.143558	0	0	0.409776	0.234089	0.419289	0	0.129906	0.169816	0.084912	0.370365	-2.43112	-3.59309	2.97305	0.309187	0.047687
XLOC_041095	0	0	0	0.022976	0.021104	-1.66372	-1.33711	1.45829	0.177182	0.352361	-1.5048	0.049559	7.21956	2.05669	10.2713	-0.50023	0	24.5878	17.3766	20.2711	0.207065	0.391433	22.0807	26.1301	21.1052
XLOC_041386	-0.00459	-0.07011	21.0707	20.4392	22.0463	0.178793	0.096124	5.85789	7.58124	7.96883	-1.21809	-1.04427	0.79386	0.22239	0.289965	-1.0069	-1.59173	0.273019	0.067857	0.016262	-1.49176	-1.23498	0.257635	0.017279	0.014657
XLOC_041686	-3.48458	-2.72656	5.52222	0	0.277895	-1.09728	-1.08777	0.995276	0	0	0	0	0.06271	0	0.066171	-1.40443	-0.45146	0.791627	0	0.0668	0	0	0.396855	0	0.361242
XLOC_041944	0	0	0.134994	0.124808	0.076425	0	-0.70103	0.407888	0.629768	0.093045	1.1219	0.737275	0.068984	0.482749	0.43675	0	1.12816	0.133044	0.259448	0.600115	-1.15739	-2.78766	2.72851	0.819797	0.121423
XLOC_042080	0	0	0.601456	0.583532	0.851262	0.440911	0	0.557947	1.41177	0.197407	-0.17639	-0.30696	6.14708	4.41388	4.56447	0.874495	-0.24335	4.34097	10.82	2.33424	-1.57734	-1.3902	7.98437	1.77151	1.42079
XLOC_042104	-1.21145	-1.72906	14.1213	5.25367	4.08131	-0.17913	-0.28117	7.24283	5.39747	5.56181	-0.60133	-1.92481	1.82031	0.798476	0.251531	-1.50399	-0.15903	1.23102	0.251915	0.55401	0	-1.00313	0.457131	0.245264	0.020806
XLOC_042492	0	-0.02779	1.95036	1.84368	1.76196	-1.06041	-2.88997	28.7311	13.113	3.8919	0.016629	-0.78692	71.8783	77.1812	46.9244	-0.15501	0.363143	34.8279	32.6266	41.6008	0.249349	0.501651	22.1427	26.1604	22.1238
XLOC_042706	0.516217	-0.08125	5.13229	8.39443	5.14497	0.548409	0.381284	1.46513	2.56067	2.544	-1.00285	-1.7127	4.57584	2.07561	1.41297	-0.5999	-0.14366	9.44334	6.3601	6.97298	0.322734	-1.03594	6.98082	8.80364	1.99393
XLOC_042778	0.324092	1.27219	13.3991	20.3206	43.3198	0	0.549143	0.079707	0.176471	0.592221	-4.03938	-0.90706	2.64666	0.024386	1.05103	-2.16614	-0.76164	1.49688	0.116763	0.333463	-1.41266	-1.92919	2.22122	0.289884	0.109291
XLOC_042831	-0.2296	-0.12242	1.72372	1.24756	1.53666	-0.3609	-0.02318	2.06925	1.38425	1.96728	-1.11117	-1.00653	2.021	0.784203	0.965682	0	0.164448	0.812305	1.08212	1.02563	0	2.23148	0.723948	0.803811	2.78237
XLOC_042869	0.789125	1.73161	0.178928	0.578992	1.19868	0	0	0.419703	0.354365	0.334743	-0.24902	-0.44888	0.678144	0.398279	0.385927	0	0.418522	0.264514	0.250098	0.511342	-1.41778	-1.33482	0.67508	0.120733	0.073155
XLOC_042998	0	1.38893	0.034146	0.070153	0.429577	0	0	0	0	0	0.249258	0	0.009694	0.091373	0	2.05795	-0.58155	0.13257	1.17993	0	-3.94947	-3.85792	3.17981	0.065829	0.046535
XLOC_043243	-0.01835	0.667008	91.3161	90.1131	176.381	0	0.559625	31.8415	31.1799	56.581	-1.12079	-1.00934	20.4963	8.74944	10.827	-1.13217	-0.60413	14.909	6.69162	7.68151	-0.70343	0	10.8882	5.38919	7.01937
XLOC_043420	0	0	0.037166	0.099266	0.084163	-1.06432	-3.82252	8.02035	3.48729	0.483054	-0.14368	-1.30278	30.3686	26.8906	13.5941	-0.05126	0.40228	3.42977	3.1732	4.57893	-0.27572	0.454898	1.58251	0.945792	1.75656
XLOC_043471	0	0	1.6197	2.03167	1.96263	0.250968	0	2.52154	3.84185	3.60935	0	0	0.290419	0.199086	0.306448	0	0	0.229134	0.109226	0.30936	-1.17608	-1.67147	1.34779	0.312259	0.09759
XLOC_043540	-0.36517	-0.29836	51.3269	39.5054	46.7352	0.272216	0.323262	3.09293	4.48085	5.15393	-2.25922	-3.09169	3.5839	0.576752	0.332052	-3.21845	-2.13032	1.98623	0.143457	0.251406	-3.19031	-3.49951	1.33686	0.039573	0.016785
XLOC_043568	0	0	0.138669	0	0.021807	0	0	0.036754	0.040686	0	-0.463	-0.90922	1.02357	0.438543	0.332326	0	0	0.352017	0.471105	0.083871	-1.49216	-2.30657	0.975785	0.089113	0
XLOC_044116	0	0	0.20364	0.231606	0.157834	0	-0.15909	0.370107	0.249666	0.229158	-1.01613	-1.63708	0.693756	0.233543	0.156867	-0.132	0.371668	0.377937	0.245671	0.633431	0	0	0.274399	0.259392	0.27951
XLOC_044289	-0.19312	-0.08843	0.261105	0.127726	0.164245	-1.06762	-4.01729	108.019	51.2684	7.07627	-0.68413	-1.6882	834.663	527.903	300.656	-0.32723	0.35016	508.216	439.451	577.409	0.31711	0.634486	346.459	406.863	359.895
XLOC_044482	0	0	0.055468	0	0	0	0.130618	0.044104	0	0.436928	0	2.70441	0.188966	0	5.03473	0	0	0.049697	0.064609	0.100645	-1.78008	-1.52329	1.39516	0	0.045356
XLOC_044922	0	-0.12948	0.198153	0.182499	0.103155	-1.22872	-1.69655	0.760629	0.216518	0.161471	0	0.42571	0.157127	0.244348	0.417568	0.73222	-0.05552	0.299975	0.787933	0.142578	0	0.878664	0.331455	0.302978	0.592247
XLOC_045022	0	0	0	0.087215	0.080107	0	0	0	0.037365	0	0	0.353889	0.036154	0.154901	0.419646	0	0	0.190165	0.296673	0.154049	-1.41843	-1.49968	1.44906	0.122757	0.069422
XLOC_045037	0	0	1.58236	1.69892	1.90724	0.345164	0.044357	6.65625	9.6419	8.74525	0	0.108808	0.843391	0.864254	1.44042	0	0	0.978687	1.39721	0.981753	-1.36395	-1.64759	2.14594	0.551076	0.300518
XLOC_045147	0	0	0.502777	0.866365	0.62743	0.685378	0.20795	6.49959	12.1916	9.82129	0.134732	0.636126	0.16576	0.426114	0.670482	0	0	0.029062	0.009446	0.029428	-1.49799	-2.06452	0.582775	0.046901	0
XLOC_045155	-0.23157	-0.17548	3.88638	2.78341	3.30548	0.324543	0.482543	8.67217	12.4066	15.3473	-0.0636	0	3.68297	2.99612	3.89854	0.220758	0	8.74185	12.401	7.38699	-1.04106	-1.4319	46.6025	19.6282	10.4848
XLOC_045164	0	0.189318	1.94229	1.99525	3.48984	0	0.445352	0.115007	0.036375	0.56967	0	0	0.158384	0.165878	0.074278	0	0	0.314717	0.469322	0.131222	-1.11646	-1.3914	0.965198	0.139423	0.067583
XLOC_045165	0	0.310174	0.372632	0.297728	0.77017	-1.09742	-2.8839	34.577	15.7334	4.89796	-0.30797	-0.86258	50.2803	40.2746	31.2559	-0.00472	0.312229	24.9708	26.1252	28.6445	0.39459	0.864974	15.329	19.8812	19.5203
XLOC_045239	0	0	0.650011	0.774574	0.907717	-1.0898	-2.50657	2.04672	0.595037	0.128006	0	0.390432	1.21794	1.57496	2.7339	0.191781	-0.1635	2.9585	4.72451	1.65121	0	0	2.87286	2.68173	1.89219
XLOC_045313	-0.48617	0	0.832882	0.409972	0.95778	-1.16315	0	0.462199	0.106913	0.367334	0	1.47346	0.243843	0.158293	1.23193	0.504583	0.531478	0.520803	1.11667	0.944532	-1.98736	-1.96451	1.53535	0.225801	0.156074
XLOC_045362	0	0	0	0	0	0	0	0	0	0	0	0	0	0	0.021928	0	0	0.065582	0	0	-1.5431	-1.28631	0.526036	0	0
XLOC_045907	0	0	0.070629	0.101578	0	0	0	0.011232	0	0.013909	0	4.86431	0	0	2.7548	0	0	0.012656	0.016454	0	-1.72436	-1.46757	0.342616	0	0
XLOC_046079	0.047311	-0.06237	114.445	128.277	123.67	0.398972	0.40976	36.5799	52.4445	58.7179	0	-0.14664	3.97303	3.65852	3.41016	-1.21403	-0.96495	1.85582	0.608241	0.536914	-1.17608	-1.29037	1.37598	0.318792	0.18503
XLOC_046099	0	0	0.449738	0.585202	0.495078	0	0	0.059601	0	0.029522	-1.15944	-1.05481	0.178752	0.010941	0	0	0	0.053726	0.034924	0.122406	-0.14496	0	0.134668	0.014451	0.049034
XLOC_046365	-0.16932	0.26046	5.25198	3.94906	8.75308	-0.28908	0.129121	0.574027	0.238293	1.13734	-1.28332	-1.73706	2.01366	0.566381	0.437935	-0.30985	0	2.21532	1.48208	2.16136	-0.01325	-1.44133	3.08043	2.17465	0.487011
XLOC_046401	0.443035	0.59352	0.883077	1.86985	2.29564	0	0	0.558868	0.412444	0.37265	-2.31932	-1.07046	1.8726	0.210442	0.696444	0	0	2.55121	3.07533	2.06014	0.829553	-1.23769	5.35868	10.3885	1.11998
XLOC_046746	0	0	0.061631	0	0.407064	-1.4289	-1.41939	1.0291	0	0	0	0	0	0	0.276938	0.120998	0	0.110437	0.681981	0.111828	0	0	0.166091	0.059408	0.050396
XLOC_046753	0	-0.45532	7.94843	8.01893	5.94386	0.458667	0	0.452783	0.960692	0.79432	-0.43725	-0.22508	0.959873	0.493505	0.661019	0.085426	0	0.520822	0.891287	0.688826	-1.5546	-1.71218	0.873872	0.114355	0.058204
XLOC_046811	0	0	0	0	0	-3.90071	-3.8912	1.46666	0	0	0	0	0	0	0	0	0	0	0	0	0	0	0	0	0
XLOC_047267	0	0	0	0.030042	0	1.10522	0	0.127895	0.656415	0.071989	-0.97536	-1.73147	1.53182	0.544251	0.328529	1.77502	0	0.288223	1.79689	0.172459	-2.13348	-3.9887	1.93092	0.225522	0
XLOC_047976	0	0	4.13182	3.93976	4.53838	-2.18099	-2.45114	15.2812	2.81627	2.54534	0	0	0.072186	0.015464	0.057127	0	-0.12881	0.911244	1.25872	0.403691	0	0	1.10398	0.714867	0.554436
XLOC_047998	-0.56142	-0.71734	21.0391	13.3172	13.4991	-1.06444	-1.5023	210.386	99.4509	81.2422	-0.07891	-0.13529	196.422	185.365	203.996	-0.51326	0.234757	96.0955	70.8077	103.983	0.359535	0.935718	64.8059	81.3289	85.8868
XLOC_048031	0	0	0	0.113206	0	0	0	0	0	0.37978	-2.35011	0.472755	1.40786	0	3.76342	0	0	0.444307	0.096271	0.249946	-2.0758	-1.32867	1.68291	0	0.090111
XLOC_048164	0.578126	0.742267	0.384779	1.04833	1.29439	-1.23934	-1.01574	1.41004	0.36814	0.494179	0	-0.43191	13.536	13.8088	10.4943	-0.25658	0.462907	41.9989	36.3521	54.1389	0.020485	0.705113	39.5396	39.8319	45.2526
XLOC_048171	0	0	0.060073	0.169706	0.198389	-2.1688	-3.24752	1.15834	0.092536	0.029575	0	0	0.166283	0.109605	0.067485	-0.26819	0	0.134557	0.122453	0.054501	-0.09133	-1.62871	0.404734	0.115814	0
XLOC_048637	0	0	0	0	0	0	0	0	0	0	0	0	0	0	0	-3.28054	-2.32758	1.45453	0.023637	0	0	0	0.036459	0	0.033187
XLOC_048719	0	0	1.39297	1.74034	1.77614	-1.41796	-3.63574	15.7608	5.20269	1.05649	0	0	0.88177	0.865485	0.862769	0	0	1.39982	1.77601	1.28083	0	-0.00021	2.75628	2.19556	1.33913
XLOC_048726	-0.05249	0	11.5608	10.5669	12.7378	0.327226	0.452067	5.42137	7.79628	9.42932	-0.51989	-0.23558	2.34915	1.36191	1.91433	-0.06478	0	1.37019	1.12924	1.2966	-1.37929	-1.43113	2.0198	0.517711	0.342403
XLOC_048998	0.476735	0	0.80365	2.23388	1.29355	0	2.31166	0	0.041611	1.48953	0	3.56451	0.241576	0	9.81399	0	0	0.08471	0.082596	0.128666	-1.5431	-1.28631	1.01919	0	0.038656
XLOC_049063	0	0	0.126063	0	0	0	0	0	0	0.186191	-2.54041	0.565845	1.82524	0	5.04153	0	0.955951	0.16942	0	1.25806	-2.59485	-1.26795	2.71785	0	0.206163
XLOC_049346	0	0	0	0	0	0	0	0	0	0	0	0	0	0	0	-2.36762	-1.41466	0.195858	0	0	0	0	0	0	0
XLOC_049953	-1.26867	0	0.154753	0.013248	0.13385	-1.06272	-3.21725	16.5041	7.49759	1.74599	-0.21503	-1.3956	119.347	103.11	51.7367	-0.06057	0.55533	132.563	136.605	175.341	0.946156	0.938922	82.4081	151.417	107.06
XLOC_050188	0	0	0.011886	0	0	-0.13829	-1.44471	0.415841	0.256324	0.093627	-1.71133	-1.56807	15.0633	4.3329	5.48515	-1.18707	0.395944	7.23618	3.15314	9.13894	-1.8776	0.203536	4.24422	0.876485	3.63496
XLOC_050327	0	0	0.525723	0.387434	0.636238	0	0	0.218099	0.150897	0.146293	0	0	0.165475	0.10009	0.225963	0	0	0.225273	0.226308	0.134793	-1.45776	-2.67636	0.852129	0.143217	0.018691
XLOC_050579	0	0	0.020544	0	0	0	0	0	0	0	0	0	0.157472	0.179915	0.22155	-0.04142	-0.91013	0.404935	0.203398	0.037276	-2.28318	-2.02639	0.719728	0	0
XLOC_050594	-0.25858	0	8.63604	6.80004	9.50669	0.023164	0.592402	4.81019	5.59457	9.1419	-1.06753	-1.45856	6.25076	2.69892	2.31812	-0.57237	0.324728	4.57101	2.9796	5.67583	-0.38163	-0.24812	5.27433	3.29688	2.55783
XLOC_050642	0	0.292586	0.478475	0.481282	1.02521	-1.16385	-1.11163	0.848094	0.236903	0.274825	0	-0.16545	1.96965	1.73143	1.6394	0	0.589984	2.61681	3.02466	4.13292	-0.00434	0	5.08621	4.06451	2.89362
XLOC_050730	2.80988	1.5523	1.41697	15.1906	7.26773	0	4.13926	0.260004	0	13.1651	0	8.15838	0.402275	0.159095	255.764	0	0	0.42318	0.486681	0.725172	-5.49295	-4.52867	29.3089	0.210134	0.475346
XLOC_050769	0	-3.29301	1.26657	1.04088	0.051218	-0.61998	-2.15104	10.4522	6.283	2.28936	-1.95519	-1.0521	30.3046	7.40804	16.0983	0.257362	2.01461	0.672768	1.18551	3.16819	-2.55335	0.54318	1.27593	0.078486	1.56831
XLOC_051024	0	0	0.09143	0.375693	0.194106	0	0.450186	0.0727	0.100598	0.450132	-0.63349	4.19906	0.272547	0.033363	10.8873	0	0	0.102397	0.199683	0.248848	-2.12192	-3.55106	2.23812	0.176267	0
XLOC_051271	0	0	1.86589	2.07745	2.48799	0	1.59785	0.159913	0.059008	0.990128	-1.84156	0.74572	0.352091	0.024463	1.07441	0	0	0.160168	0.058564	0.131776	-3.04608	-1.35708	0.652394	0	0.054817
XLOC_051351	0	0	0	0	0	-1.00125	-1.46031	0.656245	0.098171	0.065891	0.160695	0	0.987892	1.67675	1.20279	0	0	1.7587	1.68883	2.06417	0.151453	0.963485	0.941776	1.50512	1.82397
XLOC_051736	0	-0.39073	0.687727	0.477913	0.305369	-1.10684	-3.32284	126.078	57.0808	13.0454	-0.32072	-0.7385	2726.52	2219.8	1901.39	-0.22377	-0.21964	5466.07	5101.68	4113.07	0.218642	0.563736	5872.8	6395.77	5767.43
XLOC_052064	-0.12979	0	7.84875	5.88364	10.0078	0	0	6.1565	6.78412	6.50982	0	0.379339	16.3505	15.6878	28.3418	1.05568	-0.86767	31.0428	76.8647	13.0867	-1.12716	-1.76872	51.7364	19.6982	8.67288
XLOC_052713	-2.02287	-1.644	5.6266	1.08637	1.67586	-1.20651	-1.9318	4.17207	1.45596	0.921144	-4.61578	-3.73904	4.1224	0.059369	0.207139	-2.13469	-4.10543	4.61603	0.90017	0.086103	-3.86604	-3.59318	4.65253	0.117623	0.110865
XLOC_052770	-3.39536	-5.84518	26.9567	2.18739	0.348809	-2.37394	-2.81754	35.3083	6.22153	4.99406	-3.45361	-3.06267	5.17613	0.312959	0.491696	-2.39589	-2.18075	2.26549	0.31003	0.254892	-2.5392	-2.59607	1.7534	0.099777	0.060457
XLOC_052882	0	0	0.01064	0.036432	0.023424	-1.43625	-5.52293	4.15382	1.38604	0.059365	-0.22725	-1.4468	78.3502	67.2438	32.8512	-0.13508	1.08478	24.0603	23.1955	46.5162	0.591129	0.906528	12.8551	18.9085	16.6982
XLOC_052982	0	-0.19246	2.65611	2.54981	2.17786	0	-0.62745	0.599467	0.745285	0.251254	-0.37771	-2.63297	1.32373	0.761838	0.114662	-2.01583	-1.49957	1.25742	0.216163	0.231502	0	0	0.57306	0.391317	0.322466
XLOC_053135	0	0	0	0	0	0	0	0	0.01436	0.032127	-10.5867	-10.4821	118.562	0	0	-9.05221	-7.63639	30.578	0.009501	0.029602	-4.68538	-4.73628	24.5326	0.613304	0.4002
XLOC_053654	-0.06217	-0.46751	48.4239	45.5032	38.6281	0.498965	1.38379	1.92957	3.53693	7.10628	-2.31077	-1.68802	1.35551	0.126503	0.283232	-2.6648	-2.33595	0.974166	0.055064	0.042889	-0.53937	-0.70447	0.792707	0.273413	0.128852
XLOC_053995	0.072628	-0.05215	12.334	14.8268	12.7119	0.339172	-0.42696	1.81031	2.87732	1.1723	0	0	1.16522	0.967984	1.07936	0	-1.43073	3.51827	3.46697	0.881171	-1.59811	-2.99785	5.00045	1.21812	0.273274
XLOC_054034	0.113637	-0.19255	174.029	202.276	173.333	0.689838	0.804925	46.882	81.2423	97.7163	-0.08191	0.4303	2.69347	2.06032	5.21287	-2.66389	-0.84307	1.6586	0.161721	0.531839	-1.23578	-1.34046	1.21951	0.267668	0.151373
XLOC_054163	0	0	0	0.02781	0.006386	0	0	0.043052	0.017872	0	-3.56067	-4.80987	1.34308	0.054333	0.012165	-1.51589	-2.6437	1.03692	0.287743	0.067543	-4.14256	-1.42311	0.832932	0.006524	0.121753
XLOC_054196	0	0	0.032124	0.0825	0.121244	0	0	0	0	0	0	1.3873	0.01368	0	0.303135	-0.26819	0	0.143909	0.130964	0.029144	-2.16234	-1.90555	0.519435	0	0
XLOC_054246	0	-0.05384	16.7993	18.5876	17.1372	0.046586	-0.14748	12.8023	15.042	11.7098	-0.16952	-0.98686	31.9823	27.1816	17.4097	-0.10459	0	15.3415	14.2095	12.6751	-1.31095	-1.6454	36.1971	12.3176	6.81268
XLOC_054491	-1.63518	-1.42417	1.04596	0	0.08972	0	0	0	0	0	0	0	1.05281	0.555166	0.640914	0	0	3.40776	3.26735	2.54488	0.357197	0.042168	3.71569	6.0953	3.57664
XLOC_054610	0.329398	0.985559	0.016187	0.166284	0.274921	0	0	0	0	0	-1.03988	0	0.179224	0	0.087284	-2.55084	-1.48236	1.21824	0.094273	0.190912	-0.4908	0	0.363526	0.062413	0.145598
XLOC_054821	0	0	0.864339	1.25607	1.283	-2.47986	-1.5817	1.19015	0.092781	0.28023	0	0	1.14912	1.51547	1.56304	0	0	1.69992	1.66979	1.56833	-2.21557	-3.52485	21.8542	3.85088	1.00844
XLOC_054876	-0.36094	0.058156	0.709687	0.364519	1.2071	-1.21564	-1.00375	1.0989	0.320559	0.422952	0	0.539521	1.38384	1.11084	2.92883	0.111601	0.302922	4.52624	6.05299	5.63375	-0.63672	-0.98252	15.0908	8.21815	4.52032
XLOC_055118	1.27906	2.57633	0.013983	0.258565	0.672902	0	0.046205	0.222375	0.283095	0.495674	0	0.626397	0.797944	1.06135	2.02328	0.481007	0	1.65377	3.19243	1.29401	-1.30091	-1.50935	3.15294	0.862669	0.503108
XLOC_055176	0	0	0	0	0	-1.35278	-1.34327	0.481139	0	0	0	0	0.12884	0	0	0.860387	0	0	0.387652	0	0	0	0.027179	0	0
XLOC_055178	-0.1605	0	0.773882	0.459076	1.15187	0	0.002063	0.156002	0.11513	0.182451	0	0	0.362047	0.365919	0.666103	0.389536	0	0.468754	0.983942	0.405437	-1.25139	-2.28769	2.56534	0.73547	0.213906
XLOC_055292	0	0	0.230018	0.175428	0.220323	-0.53152	-0.15448	0.473867	0.245413	0.363751	-1.01182	-1.17245	0.379937	0.132261	0.131548	0	0	0.493357	0.485106	0.398393	0	0	0.569793	0.48712	0.302078
XLOC_055506	0	0.883266	1.06443	1.16368	2.9762	-0.15518	0.501126	0.333889	0.163318	0.826932	-3.26257	-3.15794	0.457444	0	0	-1.07043	-0.1758	0.402472	0.113748	0.168332	-0.669	0	0.166676	0.018827	0.095823
XLOC_055788	0	0	0	0	0	0	0	0	0.047555	0.106395	-4.3382	-4.23357	5.24564	0	0	-0.50753	0	2.27507	1.03835	2.89191	0	-0.59998	3.20318	2.23939	0.751024
XLOC_056369	0	0.465399	1.37806	1.15644	3.09504	0	0	0	0	0.038223	-1.37291	-1.26827	0.264494	0	0	-1.10419	0	0.173899	0	0.035218	-0.30263	-0.04584	0.191792	0	0
XLOC_056615	-0.05804	-0.30632	78.4621	75.844	71.9021	0.461387	0.602079	13.3729	20.2136	24.7324	-1.50997	-1.00135	4.01909	1.18844	1.9749	-1.33636	-0.15868	2.42382	0.841318	1.54886	-1.08351	-1.96257	1.86394	0.599189	0.200451
XLOC_057026	-1.21585	-0.43989	1.11981	0.266747	0.612525	-3.66852	-3.68797	20.2857	1.27138	1.39026	0	0.288242	2.2945	1.93061	4.1276	0	0	2.34104	3.02459	2.17912	-2.00497	-2.11354	10.3218	1.90856	1.2209
XLOC_057059	0	0	0.024616	0	0.116132	0	0	0	0.043335	0.060595	0	0	0.020965	0.017965	0.066367	0.995105	0	0.011027	0.172035	0.055831	-1.55711	-2.568	0.619156	0.059321	0.010064
XLOC_057263	0	0.214436	0.989932	0.992714	2.06827	0	0	0.112447	0.248959	0.278495	-1.15944	0	0.28104	0	0.211822	1.49921	-2.06504	1.83722	7.42634	0.128301	-4.15975	-3.90296	4.04406	0.04544	0.038546
XLOC_057752	0	0	0.227949	0.117082	0.053771	-1.27247	0	0.430471	0.025081	0.196393	-1.37189	-1.14962	1.72302	0.374309	0.512146	-0.72185	-1.07655	2.8082	1.32758	0.723818	0	0	3.14833	2.1149	1.91054
XLOC_057767	-0.25105	-1.4286	0.540415	0.104091	0	0	0	0	0	0.066515	-1.37291	-1.26827	0.460269	0	0	-0.53788	1.52143	0.211832	0	1.59343	-0.9083	-0.65151	0.485462	0	0
XLOC_057779	-3.2892	-5.10021	14.4397	1.02193	0.170664	-1.44283	-3.21092	12.2965	3.71484	1.00921	-3.50717	0	3.85121	0.110002	3.81994	-2.51463	-4.90395	6.21207	0.825165	0.027349	-4.87035	-0.08213	8.4219	0.058117	4.21515
XLOC_057806	-0.00279	-0.4102	6.58944	5.86845	4.96367	-0.9711	-1.24997	13.9212	6.4513	5.85428	-0.89806	-0.39387	8.51747	4.0592	6.67296	-1.4051	-1.91827	7.56086	2.67282	1.39202	-1.51416	0	7.23617	1.90159	4.38001
XLOC_057903	-1.71835	-1.4871	3.86569	0.99439	1.35224	-0.86835	-1.13771	3.31366	1.57684	1.43589	-2.77252	-2.33155	6.9167	0.86701	1.3727	-1.17419	-2.12837	9.07266	4.0232	1.57393	-1.47434	-0.41756	9.76846	2.90227	4.38426
XLOC_057948	-1.649	-1.68071	1.91817	0.411554	0.469657	-0.61996	-1.81007	1.82445	0.897632	0.382524	-2.60664	-1.65935	2.96753	0.336684	0.818287	-1.54982	-2.66456	3.66561	1.09593	0.330425	-2.09362	-0.47567	4.11148	0.643639	1.56849
XLOC_057963	-0.57919	-1.12313	0.626686	0.204124	0.115378	-1.23458	-1.46946	1.55567	0.430532	0.391308	-1.05422	0	2.87701	1.0709	2.96712	-0.89297	-0.80184	5.75178	2.85754	2.35743	-1.7096	-3.96599	7.66175	1.72386	0.17498
XLOC_058008	0	0	0.686787	0.485042	0.627772	-1.71147	-1.66313	1.48468	0.207804	0.253591	-3.13247	-1.3582	1.86447	0.062653	0.520777	-1.0315	-1.7339	1.34604	0.449983	0.116828	-0.65317	0	1.25318	0.413764	0.772182
XLOC_058009	-0.7125	-0.94369	13.079	7.26896	6.98477	-0.45376	-0.71763	11.7845	7.78895	7.15112	-1.11708	-1.25233	17.7222	7.5022	7.77083	-0.54283	-0.52971	15.4384	10.5336	8.38082	-0.58757	0	12.2519	6.62597	7.46466
XLOC_058013	-1.53361	-1.4753	312.071	109.056	128.158	-0.88897	-1.66575	182.383	97.7692	62.9823	-1.18034	-1.62031	305.431	134.897	113.494	-0.79609	-0.53552	189.277	116.365	111.736	-0.72306	0	144.966	78.8167	98.5704
XLOC_058038	0	0	0.214991	0.242939	0.344855	0	0	0.051284	0.075695	0.105845	-1.94813	-2.95567	73.9384	18.185	10.0471	-1.24841	-0.53012	267.437	119.614	158.106	0	0.254601	179.282	165.293	146.352
XLOC_058058	-1.89433	-1.90124	46.9068	11.9804	13.5193	-0.73164	-0.79816	11.4891	6.21256	6.57678	-2.71965	-2.51472	7.9591	0.950613	1.26588	-1.90041	-1.78084	2.71401	0.573363	0.453453	-2.10078	-0.89471	1.79596	0.204396	0.408699
XLOC_058074	-1.06506	-1.56226	47.4139	21.3582	16.9438	-0.51756	-0.82708	28.9038	18.6126	16.5547	-0.79317	-0.00713	20.8873	10.898	21.8687	-0.98152	-1.62138	20.9718	10.3155	5.01852	-1.17882	0	19.1177	6.6455	14.1935
XLOC_058096	-2.83303	-3.90026	1.58969	0.131572	0.042653	0	0	0.209672	0.112738	0.133531	0	0	0.115501	0.038489	0.142189	-0.48471	-0.39747	0.283509	0.127248	0.088858	-0.84849	0	0.426382	0.116199	0.215622
XLOC_058099	-0.49684	-0.71285	3.72238	2.30274	2.2386	-0.86342	-1.46502	2.6866	1.22419	0.861933	-1.72429	-1.35695	3.81137	0.961271	1.44106	-0.53944	-0.95851	5.63668	3.77837	2.18213	-0.38099	-0.03269	5.37958	3.3358	3.02373
XLOC_058123	0	0	0.251596	0.129228	0.148372	0	0	0.216725	0.101502	0.258055	-5.21476	-2.48499	7.16063	0.10711	1.20592	-2.52827	-3.13607	19.48	3.30913	1.62634	-2.5387	-0.51938	12.6661	1.67746	5.21184
XLOC_058306	0	0.41695	2.23445	1.8475	4.50805	0	0	0.231115	0.367776	0.321972	0	0	0.216609	0.119321	0.538759	0	-1.27624	1.46486	1.24844	0.296661	-1.84638	-1.36993	3.59018	0.612892	0.623892
XLOC_058425	0	0	7.25517	5.7436	10.3627	-2.76483	-2.62098	8.9973	0.527294	0.852009	0	2.20062	0.453518	1.06869	6.63987	0	-9.3e-05	1.90835	2.63603	0.724645	-1.40654	-0.8075	16.3234	4.17047	4.62631
XLOC_058513	0.031279	0	13.0787	15.8496	16.4676	0	0.516419	1.60921	2.08788	3.53551	0	0	0.7599	0.730561	1.369	-0.56097	0	0.272963	0.202782	0.375116	-1.09478	-1.25292	1.81802	0.461489	0.266916
XLOC_058750	-0.30791	-2.05966	1.45529	0.498325	0.083221	-0.00672	-1.50808	1.57794	0.892798	0.17369	-1.87299	-1.26384	0.826309	0.032184	0.079265	0	0	0.355603	0.077051	0.080018	0	0	0.475384	0.340076	0.288483
XLOC_059134	-0.16547	0.701938	74.4986	65.795	148.344	-0.25679	1.15587	8.58713	6.37147	24.2823	-2.91134	-2.27591	16.6243	1.85807	3.40966	-1.16136	-0.1707	12.2552	5.28176	8.45419	-0.20137	0	7.83285	5.38953	4.73516
XLOC_059135	-0.27226	0.742457	59.2743	48.1525	122.179	-0.19594	0.909029	11.1347	8.7506	26.349	-3.00111	-2.81359	15.4471	1.5863	2.08148	-1.37995	-0.03147	10.0404	3.62127	7.51606	-0.53524	0	6.7699	3.57213	3.94801
XLOC_059154	-3.04925	-3.98828	8.32014	0.572345	0.210282	-1.16133	-2.69024	6.76333	2.25591	0.694891	-2.15334	0	1.92973	0.135539	2.13638	-2.27731	-3.39572	2.72887	0.324486	0.033698	-4.02015	0	4.20418	0	2.36904
XLOC_059178	-0.47537	0	0.799486	0.362333	0.643425	-0.20233	-0.13486	0.757233	0.434652	0.509372	-0.45186	-0.69925	0.380513	0.145868	0.105662	-1.1681	-1.68543	0.926983	0.294437	0.095999	-0.23659	0	0.675943	0.31733	0.403781
XLOC_059191	0.2567	0	0.680224	1.35872	0.463543	0.095968	-1.05822	0.946525	1.51349	0.26047	-0.95235	0	5.00488	2.10985	5.97733	0.947834	2.38466	1.16811	3.35638	7.25125	-1.17379	-2.31326	6.09357	1.94887	0.540769
XLOC_059269	-0.57602	-0.26918	6.18618	3.78285	5.34999	-0.31296	-0.56805	6.18074	4.53652	4.19481	-1.20687	-1.37729	7.3618	2.88988	2.91477	-0.53946	-0.73985	7.92384	5.42893	3.7043	-0.3017	0	7.76475	5.24279	5.16554
XLOC_059277	-1.23728	-1.22374	0.970683	0.276987	0.327105	-0.81539	-1.51305	0.710571	0.271242	0.166882	-1.68973	-2.70489	1.97496	0.472277	0.235397	-0.86563	-1.56459	0.842081	0.363424	0.146774	0	0	0.359864	0.304468	0.258277
XLOC_059301	0	-0.21976	8.35316	10.2089	6.79133	0	-0.72433	4.85673	4.76611	2.43821	-2.10827	-1.21565	18.7279	3.61436	8.01142	-1.71119	-2.07515	18.9912	5.38406	3.11521	-2.39927	-0.42626	21.6215	2.95981	9.12519
XLOC_059302	0.479568	1.0927	0.274032	0.635397	1.05642	-1.55453	-1.01352	1.05834	0.241208	0.416301	-1.7657	-2.6885	52.2598	14.9537	8.87288	-1.45908	-0.34496	114.967	44.4864	77.5675	-0.71052	-0.96032	131.931	72.8679	43.3428
XLOC_059325	0	0	0.056793	0	0.026794	0	0	0	0.024995	0	0	0	0.04837	0	0	0	0	0	0	0.051525	-1.33604	-1.07925	0.535686	0	0
XLOC_059335	-0.07261	0	2.82818	2.3926	2.95446	-0.90494	-1.12364	3.61412	1.69447	1.60299	-2.45101	-2.58667	7.7272	1.24883	1.28686	-1.31673	-1.8722	9.97599	4.02439	2.11304	-1.46445	-0.16364	7.47232	2.20501	3.97904
XLOC_059346	-0.72008	-1.16206	2.09066	0.955974	0.781845	0	-0.19606	1.05418	0.751803	0.715475	-1.85657	-1.29291	1.27031	0.213982	0.389524	-1.06612	-1.21272	1.33632	0.49001	0.312267	-1.23305	-0.31026	1.67194	0.430089	0.62544
XLOC_059353	0	0.068963	2.5186	3.02493	3.81885	0.263796	0	2.94915	4.33456	3.29423	0.421021	0.022606	1.37669	2.42337	2.1396	-1.96169	-2.19706	5.27652	1.20412	0.750291	-1.04964	-2.25187	1.58712	0.471062	0.081969
XLOC_059405	0	0	0	0	0	-1.8798	-3.01234	3.18028	0.564797	0.168481	-0.10583	0.154157	40.0399	35.5899	55.8781	-1.13591	-0.4442	128.681	61.4364	79.6558	-0.06512	0.798137	104.945	89.0255	125.697
XLOC_059429	0.453336	0.651796	0.903273	1.67796	2.13782	0.088559	0	1.43047	1.90818	1.98633	0	0	0.878298	0.763594	1.03501	0.403152	-0.85255	1.59161	2.75308	0.58047	-1.04654	-1.41439	4.03682	1.50922	0.800158
XLOC_059431	-1.13003	-0.10463	1.06921	0.246185	0.730551	0	0	0.249187	0.210944	0.108909	0	0	0.455319	0.363251	0.281642	0	-0.72891	1.04054	1.12731	0.301043	-2.4117	-1.92348	3.06361	0.302087	0.316554
XLOC_059432	-1.65868	0	1.52858	0.238522	1.40579	0	0	0.553869	0.391724	0.36199	-0.40082	0	0.823979	0.367152	0.695565	0	-1.14398	1.99364	1.80303	0.491523	-2.05773	-1.22589	4.20635	0.615498	0.838558
XLOC_059433	-1.57867	0	1.45119	0.238522	1.40579	0	0	0.553869	0.391724	0.36199	-0.36873	0	0.8075	0.367152	0.695565	0	-1.07655	1.90696	1.66781	0.491523	-1.9497	-1.14092	3.91086	0.615498	0.822736
XLOC_059434	-0.9733	-0.86523	24.4622	11.979	14.6372	-0.51175	-0.56106	20.106	13.4101	14.3878	-2.39761	-1.37463	9.0992	1.48948	3.60806	-1.01317	-1.01293	13.8473	6.88622	5.4244	-1.08207	-0.50895	14.8392	5.85577	6.23666
XLOC_059566	0	0	0.037905	0.136285	0.089414	-1.0829	-1.03542	0.874051	0.183505	0.223938	0	-2.52823	1.00079	0.663923	0.051098	2.20223	2.94939	1.18864	7.99146	10.8153	1.27749	-0.44052	5.41404	14.2499	2.07666
XLOC_059961	0	0	2.37189	2.07489	2.5877	0	0	0	0	0.109475	0	0	0.252516	0.446281	0.499599	0.584945	-0.09868	0.647494	1.60802	0.268985	-1.58848	-2.27458	4.46115	0.982421	0.378808
XLOC_060127	0	0	0.054085	0.08334	0.102065	0	0	0	0.095214	0.053255	-0.9098	4.45805	0.276386	0	14.2418	0	0	0.145375	0.251995	0	-4.3134	-2.65758	3.7411	0	0.132677
XLOC_060405	-0.38532	-0.25563	14.1777	10.3891	12.8812	0.315735	0.441103	5.64612	7.98293	9.65981	-1.16829	0	0.69912	0.203568	0.959734	-0.49258	0	0.285612	0.125319	0.354282	-2.23965	-2.7893	0.465341	0.023046	0
XLOC_061435	-0.3005	0	0.691911	0.360694	0.691834	0	0	0.147805	0.163621	0.183032	-0.06634	0	0.061568	0.060294	0.074247	-0.46411	0.02942	0.083273	0.066159	0.074953	-1.031	-1.86293	0.324692	0.039819	0.008444
XLOC_061436	0	-0.07865	2.6738	2.17895	2.31147	0.468602	0	0.938307	1.84074	1.36785	-1.51579	-1.33036	25.8259	8.39415	10.9542	-1.10266	0.42284	12.5134	5.67211	16.3706	-1.19957	0.142243	6.5348	2.13102	5.54532
XLOC_061568	0	-0.17718	0.100525	0.06196	0.104336	0	0	0.167856	0.309694	0.178167	-0.24843	0	0.248289	0.095374	0.153582	-1.06625	-1.53598	0.783577	0.269311	0.118561	0.090252	0	0.298001	0.494192	0.230159
XLOC_061787	0	0.101622	19.8197	21.5562	26.6191	0.528883	0.874244	2.54941	4.40673	6.18177	-1.21561	-1.92669	1.32724	0.418317	0.26561	-0.35555	0	1.08327	0.698942	0.731275	0	-0.09475	1.00566	0.682013	0.432078
XLOC_061822	-0.26304	-1.69991	0.249473	0.053953	0	-1.00116	0	0.167045	0.011557	0.103428	-0.08612	0	0.212475	0.057495	0.177001	-1.94245	-1.81335	1.18817	0.206469	0.142947	-1.27097	-0.29657	1.27386	0.291104	0.450935
XLOC_061882	0	0	2.6562	2.40761	3.48298	0	0	1.58403	1.8051	2.11541	-0.10689	0	0.848351	0.48463	1.08825	0	0	0.262482	0.102373	0.194911	-1.1498	-1.23498	0.561434	0.05648	0.031941
XLOC_061912	-0.00471	-0.9151	10.951	10.1601	5.99262	1.65066	1.80551	0.098058	0.770708	0.947144	-2.15196	-3.42962	0.9558	0.099002	0.022166	-0.47616	-0.68712	0.784489	0.409391	0.246143	-0.81863	-0.5086	0.830865	0.249638	0.22185
XLOC_061921	0	0	0.130002	0.178063	0.10222	-1.30843	-3.01161	2.54979	0.791476	0.213344	0	-0.5782	22.5412	23.9169	16.4735	0	0.43564	12.0747	13.5274	15.7258	0.005352	0.487822	7.62007	8.00968	7.91072
XLOC_062354	-0.09633	-0.08718	11.9868	10.793	12.2786	0.117932	0	1.46472	1.96311	2.00815	-1.30407	-1.30928	2.17966	0.725007	0.821836	-0.35454	-0.17918	2.15147	1.55945	1.37876	0	-1.15888	1.38883	1.51566	0.290498
XLOC_062394	0	-0.09999	3.10796	3.2424	2.94395	0.056041	0.13515	1.68757	2.12893	2.49463	-1.19956	-1.00021	1.53466	0.533959	0.706434	-0.72905	0	0.785538	0.38737	0.839319	-1.04208	-0.98321	1.22214	0.402172	0.291715
XLOC_062451	-0.13074	0	0.602182	0.395905	0.829561	-1.00233	-2.28731	2.96867	1.27212	0.533642	-0.64044	-1.67152	17.8224	11.0309	6.06665	0	0.026699	7.41852	8.00672	7.28797	0	0.329798	4.66838	3.9762	4.33316
XLOC_062457	0	0	0.768829	0.830645	0.675404	0.25241	0.141476	0.611325	1.09678	1.13554	0	0	0.191926	0.251527	0.416951	0.225571	0	0.368172	0.75657	0.505096	-1.46152	-2.08858	1.11933	0.204443	0.054196
XLOC_062714	0	0	4.43895	4.17644	4.97127	-0.56981	-1.51935	19.3302	12.1599	6.8217	-1.01395	-2.81842	32.5181	15.33	4.77223	-0.82485	-0.65204	6.35593	3.37451	2.97335	-0.80754	-1.10108	4.75775	2.02614	1.13076
XLOC_062739	0	0	0.252715	0.359454	0.366847	0	0	0.123657	0.068444	0.095706	0	1.47599	0.066226	0.099311	0.786168	0.709284	0.609787	0.47026	1.36992	1.07582	-2.27237	-1.74957	4.76736	0.599636	0.635831
XLOC_062747	0	0	0.476124	0.281607	0.381182	0	0	0.699807	0.596889	0.497226	0.114425	1.38835	0.90933	1.41098	3.77324	0.719819	2.5449	0.439513	1.22682	3.4295	-1.45886	-3.09472	7.75059	2.12788	0.401125
XLOC_062799	0	0	2.24488	1.68962	2.999	-0.05746	0	0.530195	0.176078	0.37205	-0.27974	0.015805	0.851861	0.40553	1.55805	0	0	1.29441	1.46276	0.988079	-1.42409	-1.03356	3.23456	0.728453	0.690638
XLOC_063592	0	0	0	0.234165	0	0	0	0	0	0	0	0	0	0	0.614575	0	0	0	0	0	-1.25992	-1.00313	2.0477	0	0
XLOC_063672	0	0	0.104986	0.134811	0.074295	-1.07229	-2.56237	2.4	0.739284	0.155061	0.007277	0	14.4854	16.8372	18.6815	-0.60066	0	23.4922	15.3013	21.1212	0.085309	-0.2831	16.8816	18.8233	7.89795
XLOC_063868	0	0.682165	1.56003	1.96982	3.69016	0.050039	0	0.258424	0.467257	0.448022	-1.13692	-1.18563	3.30321	1.2334	1.35332	1.05023	0.98281	1.64037	4.53649	3.54813	0	-1.27292	0.846675	0.532587	0.115162
XLOC_064032	0	0.474475	5.28046	5.36559	9.72156	0	0.426189	0.204999	0.353009	0.535922	-0.61752	-0.50189	1.63466	0.836254	1.03836	-0.52232	-0.32127	1.42017	0.834179	0.736357	-1.88033	-1.38644	0.909243	0.110453	0.124928
XLOC_064082	0	0	0.261092	0.187748	0.369533	-0.23782	0	0.207604	0.022982	0.051417	0	0	0.088948	0	0	1.00426	0	0.187142	1.14045	0.023687	-1.43103	-3.03986	1.80598	0.276845	0
XLOC_065014	0.095083	1.12091	80.0077	93.4119	212.581	-0.41546	0.94889	13.311	9.04031	32.0791	-3.10265	-2.18812	10.3433	0.928881	2.1447	-1.51232	-0.51597	10.6907	3.52099	5.66129	-0.182	0	5.30386	3.54431	3.74379
XLOC_066205	0	0	0.03962	0	0	0	0	0.157516	0	0.156046	0	2.29526	0.033744	0.173489	1.35304	0	0	0.070995	0.069224	0.287557	-1.53345	-3.22136	4.27091	0.802013	0.064794
XLOC_066216	0	0	0	0	0	0	0	0.032132	0.142281	0	0	0.564279	0.860442	1.01257	2.05798	-1.10807	-0.65649	9.07572	4.04022	4.37505	-1.12053	-1.09707	2.04499	0.59729	0.418557
XLOC_066504	0	0	0.224464	0.061489	0.197675	0	0	0.273669	0.28978	0.132611	0	1.28914	0.07647	0.065527	0.68587	1.38572	0.718196	0.147481	0.932527	0.515897	-1.37981	-2.10903	4.48983	1.21167	0.46498
XLOC_066556	0	0	0.864015	0.460224	0.543498	-1.02958	-3.06182	313.531	151.372	39.8907	-0.16747	-0.76178	2825.71	2554.03	1934.67	-0.43681	0.472749	2358.71	1889.02	2918.52	0.135906	0.561584	1814.74	1880.13	1792.3
XLOC_066772	0	0	0.076332	0.156826	0.360116	0	0	0.030347	0.033594	0.03758	0	0	0	0.027854	0.171498	0	0	0.102585	0.244505	0.380882	-1.25992	-1.00313	0.685697	0.03679	0
XLOC_067167	0	0.69051	1.88664	2.16105	4.61579	0	0.109407	0.199134	0.279225	0.509627	0	0.229342	0.426595	0.292437	0.975304	1.27392	0	1.18175	4.15203	0.711921	-1.58327	-1.96451	2.95464	0.611568	0.300351
XLOC_067224	-0.37253	0	6.2179	4.10622	6.43687	0	0	1.68099	1.61066	2.53644	-3.05784	-2.54944	2.5117	0.142619	0.287385	-5.49201	-3.31013	2.84915	0	0.080588	-3.8736	-3.61681	1.81932	0	0.014527
XLOC_067279	0	0.573786	8.7432	8.88943	17.0196	0	0	1.13149	1.53467	1.70412	-0.13212	-0.62232	2.87161	2.17998	1.7282	-1.09129	-1.22091	22.4898	10.6694	7.66469	0.010102	0	4.66411	5.14079	3.44887
XLOC_067452	0.53375	0.390468	9.08264	15.2049	15.4683	0	0	1.12341	1.37193	1.6451	-0.91663	-0.96127	1.34657	0.515558	0.564327	-0.67906	0.096547	1.26586	0.633461	1.57682	-2.65654	-3.86165	4.62346	0.475587	0.09169
XLOC_067589	0	-0.20777	0.194769	0.123126	0.197912	-1.16005	-3.62194	27.3164	11.4073	2.06531	0.280474	-0.19952	176.896	226.01	175.847	-0.1963	0.131614	154.289	143.467	153.731	0.279136	1.13172	107.32	125.631	160.574
XLOC_067742	-1.21856	-1.36074	234.62	101.002	103.179	-0.21278	-0.40582	1615.96	1411.81	1371.81	-0.2648	-0.85374	2900.61	2455.68	1867.59	-0.59741	0.534285	1459	1044.94	1884	-0.71636	-0.00214	1108.86	617.947	720.872
XLOC_068230	0	0	0.030292	0.054456	0.035728	0	0	0	0.013332	0.02237	0	0	0	0	0.013612	0.588837	-0.81947	0.346036	0.82035	0.068705	-2.85111	-2.59433	0.387764	0	0
XLOC_068538	-0.12247	0	3.08971	2.17643	3.33179	-0.1171	0	0.280771	0.058278	0.239035	0	2.64409	0.676668	0.402661	7.39799	0.396453	0	1.4039	2.77629	0.820912	-1.39046	-1.08701	6.46301	1.72316	1.51588
XLOC_068675	0	0	0	0	0	0	0	0.018671	0	0.023121	-1.64422	-1.02897	0.379976	0	0.042205	2.78578	-2.51102	4.1445	37.1424	0.362152	-4.99881	-3.76864	20.9879	0.339516	0.69122
XLOC_068742	0	0	0.408158	0.193517	0.236997	-1.22325	-2.98752	16.6016	6.07991	1.73122	-0.06512	-0.95856	1643.74	1590.46	977.893	-0.26838	0.525875	1825.45	1641.23	2346.41	-0.07216	0.588809	1229.9	1070.64	1240.96
XLOC_070204	0	0	6.27319	6.77055	6.61842	0.150541	0	3.33589	4.51993	3.79213	0	0	0.259252	0.15454	0.404394	-1.96365	-1.01069	0.201579	0.007708	0.012007	0	0	0.071333	0.012757	0
XLOC_070284	0	0	3.2048	2.84901	3.31467	0	0	0.490049	0.650981	1.45643	-1.21613	-1.6199	1.04981	0.089958	0.055388	0	0.051039	0.993931	1.22039	1.78925	0	0	0.664364	1.36639	0.352769
XLOC_070295	0	-0.64391	0.211801	0.138458	0.054504	-1.33177	-4.64005	66.1243	25.8405	2.69218	-0.77599	-1.846	849.685	504.134	274.196	-0.35733	0.309678	536.809	454.623	592.99	0.376628	0.621266	356.744	436.539	367.215
XLOC_070746	0	-0.16268	0.960017	0.657463	1.00648	0	0	0.424081	0.375566	0.420123	-1.15944	-1.05481	1.27189	0	0	0	0	0.668992	1.11823	1.54839	0	0	2.29972	0.719755	0.523338
XLOC_070781	0	0	3.16197	2.65762	3.34514	0	-0.22919	3.50465	3.14167	2.57093	-1.68097	-3.77794	12.4655	3.28664	0.710418	-0.19093	0	11.1388	9.33323	8.75815	0.216799	0	9.81244	12.3073	6.64016
XLOC_070896	0	0	0.175778	0.220698	0.331712	0	0	0.124238	0.12034	0.153848	0	0	0.049903	0	0.017552	0	0	0.104993	0.250245	0.248069	-2.0758	-1.81902	0.596524	0.018827	0.01597
XLOC_071018	-0.14613	-0.81405	21.3204	18.1031	12.7208	0	0	6.07967	5.45875	7.7183	-0.07516	0	0.442889	0.196782	0.484642	-0.10541	-0.12857	0.345115	0.145818	0.069892	-1.5431	-1.28631	0.415228	0	0.015749
XLOC_071527	0	0	0.143902	0.134387	0.098749	0	0	0.041608	0.057575	0.025762	0	-0.16335	0.65737	0.76379	0.423245	0.834271	-0.3975	5.64947	12.4494	3.1689	-2.17927	-1.39813	7.65037	1.2232	1.55109
XLOC_071584	-0.24474	0	12.5342	7.77002	11.8268	-0.0353	-0.11769	16.668	12.84	13.4057	-1.10996	-2.41682	14.5406	4.88925	1.84505	-0.71751	0	10.8429	5.16031	6.9602	0	0	9.31835	6.04113	5.47806
XLOC_071683	0	0	0.20293	0.059561	0.136769	-0.66813	0.111706	0.299664	0	0.827803	0	0	0.222216	0.126943	0	-1.55307	-0.30461	0.88311	0.101303	0.210408	-2.3036	-1.84524	2.08337	0.111779	0.118526
XLOC_072613	-1.85096	-2.63892	9.82103	2.27921	1.43157	-1.88534	-2.24326	21.0144	5.08339	4.33715	-0.56935	-1.19171	3.64037	2.00023	1.42216	-0.73127	0	1.65168	0.779105	1.05085	-0.21026	-0.78621	1.67068	0.927819	0.4002
XLOC_073379	-0.3955	-0.01178	1.51147	0.972242	1.46614	-0.59428	-0.44289	2.73687	1.60397	1.98899	-1.19006	-1.65715	4.10656	1.62198	1.31604	-0.0966	0.122809	3.92763	3.64452	4.19497	0	0	3.79415	3.30427	2.51036
XLOC_073388	-1.04833	0.540419	0.224181	0.039199	0.567074	-1.80338	-4.28083	9.60301	2.53588	0.441478	-0.16518	-1.32996	110.246	98.8447	50.1923	-0.34893	0.593039	43.1372	35.991	59.1639	0.391888	0.739868	26.24	33.3572	30.1258
XLOC_073406	-0.7041	-2.81619	109.877	67.3405	17.0702	-0.28433	-1.19757	79.2306	63.8217	37.2833	0	-2.43823	34.7289	34.4523	6.74484	-1.34892	-1.19264	18.4885	7.20263	6.32166	0	-0.15319	3.77091	4.11452	1.77982
XLOC_073471	0	0	0.998417	2.96297	0.732716	0	0	0	0	0	-1.46903	-1.3644	1.60621	0	0	0	0	0.198786	0	0	0	0	0.199309	0	0
XLOC_073943	-0.52069	-0.50769	303.924	214.829	244.426	0.412242	0.486871	63.1495	90.0795	105.373	-0.17225	-1.0135	15.0149	12.3056	7.68648	-1.72977	-1.55557	4.14428	1.04707	0.886803	-1.45408	-1.77154	2.71263	0.605716	0.314003
XLOC_074917	-0.09167	-0.07024	6.56724	5.52893	6.37127	0.064769	0.367036	0.795057	1.19524	1.6166	0	0.710682	0.620307	0.774782	1.69738	0.480792	-0.65539	2.05717	3.83195	0.839954	-1.02293	-1.56742	9.64757	3.79588	1.77655
XLOC_075027	-0.0949	-0.35822	126.676	119.94	112.513	0.171538	0.212774	59.7147	71.519	81.7668	-0.5486	-0.69613	9.00701	5.64419	5.79976	-1.03282	-0.79114	3.4972	1.5519	1.42595	-1.02079	-1.65562	2.15059	0.722413	0.297897
XLOC_075372	-1.15929	-1.25599	1001.92	454.753	479.356	-1.12069	-0.08798	501.956	227.94	522.014	-0.12841	0.264325	104.028	91.6967	155.47	-1.48865	-1.27908	76.3853	27.2923	24.9378	-1.603	-0.53764	47.9909	12.6499	19.3589
XLOC_075990	0	0.059816	0.017096	0.017562	0.112919	-0.79304	-0.48011	0.271876	0.052669	0.092585	2.54148	5.57502	0	0.299448	2.71949	0	1.2265	0.06127	0.109525	0.364494	-1.80466	-2.62812	0.906106	0.131838	0.027959
XLOC_076203	0	0	0	0	0	-1.4289	-1.41939	0.454016	0	0.026773	0	0	0	0	0.024436	0.027277	0	0	0.205861	0	0	0	0.024425	0	0
XLOC_076620	0	0	0.005742	0.011797	0.016254	0	0	0.013697	0.015163	0.005654	-1.89001	-1.38001	2.99294	0.674681	1.12495	-1.1083	0.682602	5.68475	2.5917	8.80384	-0.33495	0.448373	6.57658	4.36707	6.48881
XLOC_076972	0.073602	0.729866	0.584108	0.809351	1.40028	0	0	0.334833	0.307887	0.371166	-1.06845	-1.92443	0.610283	0.223058	0.128183	0	0	1.0984	1.07	0.859591	0.305808	-0.45329	1.04942	1.42726	0.40265
XLOC_076991	0	0	0	0.036191	0	0	0	0.238108	0.356615	0.104067	-0.92816	-0.75525	1.87532	0.694203	0.902345	2.91715	0	0.362992	4.87301	0.30364	-3.53747	-5.37355	6.02886	0.271677	0.014404
XLOC_077314	0	0	0.040001	0.041092	0	0	0	0.063612	0.105628	0	-1.7549	-1.39098	1.19239	0.087579	0.143795	0.066075	0	0.788455	1.58416	0.834677	0	0	0.826462	1.23387	0.425212
XLOC_077525	0	0	0	0	0	0	0	0.011348	0.012562	0.028104	-2.17679	-3.41603	2.83206	0.437443	0.153907	-0.52963	0.950869	3.55463	2.21088	7.18585	-0.02378	0.163449	2.53837	1.78836	2.36893
XLOC_077743	-0.77515	0	3.75947	1.55113	3.77988	0	0	0.147015	0.054248	0.364106	0	0.601513	0.682377	0.674681	2.04934	0.395468	-1.49536	2.87136	5.38406	0.503226	-1.5176	-1.14946	9.41182	2.28722	2.11661
XLOC_077910	0	0	0.134286	0.155191	0.316766	-0.22602	-0.01956	0.66735	0.325053	0.429729	0	0.173622	1.11511	1.4578	2.05161	0.058857	0	0.767005	1.28066	0.989869	-1.09819	-1.31983	9.07748	3.26846	1.93533
XLOC_078600	0	0	1.29623	1.07576	1.53034	0	0.593698	1.0256	0.893662	2.16284	-1.32498	-1.25126	0.690676	0.186405	0.223803	0	0	1.02406	0.940867	0.718342	-0.15225	-0.26798	1.65772	1.11408	0.715322
XLOC_078604	0	0	0.756049	0.732285	0.825477	0	0.009408	0.652692	0.560911	1.06349	-1.08385	-1.31711	0.432348	0.09459	0.067946	-0.11982	0	0.687064	0.471775	0.411552	0	0	0.989647	0.718376	0.441588
XLOC_078799	-0.06731	-0.34973	87.1337	84.3838	78.1093	0.704293	0.702886	15.3087	26.8741	29.8381	-1.43534	-1.64224	2.49845	0.777377	0.75763	-2.29544	-1.71281	1.63822	0.275346	0.320401	-2.54961	-3.30113	1.60159	0.164722	0.046577
XLOC_078981	-3.36402	-4.58519	6.61914	0.227921	0.069782	0	0	0.058806	0.130196	0.036411	-0.09688	-0.64325	0.472415	0.107949	0.066465	0	0.004697	0.430704	0.258435	0.872258	0.482126	-0.1626	1.52804	3.02983	0.45356
XLOC_079289	-0.03323	0	3.62673	2.35591	3.72397	-0.63127	-1.09837	4.62248	2.01867	1.52295	-1.36843	-3.13062	2.45292	0.389239	0.047932	0	0	1.6247	1.36672	0.967741	0	-0.05644	1.82061	1.49092	0.479727
XLOC_079483	0	0	0	0	0	0	0	0	0	0.031877	-4.89624	-0.08362	4.60467	0	3.89868	-4.17709	-0.21394	2.11742	0.018855	0.998619	-3.32905	-2.82779	3.92608	0.09362	0.105889
XLOC_079514	-1.53923	-1.00292	3.35831	0.714842	1.31318	0	0	0.601424	0.239679	0.327696	0	0	0.79881	0.794897	0.679757	0	0	0.515037	0.528617	0.301935	0	0	0.462035	0.729102	0.593751
XLOC_079531	-0.15301	0	5.01998	3.29466	4.60506	0	-0.13899	3.91765	2.98669	2.79182	-1.21876	-2.74698	5.62147	1.69613	0.417728	0	0.034184	4.20616	5.57656	5.18688	0	0	5.01057	5.55584	3.34469
XLOC_079669	-0.1282	0	5.73647	4.94092	7.3468	-1.78646	-1.07952	30.6795	8.58254	15.7252	0.090584	-1.40454	13.0915	15.1105	5.36358	-0.86655	0.130938	9.02931	5.02751	9.38065	-0.5822	0.413066	13.9981	8.10751	13.0591
XLOC_000059	0	0	0	0	0	0	0	0	0	0	-1.14061	-2.34375	0.666939	0.089296	0.021992	-1.65407	0	0.306949	0	0.488425	0	0	0.109913	0.070766	0.02001
XLOC_000092	0	0	0	0	0	0	0	0.117091	0.12962	0	0	0	0.18813	0.053736	0.330855	0	0	0	0.085764	0.467599	-1.00553	-1.78404	3.77012	0.638771	0.180621
XLOC_000309	0	0	0.528478	0.473288	0.396362	0	-0.38598	0.118522	0.119276	0	0	0	0.011541	0.019779	0.036534	0	0.037234	0.048563	0.086811	0.184407	-2.74278	-2.486	0.645158	0	0
XLOC_000366	0	0	0.112943	0.077349	0	0	0	0.11974	0.033138	0.333627	0	7.80515	0.096193	0.027476	95.9872	0	0	0.202384	0.482373	0.068311	-4.14276	-3.00999	7.94757	0.10887	0.246277
XLOC_000550	0.440011	1.21778	0.905301	1.97069	3.66087	-0.53805	0	0.205668	0	0.424476	0	0	0.715965	0.739353	0.600511	0	-0.01889	1.10079	1.19258	0.567107	-1.13333	-1.86273	2.34292	0.623326	0.193879
XLOC_000911	0	0.940359	1.52243	1.4252	4.35582	0	0	0	0	0.012089	0	1.25407	0.209136	0.331533	1.02616	0	-1.96011	1.49603	1.35144	0.189359	-2.09404	-1.70446	2.80141	0.402387	0.381499
XLOC_001106	0	0	0	0	0	0	0	0	0.013101	0	0	0	0.773273	0.966761	0.708942	-3.19889	-3.05236	0.866801	0.026005	0	-2.43003	-2.17325	0.57493	0	0
XLOC_001326	-4.01005	-5.60733	3.56014	0.091177	0.018611	-1.57514	-2.36953	4.54026	1.25869	0.757416	-0.57251	-2.36139	5.58554	3.34675	1.01037	-0.58203	-1.22681	3.88776	2.42953	1.16313	-0.46093	-0.16392	2.8792	1.55903	1.36283
XLOC_001433	0	0	0.097122	0.028506	0.130915	0	0	0.187548	0.18319	0.109293	0	0	1.4653	1.14422	1.45889	0.953834	-1.8734	4.326	10.5613	0.755258	-3.92537	-4.1053	5.67101	0.18724	0.079417
XLOC_001438	0	0	0	0	0	0	0	0	0	0	-2.99576	-2.89113	2.32833	0	0	-1.26186	-0.3089	0.58571	0	0	-1.40838	-1.1516	1.1745	0	0
XLOC_001498	1.18886	0	0.014631	0.255509	0.02761	0	1.43417	0.023267	0.025757	0.360158	0	4.89844	0.037383	0.021356	5.00972	0	0	0.039326	0.034084	0	-2.70068	-2.92001	0.933167	0.028207	0
XLOC_001629	-0.00461	0	191.483	192.853	227.003	1.0601	0.966514	0.925648	2.74256	2.86565	-4.281	-3.19826	5.70106	0.149929	0.476949	-5.98461	-4.71325	5.3071	0.019941	0.046595	-4.70883	-3.05891	3.10652	0	0.083993
XLOC_002163	0	0.896384	58.9028	64.0586	133.564	-0.83094	0.688033	12.5004	6.46083	24.7568	-3.61397	-3.07679	8.59121	0.540383	0.93547	-1.51003	-0.52633	6.6725	2.20617	3.51457	-0.49162	-0.38342	5.87067	3.31011	2.51837
XLOC_002502	0	0	0	0	0	0	0	0	0	0	-3.23525	-3.13062	1.11022	0	0	-1.53451	-0.58155	0.281165	0	0	-1.66642	-1.40963	0.56381	0	0
XLOC_002532	0	0	0.028823	0	0	-1.7839	-0.34992	23.0555	5.78441	18.3052	-0.95315	1.12641	20.9395	9.69718	58.9293	0	1.11145	12.7312	13.2612	27.535	-3.33279	-1.09134	21.6973	1.44473	5.67997
XLOC_002566	-1.46182	-3.41721	5.99939	1.21738	0.139772	-0.48859	-1.22723	12.7798	7.10622	4.44869	-0.38492	0.075319	10.724	6.37844	16.7075	0.417085	0.803396	12.5421	22.3446	23.7875	0.097618	-1.8376	7.91766	10.4952	0.666208
XLOC_002903	0	-0.2944	19.1266	18.5269	16.8226	0.417176	0.83106	2.00591	3.37352	4.9441	-1.64475	-0.23367	0.609456	0.070812	0.370596	-2.1345	-1.8166	0.532463	0.042382	0.03301	-1.67348	-1.90555	0.392227	0.023382	0.009917
XLOC_003268	0	0	0	0.120381	0	-1.28165	-3.27366	6.75543	1.85667	0.230772	0.312903	0.978814	12.9249	19.713	35.4383	0	0	7.71697	6.99548	5.9005	-0.42633	0	5.63189	2.59807	3.4017
XLOC_003405	0.136203	1.2117	43.4867	53.0541	124.675	0	0.798782	5.74698	6.16452	13.0954	-1.70211	-1.53337	21.7876	6.08052	7.84422	-0.84197	-0.2759	28.02	15.8128	18.7171	0.289032	0.750225	11.7922	15.0315	14.6412
XLOC_003438	0	0	0.104002	0	0.392526	-1.08794	-3.6828	28.6127	11.6261	1.68968	1.51373	1.56467	55.804	175.902	208.758	0	0.333015	57.2598	68.1117	69.5867	0	1.22944	55.7287	47.5694	93.8443
XLOC_003478	-1.5447	-3.06482	6.86412	1.62393	0.471031	-0.8794	-1.07204	13.2975	5.96868	5.73468	-0.65633	0	13.7118	7.37764	18.2447	0.477648	0.75064	17.2199	29.825	29.2877	0.220761	-2.42889	9.37999	12.3911	0.680339
XLOC_003661	-0.35326	0	0.932178	0.495697	1.04513	0	0	0.374965	0.21237	0.518324	0	0	0.485699	0.496229	0.473082	-0.15948	-0.14041	0.746759	0.504578	0.378082	-1.24996	-1.90985	1.01472	0.23257	0.062773
XLOC_003665	0	0	0.102018	0.069867	0	0	0.472845	0.02704	0	0.334839	0	3.56046	0.115851	0.049636	5.50103	0	0	0.121872	0.019805	0.092555	-2.32131	-2.06452	1.22192	0	0
XLOC_003700	0.5422	0.00794	41.6007	67.7151	52.7633	0.630995	0	3.1068	6.15015	4.34514	0	0	1.01791	1.0232	0.743602	-1.10508	-1.94175	0.638367	0.107086	0	-0.20367	0	0.43358	0.08862	0.131557
XLOC_003724	-0.31318	0.028742	2.67433	1.06838	5.11686	-1.57196	-0.50784	13.5857	3.26943	8.33869	-1.35894	-2.53507	7.71892	2.00597	0.600857	-0.93632	0	4.19315	1.471	4.04378	-0.63342	0	8.60856	3.50881	4.4951
XLOC_003728	-0.05137	0.510294	36.6201	34.1097	65.361	-0.67576	0.002583	3.36852	1.62932	4.75384	-2.09717	-1.78271	7.29751	1.35091	1.95508	-0.56789	0	3.07754	1.76711	2.40648	-1.72096	-4.11238	2.74279	0.478264	0.015604
XLOC_003777	0	0	0	0.071324	0	0	1.02272	0	0	0.239277	0	6.34888	0	0	9.42206	0	0	0.031104	0.020218	0	-2.71438	-2.45759	0.81082	0	0.014194
XLOC_003834	-0.25502	-0.50213	65.3954	54.7764	51.9762	0.59126	0.8758	6.10266	10.4582	14.1048	-3.48433	-2.26471	2.95418	0.167829	0.525279	-3.97025	-3.05727	1.94017	0.066965	0.095623	-2.72955	-3.40544	1.17061	0.055417	0.01567
XLOC_004040	0	0.409067	20.4909	22.3388	34.7272	0.254466	0.615897	4.14162	6.03738	8.54785	-1.46396	-1.24029	2.44504	0.627286	0.849696	-0.74704	0	2.06385	0.991156	2.05865	0	0.184025	0.957425	1.06051	1.0683
XLOC_004371	-0.00971	-0.01029	19.489	18.3792	20.7783	0.165475	0.543961	10.9422	13.9572	20.0506	-0.66488	-0.14295	2.27221	1.10002	1.85579	0	-0.39644	1.75559	1.47476	0.820476	-1.02377	-2.18517	2.031	0.624756	0.135575
XLOC_004375	0	0	0	0	0	0	0	0.079027	0.212457	0.167762	0	0.526434	0.036278	0	0.267959	2.24996	0	0	0.454797	0	-2.97602	-2.71923	0.790775	0.013686	0
XLOC_005120	0.467712	0	0.044061	0.339467	0.207869	0	0	0.175172	0.310264	0.086769	0.075581	-0.21433	0.656711	1.14154	0.336579	-1.42218	-0.24213	0.809269	0.128305	0.299803	-2.37087	-3.52392	2.11755	0.127416	0
XLOC_005139	0	0	0.04052	0.194251	0.191165	-1.16909	-0.35398	1.02027	0.273444	0.59847	0	4.11614	0.023007	0.088716	2.17279	1.96663	2.78067	0.193623	1.4946	2.11992	-1.34043	-2.67689	5.19304	1.49726	0.353423
XLOC_005270	0	0	0	0	0	0	0	0	0	0	0	0	0	0.015438	0.01901	0	0	0	0.147833	0	-1.20143	-1.53946	0.741076	0.081561	0.034594
XLOC_005424	-1.22325	0	1.2511	0.358174	1.29659	0	0	0	0	0.060585	0.794462	2.09404	0.096075	0.396659	1.05985	2.26286	-1.18588	0.174571	1.57076	0	-2.90237	-1.58503	0.543515	0	0.033542
XLOC_005436	0	-0.09229	0.158144	0.243685	0.174088	0	0	0.272451	0.185602	0.363337	0	0.49638	0.808144	0.827143	2.10818	-1.37889	-1.66459	4.36878	1.3662	0.789113	0	-2.93689	6.5349	5.18302	0.301734
XLOC_005469	-0.37531	-0.10296	2.96182	1.86848	2.60911	-1.4975	-1.38065	12.1759	3.84026	4.64679	0	-1.51681	4.53225	4.95995	1.48	-0.73959	0.707641	3.86488	2.11147	6.51146	0	0.23179	4.95697	4.39508	4.49205
XLOC_005635	0	0	0.102157	0.081622	0.128522	-1.24934	-1.23983	1.53433	0.449603	0.502944	-0.20128	-0.59475	349.903	306.746	267.001	-0.12218	-0.09935	578.053	574.821	468.957	0.532107	0.779976	533.873	728.19	613.92
XLOC_005636	0	0	0	0.024351	0.022366	0	0	0	0	0	-2.99576	-2.89113	0.928679	0	0	-0.53788	0	0.148665	0.013805	0.215054	-2.03052	-1.77373	0.702693	0.022849	0
XLOC_005690	-0.03882	-0.04407	550.144	549.122	616.402	0.407419	0.913565	192.89	268.123	422.522	-1.99618	0	10.5768	2.2908	13.5627	-2.39572	-1.6934	4.26146	0.670568	0.858053	-1.21159	-2.73917	3.10292	0.911678	0.168123
XLOC_005754	0	0	0.297249	0.357701	0.488821	-0.09015	-0.18561	0.837368	0.575616	0.593733	-0.03273	0	0.303799	0.173548	0.343464	0.215078	0	0.502208	0.890321	0.624109	-1.5357	-2.28419	1.6708	0.368396	0.131947
XLOC_006333	-0.6451	-0.23938	22.6547	13.7409	20.7469	0.644778	0.810104	4.46198	8.26496	10.2713	-0.46674	0.588438	2.64994	1.54084	5.65481	0	-1.46274	7.25537	7.89542	1.87764	-1.00364	-2.54689	17.3688	7.16322	1.60147
XLOC_006710	0	0	0	0	0	0	0	0	0	0.058938	-6.34575	-6.24111	23.0939	0	0	-5.06942	-4.11646	7.18634	0	0	-3.83451	-3.57772	5.96852	0	0
XLOC_006830	0.664639	0	8.03324	17.3151	11.6404	0	0	0.228126	0.31567	0.282496	0.115511	0	0.122176	0.732843	0.193379	-1.24363	-1.59788	8.86827	2.9241	1.56173	0.181544	0	0.773182	1.93589	0.41055
XLOC_006915	0	0	0.080388	0.08258	0.113776	-1.33652	-4.25312	113.265	42.4906	5.54075	0.862618	1.06114	247.128	476.178	625.603	0.21898	0.468976	209.806	277.771	266.782	0.200311	1.24356	179.884	201.394	293.203
XLOC_006918	-0.26961	-0.13045	6.47805	4.69929	5.90962	-1.82419	-1.37572	23.643	6.0534	9.31091	0	-2.4631	9.89718	10.7663	1.68309	-0.69775	0.762587	8.96739	5.31055	15.055	0.208547	0.40445	10.6733	12.8736	10.4812
XLOC_006921	0	0.540966	10.2521	10.5008	19.5174	0.255544	0.665328	1.50827	2.41173	3.51314	-2.0212	-2.50356	0.628272	0.043948	0.027059	-1.73199	-1.76274	0.512552	0.052607	0.027316	-2.56336	-1.82367	0.635614	0.014512	0.02462
XLOC_007002	-0.23409	0	0.976925	0.451604	1.54399	0	0	0.310716	0.214977	0.697396	0	0	0.39522	0.196067	0.285338	-1.13786	-1.32434	1.05034	0.284481	0.110788	-0.09524	0	0.767886	0.306052	0.259621
XLOC_007598	0.806358	1.69448	1.06926	3.12361	6.27411	0	0	0	0.147059	0.197407	0	0	0.085376	0.097544	0.210206	0.710531	0	0.269439	1.30385	0.06063	-1.72436	-1.46757	0.810444	0	0
XLOC_007616	0	0.249798	6.96012	7.22577	11.288	0.478823	0.821721	0.910142	1.8688	2.59951	-1.25145	-1.10917	0.801917	0.14821	0.1991	-0.41433	0	0.595477	0.268805	0.53598	0	0.324901	0.18243	0.23135	0.150963
XLOC_007933	0	0	0.940917	0.644383	0.73984	0.235946	0	0.332515	0.805205	0.360294	-0.5311	-0.34913	7.30141	4.2346	5.51991	1.46852	-0.41301	7.93844	27.6126	4.24448	-2.0593	-2.70135	21.9997	4.03106	1.70975
XLOC_007944	-0.9692	-1.84158	75.3072	37.6247	22.9051	-0.35581	-0.13601	26.87	19.7214	25.6164	-1.19404	-1.3009	2.23941	0.689196	0.71556	-1.47284	-0.51988	0.729964	0.129409	0.201589	0	0	0.249506	0.071396	0.045423
XLOC_008423	0	-0.32304	0.02874	0.007381	0	0	0	0.011426	0.006324	0.007075	-1.72453	-1.1115	0.061194	0	0.006457	0	0.0067	0.02575	0.014646	0.022815	0	0	0.02259	0	0.005875
XLOC_008621	0	0	0.090601	0.17063	0.014248	0	3.71734	0	0	1.21919	0	1.3901	0.025721	0	0.393544	0	0	0	0	0.013699	-2.65585	-2.39906	0.67823	0.014556	0.012347
XLOC_008694	0	0	0.408605	0.255498	0.234678	-1.3172	-2.21972	7.71278	2.58018	1.4344	0	0.171536	0.84732	1.06316	1.64448	0	0	0.031834	0.020693	0.096705	0	0	0.031918	0	0
XLOC_008737	0	1.37854	0.079709	0.233951	0.709126	0	0	0	0	0	0.006956	0	0.048492	0.182829	0.020467	2.80873	0	0.091821	1.79059	0.051654	-4.10557	-4.39679	4.60312	0.098788	0.046556
XLOC_008902	0.112161	-0.14261	1.31997	1.97897	1.00983	0	0.212133	0.141832	0.177942	0.386397	-1.1336	-1.02897	0.192432	0.017357	0.021374	0	0	0.106543	0.034628	0.043154	0	0	0.064094	0.045851	0.019448
XLOC_008929	0	0	0	0	0.04953	0	-0.83091	2.21218	1.80201	0.904523	-0.57116	-0.03678	5.36496	2.91156	4.92985	0.192613	0	5.3851	8.10156	3.73847	-2.07761	-3.08415	9.59608	1.54331	0.450698
XLOC_009103	1.01913	0	1.3364	4.51708	1.34232	-1.13095	-1.23641	20.2583	7.85477	8.06505	-0.21424	0.225351	53.8259	43.6061	80.0035	0	1.1018	11.4714	14.5118	25.5393	-1.37757	-0.06712	7.629	1.86998	3.63083
XLOC_009146	0	0	0.023371	0.024009	0	0	0	0.018583	0	0.023012	-1.87299	-1.76836	0.437913	0	0	-1.26186	-0.3089	0.230335	0	0	-1.25992	-1.00313	0.419893	0	0
XLOC_009181	-0.22888	0	7.26088	5.39013	9.57055	-1.07265	0	1.39561	0.406562	1.5645	-0.07997	0	1.55781	1.06521	1.71021	0	-1.72482	2.08571	2.04443	0.318474	-1.76229	-3.05612	7.10343	1.47817	0.347472
XLOC_009231	0	0	0	0	0	0	0	0	0	0	-1.80065	-1.69602	0.808754	0	0	0	0	0.162054	0	0	-0.30263	-0.04584	0.446821	0.043588	0
XLOC_009234	-0.32107	0	71.0008	56.6636	82.2744	0.447671	0.707597	2.60452	4.33987	5.74254	-2.65275	-4.16303	4.44225	0.533081	0.164111	-4.00814	-2.99402	2.9143	0.112999	0.18638	-3.2014	-4.17484	1.71217	0.055008	0
XLOC_009273	0	0	0	0	0	0	0	0	0	0	0	0	0	0	0	0	0	0	0	0	-1.5431	-1.28631	0.38576	0	0
XLOC_009347	0	0	0	0.045625	0.06286	0	0	0.14126	0.05864	0.043732	0	0.04508	0.226961	0.388962	0.638633	0.437407	-1.10263	2.28808	4.3585	0.584261	-3.20353	-2.50304	2.47363	0.064218	0.090793
XLOC_009583	-1.65658	-1.00284	13.688	3.10174	6.01451	0.575451	0.057275	10.7771	20.1988	15.9223	0	1.07873	10.0007	11.4587	30.3917	-0.56369	-0.43614	17.6743	10.7855	9.13111	0	2.63062	18.8661	16.8811	89.0477
XLOC_010316	0	0	0.061885	0.105955	0.038928	0	0	0.13122	0.108945	0.020312	0.218186	0	0.228399	0.58714	0.31516	-0.02009	0.270746	0.942592	0.648757	1.51592	-1.06404	-2.52706	6.07811	2.08788	0.438566
XLOC_010389	0	0	6.4839	7.31096	8.31327	-1.29806	-1.16319	26.3493	9.87849	12.0949	0.905904	-0.79146	7.3145	15.8816	4.1666	-0.28376	0.76969	8.62963	6.80517	14.6829	0.028613	0.877536	9.43611	10.2244	12.926
XLOC_010754	0	0.243346	390.759	401.841	553.548	-0.06162	-0.11768	95.8985	90.3641	96.5451	-1.24446	-1.18675	48.5065	19.572	23.3114	-1.30396	-0.80556	27.4008	11.1466	12.5489	-0.63255	-0.25078	15.3455	8.12138	7.54024
XLOC_010767	0.645786	1.24527	88.0464	149.957	254.777	-1.11213	0.578156	19.0301	7.9543	35.1798	-2.16671	-0.72467	22.0688	4.35972	14.1568	-0.5191	-0.16247	9.92037	6.62584	6.71415	-1.7582	-3.27853	13.7747	3.11758	0.653375
XLOC_010866	-0.07086	0.684231	13.4871	11.4868	28.7769	0.146087	0.962571	0.695276	1.30611	2.4525	0	1.34282	4.73919	5.16324	16.9311	0.310905	-0.54833	19.847	29.7066	10.4331	-1.10471	-1.24506	94.0213	37.904	24.2236
XLOC_010867	-0.03031	0	1.20085	0.675538	1.56471	0	0	0.204608	0.352335	0.168915	0	0.121764	0.365269	0.605126	0.950726	-0.25916	0	1.12714	0.616114	1.32291	-1.16444	-1.13146	5.65052	1.68119	1.19235
XLOC_011115	0	0	0.173336	0.089032	0.15187	0	0	0.029534	0.032694	0.036573	-0.26734	-0.16271	0.08436	0	0	2.75259	-1.157	2.48483	21.5386	0.707661	-6.21589	-4.65394	10.8886	0.035804	0.161986
XLOC_011577	-0.44026	0	3.83507	2.20353	3.8026	-1.74784	-1.00603	11.1467	2.74633	5.31226	-0.20541	-2.20641	4.79796	3.4472	0.837305	-1.28215	0	4.62023	1.61522	4.71774	0	0.525542	4.88541	4.94992	5.65178
XLOC_011848	0	0	0	0	0	-1.35278	-1.34327	0.383516	0	0.023746	0	0	0.02054	0.0176	0	-1.43441	-1.34231	0.453751	0.042136	0.021879	0	0	0	0.046494	0.03944
XLOC_011853	0	-0.01103	112.513	112.754	125.747	0.760139	0.924518	15.7439	29.8941	37.1669	-0.55921	-1.2159	13.8523	8.52237	6.04599	-2.14161	-0.29099	6.28437	1.21327	3.71061	-1.81843	-2.22989	4.46385	0.81061	0.3907
XLOC_012214	0	0	0	0	0.020164	0	-1.13983	1.05352	1.18506	0.252505	-1.20284	-1.13074	5.51488	1.91834	2.30466	-0.24049	-0.50956	3.19751	2.31496	1.43471	-0.03176	-0.80222	3.22512	2.20416	0.838775
XLOC_012236	1.30684	2.2577	1.73315	5.73864	12.2649	-0.30679	0.199053	0.984351	0.517596	1.79796	-1.68184	-1.11217	0.593081	0.056467	0.111256	-2.28181	-0.79204	1.0537	0.117161	0.308861	0	0	0.403129	0.178998	0.253071
XLOC_012355	-1.51088	-1.45892	0.593791	0.04357	0.06003	0	0	0	0.167999	0.062644	0	0	0.10837	0	0	0	0	0.019	0.074105	0.01924	0	0	0	0.020442	0
XLOC_012389	0	0	0.26757	0.392666	0.360667	-1.2569	-2.42049	4.43746	1.51405	0.677472	-0.52415	-1.15824	51.5352	34.9264	25.5466	-2.38329	-1.31357	44.3616	8.62274	14.5997	-0.73621	-0.12105	16.6307	8.33946	9.1476
XLOC_012392	-0.74675	0.209965	17.3253	9.45079	25.9352	-1.58275	-1.11392	1.19921	0.182535	0.352694	-1.20776	0.276689	4.14255	1.40338	7.082	2.39223	-0.11912	6.31717	41.2063	4.24169	-2.4599	-3.11832	39.8148	5.86972	2.51273
XLOC_012437	-2.21057	-2.50408	1.0085	0.032375	0	0	0	0.050119	0.110963	0	0	1.21924	0.053684	0.184004	0.736403	3.63661	0.207699	0.028237	2.58802	0.228739	3.40719	0.255954	0.424664	7.65558	0.335016
XLOC_012637	-0.2713	-0.18692	19.2611	15.0343	18.0696	0.084301	0.097154	4.87073	6.2118	6.96431	-0.33059	-1.09827	17.8164	13.2273	8.72591	-0.45872	0	5.10639	3.42966	4.21105	-1.15445	-1.10278	8.94906	3.10457	2.25919
XLOC_012822	0	0	0	0	0	-1.87294	-1.36743	1.8711	0	0.165503	0	1.83134	0	0	2.1148	2.47512	2.23872	0	3.13254	2.21114	-0.28082	-1.1516	1.66091	0.324046	0
XLOC_012826	-0.16679	-0.17549	6.58341	5.02034	5.67829	-1.85581	-1.43052	24.2146	5.95482	9.02754	0	-2.52537	9.47696	10.0957	1.47006	-0.79513	0.72695	8.93814	4.83389	14.8952	0.292228	0.422361	9.88685	12.8867	10.04
XLOC_012827	-0.42777	0	6.17014	4.03827	6.91422	-2.04075	-1.77045	38.2676	8.6897	11.7249	0.109451	-2.74063	11.7887	14.2983	1.69212	-0.85733	0.900574	10.2129	5.50508	18.5247	0.119198	0.610994	13.5425	15.0469	14.9695
XLOC_012897	-0.29518	-0.84191	216.554	178.474	137.322	0.601274	0.884289	15.6239	26.4574	35.6677	-2.25765	-1.97718	4.63545	0.720015	1.01964	-4.10468	-4.07931	2.65179	0.057458	0.029836	-2.98514	-2.2829	1.58049	0.04755	0.067227
XLOC_012925	0	0	0.276825	0.473957	0.413567	-3.22676	-0.79186	4.86086	0.284278	2.45318	0	1.65809	0.412599	0.673434	2.61223	1.69801	1.57445	1.03343	5.18601	3.91372	-1.41965	-5.85743	37.1771	11.5187	0.16977
XLOC_012971	0	0	0	0	0	0	0	0.036551	0.121385	0.090524	0	0	0.548106	0.234834	0.537046	2.23246	0	0.16474	2.94487	0.125111	-2.63622	-2.85614	2.80795	0.08862	0
XLOC_013034	0	0	1.12322	1.09687	1.62244	0.005301	0	0.297705	0.537059	0.191156	-1.56301	-2.70507	0.661381	0.080962	0.024924	-2.48397	-0.69657	0.596359	0.032304	0.138387	-2.0758	-1.81902	0.423532	0	0
XLOC_013191	0	0	0.103368	0.099941	0.143432	0	0	0.053183	0.042817	0.095794	0	0	0.098396	0.09319	0.087433	0.142051	0	0.114405	0.244348	0.159978	-1.30439	-3.05891	0.426051	0.082057	0
XLOC_013463	0.326987	0	0.447566	0.919542	0.433132	0	0	0.009125	0.050507	0.067799	-1.9419	-1.83727	0.224804	0	0	-0.83063	-0.48572	0.421564	0.140357	0.093704	0	-1.34335	0.731946	0.940291	0.065688
XLOC_013972	0	0	0	0.015021	0	0.494176	0	0.081388	0.373256	0.115183	-1.5603	-0.91452	0.759683	0.106716	0.262823	1.86438	0	0.052404	0.732383	0.013266	-1.55616	-2.87774	0.906349	0.098666	0
XLOC_014532	0	0	0	0	0	0	0	0	0	0.248254	-3.36698	1.69469	3.16733	0	16.7107	-1.24251	0.017699	0.847101	0.073419	1.60117	-3.82125	-2.32426	6.22841	0	0.257704
XLOC_014605	0	0	0.777397	0.663449	0.902792	-1.16843	-1.4859	1.83539	0.589532	0.506382	0.585665	1.05624	6.81459	11.7049	18.4981	0.137104	0	14.2517	18.57	13.1617	0.225738	0	13.8058	16.4284	9.91659
XLOC_014963	0	0.708418	6.03071	4.76109	15.0161	0	0	1.02121	0.933873	1.97937	-1.45895	-2.19374	1.3792	0.122258	0	-0.32147	-0.2047	1.60096	0.747987	0.405282	-1.22719	-0.35908	1.35437	0.107653	0.182641
XLOC_015231	0	0	0	0	0	0	0	0	0	0	0	0	0	0	0	0	0	0.067461	0	0	-1.66642	-1.40963	0.879305	0	0
XLOC_015487	0	0	0	0.016891	0	0	1.3323	0	0	0.275239	0	2.37257	0	0	0.591093	0.456422	0	0	0.162799	0	-1.25992	-1.00313	0.295419	0	0
XLOC_015540	0	0	0	0.067299	0.12363	0	0	0	0.057666	0.322535	0	0	0	0	0.235506	0.033569	0.002325	0.117393	0.686785	0.594361	-2.49823	-1.42293	2.6483	0.063151	0.16071
XLOC_015626	0	0	0	0	0	0	0	0.136023	0.054755	0.076564	-2.13428	-2.22799	1.98679	0.283744	0.293503	-1.7146	-0.30758	0.696681	0.09963	0.268073	-0.54549	0	0.461019	0.089945	0.190749
XLOC_015670	0	0	1.04546	0.492237	1.06866	-1.27247	0	0.658102	0	0.857842	0	0	1.48403	0.953738	1.09615	-0.35117	0	0.858632	0.608878	0.711366	-1.58904	-3.33369	3.67835	0.587863	0
XLOC_015752	0	0	0	0	0	0	0	0	0	0.049852	-3.02796	1.81168	2.02669	0	12.0123	-0.5915	0	0.68043	0.117947	1.01053	-3.52653	-2.47098	4.09332	0	0.1242
XLOC_015777	0	0	0	0	0	0	0	0.027565	0	0	0	0	0	0	0	-3.83621	-1.29348	0.90075	0	0.110081	0	-1.2205	0.358134	0.100252	0
XLOC_015840	-0.26062	-0.16586	54.5941	45.3321	54.6703	0.641911	1.23988	19.9414	33.8056	56.6318	-1.40653	0	2.09973	0.606972	2.64272	-0.66861	0	2.13788	1.1821	1.53603	-1.30657	-2.58522	2.94398	0.83987	0.202402
XLOC_016056	0	0	0.177024	0.363703	0.167032	0	0	0.098531	0.202566	0.226598	0	3.79023	0.015077	0	1.65456	0	0	0	0.03093	0.01606	-1.5431	-1.28631	0.381656	0	0
XLOC_016088	0	0.046538	40.0398	42.1906	51.056	0.340528	0.400271	17.5187	24.3453	28.1839	0.439267	0.596498	2.12026	3.56164	4.54356	-1.12067	-1.12041	1.35596	0.491804	0.358183	-1.11756	-0.86077	1.02457	0.264284	0.224189
XLOC_016092	0	0	0.01298	0.013334	0	0	0	0	0.034276	0	0	0	0.04422	0	0.034995	0	0	0.034888	0.075595	0.047104	-1.17351	-1.16681	0.804544	0.162655	0.08491
XLOC_016155	0.759712	0	0.086668	1.15741	0.163553	0	1.3323	0.068913	0	1.45074	0	4.85084	0	0	16.7461	0.860387	0	0.077651	1.11046	0	-2.49823	-2.24144	3.50348	0.083543	0
XLOC_016698	0	0	0.098463	0	0.139358	0	0	0	0	0.096951	-4.64922	-2.75256	5.91217	0.03593	0.398201	-3.20324	0	1.67616	0.028673	0.8933	-2.05794	-1.80116	3.00733	0.189825	0.161027
XLOC_017336	-0.20132	-0.42642	266.146	235.224	226.619	0.62687	0.716555	51.902	85.8566	101.481	-0.92125	-0.97273	12.1153	5.78677	6.36529	-1.79966	-0.94633	6.09308	1.56525	2.26317	-1.30207	-1.70967	4.40176	1.25956	0.631368
XLOC_017822	0	0.082097	0.508914	0.765949	0.971544	0	0	0	0	0.03496	0	0	0.03024	0.095012	0.159545	0.324739	-1.71184	0.731664	1.38546	0.064424	-1.52466	-1.50449	1.04191	0.182535	0.116132
XLOC_017970	-0.19566	-0.71967	112.083	97.9364	76.5276	0.092777	-0.01529	96.2097	109.054	104.155	-0.03584	-0.56542	23.9431	22.178	17.4248	1.68821	0	3.05216	12.7755	2.49848	-1.84645	-2.85489	4.97637	0.936022	0.273351
XLOC_018334	-0.21464	-0.21781	0.837221	0.545555	0.624898	-1.05689	-3.15589	233.042	112.465	28.7052	-0.68721	-1.61371	1149.67	726.535	436.893	-0.36377	0.529634	556.299	469.174	715.247	0.427244	0.713742	331.855	420.662	364.246
XLOC_018667	0	0	0	0	0	0	0	0	0	0	0	0	0	0	0	0	0	0	0	0	-1.40838	-1.1516	1.45513	0	0
XLOC_018708	0	0.127524	2.35317	2.33101	5.07509	-1.22987	-2.30187	12.2289	3.69875	1.65503	0	-3.74943	5.8694	6.74681	0.075529	-0.16859	0.434828	3.84019	2.34941	6.86217	0.534595	0.490036	3.6238	7.37204	5.15409
XLOC_018789	0	0	0.081393	0.083612	0	0	0	0.129437	0.047762	0.320572	-0.04326	4.10749	0.161751	0	8.99718	0	0	0.072924	0.047403	0.246143	-2.09315	-1.83636	1.43795	0.078458	0.066555
XLOC_019010	0	0.728714	73.2641	78.0307	149.823	-0.91903	0.54553	15.5421	7.26164	28.6388	-2.21592	-1.89675	14.1325	2.53148	3.66494	-1.03224	-0.36484	15.14	7.09786	8.99427	0.068954	0.073592	9.36894	10.6634	7.64663
XLOC_019108	0	0.334555	3.46828	4.06224	5.96287	0	0	0.550066	0.62538	0.717985	0	0.239689	0.62104	0.60039	1.19301	0	-0.88791	2.37036	2.54261	0.865096	-1.33322	-2.11722	2.57814	0.711899	0.259905
XLOC_019167	0	0	0	0.009779	0	0	0	0.022708	0.041897	0.046867	-2.2803	-3.23695	0.470253	0.02779	0	-1.76466	-0.28955	0.127937	0	0.017273	0	0	0.076964	0	0
XLOC_019169	0	0	0	0	0	0	0	0	0	0	-2.29837	-2.19374	0.602641	0	0	-0.76197	0	0.174885	0	0.420584	-0.44519	-0.1884	0.263018	0	0
XLOC_019236	-0.17448	0	0.299488	0.124985	0.220768	0	0	0.029767	0.016476	0	0	0	0.007971	0.00683	0	-2.21916	-1.26619	0.167705	0	0	0	0	0.042037	0	0.007653
XLOC_019571	0	0	0.085335	0.043831	0.080518	0	0	0.305338	0.338009	0.294086	-1.4391	-1.83727	0.835811	0.062278	0.038345	0	0	0.267597	0.298194	0.116129	0	0	0.498273	0.699191	0.244224
XLOC_019687	0	-0.12204	0.082455	0.096804	0.088916	0.081216	-0.22092	9.55352	11.4467	8.32771	0	0.667397	1.7958	1.74513	4.12859	-0.01901	0.060884	0.886517	0.679169	1.14348	-1.26367	-1.72983	3.93633	1.18088	0.568287
XLOC_020014	-0.23526	-0.19481	5.76611	4.36517	5.10389	0.34371	0.882646	0.842477	1.48238	2.3501	-1.89564	-1.51754	0.73142	0.089535	0.160372	-1.96365	0	0.169874	0.006496	0.040474	-0.6231	-1.2205	0.230435	0.032253	0
XLOC_020293	0.229457	1.17501	0.027967	0.186742	0.369436	0	0	0.122306	0.172318	0.165225	0	0.633471	0.404927	0.561289	1.16873	0.391436	0	0.927112	1.8161	0.761182	-1.16164	-1.21087	1.94703	0.539168	0.354463
XLOC_020319	0.056534	-0.09888	380.917	421.095	409.454	0.195923	0.212959	335.754	401.092	451.015	-0.05205	0	35.7779	33.3731	41.6451	-1.68487	-1.34	14.3783	4.34168	4.34515	-1.27619	-2.27594	7.78171	2.46224	0.794612
XLOC_020430	0	0	0.247541	0.635729	0.66178	-0.57846	-0.12834	1.70586	0.617356	1.01559	0	0.59821	0.948734	1.11406	2.8179	0	0	1.21982	1.73002	0.71117	-1.34261	-2.88911	8.93185	2.34638	0.371094
XLOC_020486	-0.04807	-0.33195	275.856	267.302	247.181	0.472572	0.485226	128.259	191.124	214.261	-0.34771	0.32237	14.9944	10.2503	25.3151	-1.47471	-0.70691	6.97543	2.05067	2.76853	-1.97273	-1.844	4.63909	0.603395	0.447872
XLOC_020492	0.094993	0	4.98574	7.07902	7.07146	0	0.373312	1.23728	1.7051	2.75164	0	1.00502	0.540933	0.950219	2.25461	0.898702	-0.19244	2.04856	5.65943	0.979561	-1.03672	-1.30406	8.18727	2.81623	1.584
XLOC_020973	3.09853	3.59348	0.036942	1.29028	2.02169	0	0	0	0.032517	0.0485	-0.20844	0	0.167804	0.035948	0.088533	0	0	0.099295	0.057373	0.122889	-1.81033	-1.88679	0.542029	0.03561	0.020138
XLOC_021341	0	0.230079	10.4489	9.62503	16.083	0.047971	1.19659	0.810567	1.24038	2.92269	-1.49176	-1.24978	1.21296	0.262579	0.363762	-3.12748	-0.76626	0.832753	0.026193	0.231212	-2.6854	-1.94729	0.686809	0.014451	0.024517
XLOC_021691	-0.20068	-0.52542	425.075	378.946	340.574	0.426428	0.437777	167.851	236.179	264.535	-1.07554	-0.34577	21.9985	9.86253	18.9239	-1.3337	-0.84421	10.4133	4.02808	4.48913	-2.07283	-2.24997	5.38332	0.911539	0.548467
XLOC_021722	0	0	0	0	0	0	0	0.028272	0	0	-2.00771	-1.90308	0.726792	0	0	0	0	0.09557	0.020708	0.096774	0	0	0.287465	0	0.058149
XLOC_021723	0	0	0	0	0	0	0	0	0	0	-2.13103	-2.0264	0.651031	0	0	-1.40443	0	0.316091	0	0.053346	0	0	0.237692	0	0
XLOC_021781	0	0.139612	0.230715	0.251819	0.585048	-0.85798	-0.56288	1.08923	0.380773	0.539534	-1.49303	-1.0544	1.05618	0.220996	0.362851	-0.38531	0	1.38237	0.839801	1.16431	0	0	1.42487	1.25097	0.778205
XLOC_021796	0	0.112191	0.061078	0.146401	0.345782	-0.78769	0	0.226638	0	0.06014	1.78039	1.31118	0	0.430893	0.365938	0	0	0.218892	0.355717	0.332474	-1.06833	-1.23233	1.4997	0.372877	0.199773
XLOC_022195	0.102095	0.222068	2.22917	3.54782	4.26595	0	0	0.649084	0.663263	0.370976	-1.18833	-1.137	1.95205	0.504101	0.592543	2.36034	3.3016	2.16602	16.0181	24.753	-0.10879	0	11.3663	8.17145	8.26677
XLOC_022225	0	0	0	0	0	-1.11622	-1.4144	0.843172	0.201038	0.128508	0.006255	-0.22324	4.73804	5.75066	3.94392	0	0.179143	2.77716	3.11642	3.47818	0.295267	1.13901	2.13964	3.14515	3.9353
XLOC_022304	0	0.160196	46.1968	47.8404	63.7121	1.04413	1.56569	1.85457	4.80926	7.60027	-1.80285	-0.67786	1.36091	0.244515	0.694847	-2.87673	-1.01368	0.715815	0.03002	0.151981	-1.55659	-1.55354	0.567213	0.049686	0.031611
XLOC_022319	0	-0.70807	2.39321	1.86306	1.21727	0.174923	0	0.445999	0.872241	0.644346	-0.18175	-0.02986	1.21023	0.723198	0.924164	0.768563	-0.83944	1.08886	2.7985	0.288365	-3.71524	-1.87907	2.3682	0.036046	0.229328
XLOC_022335	0	-1.63606	0.901712	0.818903	0.172629	-0.69987	-1.83618	1.18458	0.494626	0.205882	-1.04617	-1.4546	0.200343	0.019075	0	0	0	0.234172	0.365327	0.142273	0	0	0.152612	0.239344	0.032058
XLOC_022562	0.6354	0	0.349741	1.04001	0.295263	0.698522	0	0.439092	1.19899	0.398745	-1.0305	0	2.88466	1.06128	3.42435	1.05775	1.61649	0.89058	2.86237	3.42349	-1.18928	-2.39452	3.9024	1.15334	0.285983
XLOC_022600	0	1.2325	139.778	144.335	398.424	-0.43399	1.03664	18.7104	12.6566	47.5579	-3.1042	-2.70249	24.0386	2.351	3.62363	-1.54908	-0.25663	22.4017	7.46727	14.8452	-0.14054	0	9.42886	6.74513	7.1174
XLOC_022601	0	1.23271	139.736	144.313	398.364	-0.43399	1.03535	18.7104	12.6566	47.5159	-3.1042	-2.70249	24.0386	2.351	3.62363	-1.54908	-0.25663	22.4017	7.46727	14.8452	-0.14054	0	9.42886	6.74513	7.1174
XLOC_022655	0	0	0.648766	0.502766	0.628257	0	0	0.438932	0.390722	0.42587	-1.10327	-1.19151	0.542857	0.170285	0.179006	0	0	0.453796	0.36127	0.531794	0	0	0.465214	0.581487	0.237328
XLOC_022941	0	0.089363	0.202314	0.181852	0.763577	0	0	0.060325	0.13356	0.099604	-1.69893	-2.38761	8.12008	1.99328	1.31819	-1.11593	-0.1674	108.532	52.1239	80.9444	1.01014	0.781587	73.3325	144.606	87.9271
XLOC_022987	-1.45399	-2.24466	1.05964	0.080632	0	0	0	0.062412	0	0	0	0	0	0	0	0	0	0	0	0	0	0	0.07051	0	0
XLOC_023086	0	0	0.708097	0.969875	0.89084	0	0	0.093839	0.15582	0.174306	-1.21412	-0.3108	2.46259	0.430648	1.32577	-1.02877	-1.47757	9.25202	3.74593	1.92725	-1.79552	-1.66848	12.2978	2.21833	1.68879
XLOC_023255	0	0	0	0.02999	0	0	0	0.023213	0	0	-1.23737	-1.13273	0.472415	0.063917	0.078709	-0.14308	-0.47908	13.1565	11.8591	7.36298	0.026117	-0.91491	6.56934	7.20404	1.86198
XLOC_023311	0	0	0	0	0	-2.29661	-2.2871	0.320952	0	0	0	0	0.018583	0	0	0	0	0	0.006354	0	-5.22439	-4.9676	2.82239	0	0
XLOC_023370	0	0	0.798734	1.57265	1.5701	-5.33611	-4.90118	40.0115	0.35153	0.720931	0.167887	0.526434	0.170069	0.874387	1.25619	0	0	0.357815	0.697774	0.664258	-5.00867	-4.19906	65.4133	1.09074	1.52396
XLOC_023429	0	0	0.450278	0.616742	0.580646	0.102891	0	0.560919	0.951223	0.916287	0	-0.74249	1.9942	1.665	1.01166	-0.65082	-0.03076	2.08439	1.10142	1.33447	-1.13842	-2.13967	3.19548	0.983828	0.294555
XLOC_023604	0.209826	0.266817	31.6859	44.0884	51.2901	-1.02711	-1.02721	154.365	71.5265	79.4662	1.86466	1.0733	27.1639	114.207	76.2064	0	0.656648	33.8558	41.6726	53.4677	0.295219	1.0081	53.5021	68.0374	78.6359
XLOC_024145	0	0	0.971121	0.674055	0.643892	-1.00736	-4.57393	246.866	120.965	10.4925	-0.10088	-0.41951	3405.52	3229.49	2963.78	-0.15877	0.415271	4137.87	4033.37	4903.35	0.291425	0.668655	3343.99	3841.03	3541.41
XLOC_024275	-0.06355	0	2.97618	2.28033	3.19606	0	-0.02959	1.15055	1.09998	0.858097	-0.0673	-1.38514	2.8849	2.23205	0.930972	-0.68454	0	3.22635	1.7429	2.5211	-1.36049	-2.57909	5.16983	1.4265	0.363027
XLOC_024307	0	0	1.03011	0.407001	0.523368	-1.42712	-1.15885	2.26823	0.209244	0.312091	0	0	0.404927	0.289149	0.854552	0.650145	0	0.212985	1.52292	0.287557	-0.82966	0	1.49482	0.152764	0.777531
XLOC_024334	-0.30804	-0.99889	22.6439	17.1083	11.8152	0.435978	0.392386	4.77921	7.89913	8.52804	-1.40157	0	1.13759	0.228466	1.12535	-0.02519	-0.09326	1.02842	0.717124	0.492286	-1.23986	-1.45977	2.81216	0.724225	0.409569
XLOC_024685	0	0	5.03945	6.08249	5.8972	0	0.888059	0.523115	0.775978	1.61948	-1.72453	-1.6199	0.224129	0.009603	0.011825	0	0	0.058944	0	0.023875	0	0	0.059099	0	0
XLOC_024710	0	0.410045	0.680121	0.908267	1.47598	0	0.597336	0.146786	0.094074	0.468775	-0.76724	2.52281	0.091026	0	1.33596	0	0.449984	0.01741	0.056586	0.114592	-1.49176	-1.23498	0.279297	0.018731	0.01589
XLOC_024826	0.041388	1.04369	10.7615	12.943	28.7014	0.523958	0.787296	0.055781	0.296399	0.386825	-0.83376	0	1.55347	0.62462	1.46268	-0.43351	-1.95705	4.89004	3.36663	0.814665	-1.39255	-1.44727	6.31454	1.78526	1.19318
XLOC_024946	0	0	0.355562	0.219154	0.067099	0	0	0.169632	0.375566	0.350102	0	4.39868	0.60566	0.36329	34.319	0	0	0.445995	0.248495	0.32258	-4.02015	-2.21281	8.04903	0.068548	0.407041
XLOC_025095	-1.16037	-1.58708	5.1086	1.93344	1.60675	0	-0.44925	87.4051	86.7484	70.1575	0.088355	-0.29963	10.7534	12.8365	9.25269	0	0	1.05393	1.13529	1.22983	0	-0.6445	1.7813	1.68466	0.531324
XLOC_025105	0	0	0	0	0.10681	0	0	0.20252	0.2491	0.306518	0	0.880919	0.048206	0.041307	0.534095	1.28576	1.94807	0	0.477973	0.616195	-1.01502	-3.07967	2.77101	0.791101	0.046282
XLOC_025367	-1.48104	-0.41729	33.728	11.2045	27.213	-0.44137	0.963109	11.3912	7.422	28.1708	-2.43047	0	2.07227	0.199003	2.2432	-1.84302	-0.35597	1.87928	0.354262	0.856329	-2.39752	-1.96368	2.69444	0.202188	0.24012
XLOC_025656	0	0	0.999846	1.10047	1.5162	-1.9874	-2.01707	3.03809	0.377178	0.386765	0	0	1.6423	1.19879	1.44412	0.036415	-0.05	4.22314	6.05187	2.59172	-0.04752	0	6.92877	4.85338	4.00028
XLOC_025709	0	0	0	0	0	0	0	0	0	0	0	0	0.024117	0	0	1.41862	-1.05428	0.380547	1.73982	0.038534	-3.00301	-2.74622	1.10649	0.027295	0.023154
XLOC_026046	3.60579	2.50193	0.363722	12.19	6.47776	-0.3896	1.70066	1.4822	0.56027	8.14763	0	0.111587	0.193613	0	0.898914	0	0	0	0	0.164992	-2.32131	-2.06452	1.63368	0	0
XLOC_026281	-0.13249	-0.59449	424.149	395.967	323.418	0.551526	0.589891	63.6749	99.2837	113.289	-0.84403	-0.6895	10.5858	5.35118	6.83062	-2.59996	-1.27664	4.887	0.677003	1.40228	-2.08617	-1.77168	3.37367	0.504849	0.449149
XLOC_026715	0	0	0	0.045222	0	-1.08736	-4.79572	4.88299	1.78245	0.043346	0.132795	-0.21672	27.8387	33.8626	25.7552	0.190088	0	6.23179	9.11444	5.67127	-1.47694	-0.35784	5.4375	1.31547	2.17781
XLOC_027088	-0.07619	0	1.91367	1.56928	2.27398	0.505849	0.608481	0.434125	0.84465	1.00459	-1.53845	-0.20274	0.356973	0.068422	0.2379	0	0	0.251997	0.22162	0.300201	-1.41228	-1.80689	0.38642	0.063792	0.022548
XLOC_027091	0	0	0.061268	0.037763	0.046248	-2.01829	-2.34318	1.62712	0.248073	0.205111	-0.87626	-1.81151	148.289	80.2791	47.6501	-0.68983	0.60575	440.407	294.379	600.191	0.591164	0.768368	255.583	365.583	293.548
XLOC_027102	-0.38343	-0.05215	4.89067	3.46138	4.9696	-1.54898	-1.49806	27.3817	9.01284	10.3828	0.35412	-1.2555	9.38483	13.1351	4.19926	-0.82419	0.935177	8.96883	5.12826	16.185	0.187753	0.697386	10.6626	12.1143	12.2113
XLOC_027147	0.576634	0.835099	1.36844	3.1489	4.15768	-1.87756	-0.50154	2.11092	0.264996	1.1049	1.25358	3.39739	0.18648	1.27834	6.09993	1.88445	2.14916	0.196171	2.13591	2.11057	-1.27408	-6.7554	24.34	8.04651	0.02238
XLOC_027426	0	0	0.399367	0.246154	0.75365	-0.16859	-0.01505	1.01617	0.562447	0.707823	0.562456	2.27597	0.66327	1.54475	5.56313	0.185597	1.64872	1.28814	2.20962	4.837	-1.25662	-2.94228	11.4802	3.69567	0.685782
XLOC_027479	-0.53167	0.059394	0.558495	0.220663	1.01341	-0.49902	0	0.854001	0.406513	0.84603	-0.17822	0.368497	0.640321	0.376242	1.36098	0.108676	1.02602	1.03927	1.60132	2.43601	-1.07043	-1.00394	3.52157	1.22165	0.8958
XLOC_027522	0	0	0.092851	0.15149	0.154606	0	0	0.134629	0.230763	0.129071	-1.0046	-1.32949	0.200027	0.039861	0.029451	0	0	0.195741	0.219486	0.1437	0.321479	0	0.161911	0.310626	0.125051
XLOC_027701	0	0	0.509397	0.403679	0.755298	0	0	0.347177	0.320271	0.551733	-0.02791	0	0.334685	0.207125	0.241978	-0.1385	-0.36784	0.488997	0.334816	0.204665	-1.08143	-2.49097	0.804064	0.22447	0.029753
XLOC_027873	1.17349	0.211926	0.276187	1.22354	0.732933	-0.79831	-0.49502	1.22156	0.440628	0.628877	0.283666	1.64611	0.308736	0.692878	1.93914	0	0	0.556767	0.804258	0.689064	-2.27323	-4.95149	11.4437	1.73048	0.08469
XLOC_028307	0	0.339569	0.436137	0.585885	0.94966	-0.82591	0	0.320113	0.066443	0.330338	-0.52671	-0.42208	0.61433	0.287692	0.354269	0.721949	0	0.916781	2.10043	0.829409	-1.13625	-1.03463	4.23432	1.47143	1.11104
XLOC_028448	0	0.048544	10.828	10.7292	15.367	-0.41126	0	2.46328	1.27253	2.32408	0	0.715824	3.31695	3.96196	8.14021	0	-0.23456	8.82907	10.8426	5.38023	-1.06573	-1.12943	25.3907	9.75498	6.53801
XLOC_028476	0	-0.40304	5.2186	5.08346	4.0198	0.81908	0.828586	1.0876	2.46163	2.75367	-1.13925	0	0.207764	0.025433	0.133104	-1.93372	-1.48356	0.179532	0.010148	0	0	0	0.023479	0.016796	0
XLOC_028639	-3.81728	-4.11078	1.84456	0	0	0	0	0	0	0	0	0	0	0	0	0	0	0	0.022857	0	0	0	0	0	0
XLOC_028767	0	0	0.044061	0.067893	0	0	0.773076	0	0	0.260306	0	3.96292	0.018763	0	2.31645	0	0	0	0	0	-2.244	-1.98721	0.752027	0	0
XLOC_028813	-0.52055	-0.34351	3.85702	1.69808	2.28757	0.136206	0	8.36815	11.7856	10.3626	0.691329	0.915855	1.03243	2.97575	3.9615	0	0	0.246837	0.288814	0.049989	-1.29246	-2.30481	4.70225	1.00916	0.180222
XLOC_028923	-1.1351	-1.4286	0.680352	0	0	0	1.13332	0	0	0.628037	0	0	0	0	0	0	0	0	0	0	0	0	0	0	0
XLOC_028982	0	0	0	0.165293	0	0	0	0	0	0.13863	0	4.7498	0.051391	0	6.21805	0	0	0	0.023428	0.07299	-2.29032	-2.51385	0.975668	0.038776	0
XLOC_029252	0.25241	0.085494	4.60961	6.64306	6.64409	0.128002	0.150326	4.36844	5.63374	6.35654	0	1.74705	0.2542	0.137147	1.60938	0	0.960071	0.307027	0.315461	0.852453	-1.0025	-2.02256	1.10225	0.319668	0.063273
XLOC_029257	0	0	0.061631	0.158278	0.247146	0	0	0.245024	0.135621	0.27308	0	0	0.170594	0.056223	0.360019	0	0.757358	0.17946	0.242283	0.573118	-1.31736	-1.65266	0.581319	0.059408	0.025198
XLOC_029431	-1.66359	-1.81979	41.4044	12.7992	12.9593	-1.30009	-1.24887	53.5295	21.257	24.4885	-1.64788	-0.89996	65.5938	20.568	39.8009	-1.19433	-1.32254	63.8743	29.5219	21.5135	-1.56017	-0.18352	62.4425	18.75	34.984
XLOC_029877	-0.76503	-0.46732	9.07997	4.80038	6.76316	-1.87868	-1.0248	22.2838	5.52888	11.3721	-0.45643	-2.43361	13.1262	8.87252	2.40139	-1.21639	0.112364	12.0043	5.05216	12.6496	0	0.347087	13.913	12.1095	12.8405
XLOC_030003	0	0	0.098269	0.343227	0.166901	-1.29825	-4.08008	12.1113	4.25572	0.522507	0.119819	-0.17244	113.926	131.746	114.015	0	0.378969	58.9374	65.0157	71.3768	0	0.606223	38.9653	34.8212	41.9132
XLOC_030081	0	-0.41138	0.23799	0.215142	0.121261	0	0.560823	0.045416	0.096362	0.173409	0.929829	2.16678	0.25945	0.705173	1.86078	1.82137	0.171672	2.15361	9.31707	2.46575	-1.22786	-1.06109	6.77714	2.39503	1.90324
XLOC_030110	0	-0.15867	0.443189	0.218532	0.16727	0	0	0.64841	0.608561	0.663305	0	2.37357	0.060394	0.025876	1.29048	0	0	0.127065	0.206491	0.209082	-2.04784	-1.79105	0.732546	0.034177	0.028992
XLOC_030306	-1.83288	-2.12638	0.971979	0	0	0	1.5075	0	0	0.727362	0	0	0	0	0	0	0	0	0	0.035273	0	0	0	0	0
XLOC_030504	0.299473	0.530551	4.43286	6.84813	8.94445	0	0	2.15551	2.46119	2.95463	-0.16211	0.145493	1.94581	1.31895	3.26367	0.977172	1.58085	1.45118	4.07114	5.01163	-1.28984	-3.23271	5.89657	1.74208	0.237003
XLOC_030960	-1.32143	-1.61493	0.320462	0	0	0	0	0.014156	0.094025	0.03506	0	0	0	0	0.032	0	0	0	0	0	0	0	0	0	0
XLOC_031309	0	0	0.051201	0	0.169088	0	0	0	0	0.050415	0	0	0	0	0	0	0	0	0	0	-1.60608	-1.34929	0.57493	0	0
XLOC_031312	-0.3302	0.094707	2.83825	1.98417	4.09032	-0.41074	0	0.612348	0.328001	0.525911	-0.67229	-0.77143	0.973276	0.471387	0.496752	0.647969	0.346573	0.68999	1.50108	1.01421	-1.95265	-3.36994	2.25952	0.401106	0.081255
XLOC_031523	-0.30751	-0.19725	33.8504	25.2898	31.0078	0	0.866994	1.26876	1.97301	4.00268	-2.29837	-1.69882	0.938358	0	0.068286	0	0	0.27231	0.088505	0.068935	-1.40838	-1.1516	0.750822	0	0
XLOC_031608	0	0.085995	0.422083	0.729223	0.941339	0.406868	0	0.091531	0.422187	0.226692	0	0	0.065361	0.15402	0.24139	0	-0.13226	0.29222	0.100563	0.052218	-2.9255	-2.85723	4.3259	0.2959	0.203945
XLOC_031859	0.300226	-0.15194	29.5442	40.0534	29.4614	1.16592	0.714947	0.56811	1.77235	1.46184	-1.94224	-3.20076	0.616422	0.067719	0.016678	-2.20034	-1.24737	0.332542	0.021616	0.033673	-2.43003	-1.68851	0.358423	0	0.015175
XLOC_032022	-0.11786	0.875453	37.6001	33.7861	85.4668	-0.44592	0.651549	8.20618	5.34592	16.3848	-2.17227	-2.32244	10.8886	2.06283	2.0973	-0.96884	-0.09309	10.7402	5.3184	7.83769	-0.42595	0	8.89339	5.30949	5.62999
XLOC_032044	0	0	0.078369	0	0	0	0	0	0	0.038583	0	0	0.100119	0	0.017608	2.89845	-0.73779	0.912794	10.3379	0.231073	-3.18012	-4.38846	15.6287	1.1898	0.28837
XLOC_032098	0	0	0.79661	0.511457	0.704668	0	0	0.079177	0.029216	0.196095	0	0.626534	0	0.036336	0.193893	0	0	0.029739	0.115986	0.105396	-1.98738	-2.10222	1.2374	0.095986	0.054282
XLOC_032224	0	0	0.399367	0.602565	0.588789	0	0	0.148852	0.16478	0.221195	0	0	0.605872	0.537384	0.863631	0.892076	-0.45348	5.28896	12.1384	2.84197	-1.10442	-2.2172	31.9742	12.7279	4.0106
XLOC_033283	-0.35506	-0.53377	807.512	649.78	646.436	0.10796	0.120554	399.52	447.536	501.7	-0.39975	-1.31309	93.5363	70.2935	42.3919	-1.10253	-0.79541	19.6198	9.24908	9.0951	-1.1933	-1.39512	11.6117	4.13263	2.50405
XLOC_033402	0	0.152679	1.63506	1.78536	2.71873	0	0	1.80923	1.85185	2.17288	-0.24099	1.03952	0.613512	0.333786	2.06543	0.059566	0.45421	0.23562	0.466142	0.508297	-1.22829	-1.49986	1.07849	0.253499	0.130894
XLOC_033553	1.52048	1.61529	0.01051	0.226721	0.267744	0	0	0.133706	0.092508	0.165573	-0.50085	0.920124	0.170069	0.03068	0.680043	0	1.05344	0.094162	0.171383	0.438601	-1.19681	-1.65551	0.745836	0.162091	0.051563
XLOC_033561	0	0	0.130634	0.268392	0.105652	0	0	0.155808	0.065707	0.183755	0	0	0.182785	0.211106	0.268345	0	0	0.693894	0.646691	0.719566	-1.02983	-1.12232	1.59261	0.512688	0.328089
XLOC_033571	-0.45418	0	2.20877	1.2389	2.50603	0	-0.14011	0.290917	0.143131	0.093399	-0.52494	0	0.253904	0.049447	0.146137	0	0.289495	0.303521	0.457733	0.577808	-2.02836	-3.33369	1.14424	0.091435	0
XLOC_033629	0	0	0.269634	0.672682	0.50883	0	0	0.15314	0.203431	0.493061	0	6.86414	0.164033	0.281117	69.096	0	0.079144	0.621207	0.874909	0.594086	-1.79385	-1.37019	5.81319	0.965386	0.944916
XLOC_033630	0	0.035893	0.016842	0	0.158918	0	1.16219	0.348193	0.400274	1.47596	-1.31085	-1.27059	21.9329	8.13715	9.56614	-0.44697	0.107222	75.1032	57.7358	74.7657	0.517702	0.281305	68.3411	95.3324	57.6774
XLOC_033643	0.51334	1.32782	1.56384	3.21296	6.17055	0	0	0	0	0	-1.72453	-1.6199	0.345951	0	0	0	0	0.090982	0	0.073703	0	0	0.12771	0	0
XLOC_033668	0	0.139323	11.3561	10.7684	16.3226	0	0	3.34768	3.80672	3.93404	0	0	3.2199	3.09355	4.28563	-1.0337	-1.05393	4.09291	1.7848	1.33818	-1.49928	-1.80635	3.04881	0.704004	0.374714
XLOC_033735	-0.11334	0	3.67015	2.77531	4.90591	0	0	0.297232	0.329036	0.351342	-1.90217	-1.19898	1.09984	0.124005	0.320675	0.08113	0	0.304472	0.633332	0.447045	0	-0.92282	0.290009	0.13103	0
XLOC_033790	-0.13265	0	28.042	24.4979	32.2421	0.15938	0.221324	0.190575	0.467139	0.539417	-4.4495	-4.34487	1.79343	0	0.015385	-4.36655	-3.41358	1.27309	0.00997	0	-2.35846	-2.10167	0.630531	0	0
XLOC_034680	-0.01907	0	5.50792	4.98776	5.83475	-1.33187	-1.02227	16.882	6.28415	8.71255	0	-1.22076	8.42936	9.14505	3.77008	-0.51876	0.879875	7.24568	5.01306	12.8696	0.325993	0.516004	9.56768	12.1537	9.85253
XLOC_034816	0	0	0	0	0	0	0	0	0	0	-7.55495	-4.03789	52.8936	0	2.72388	-5.69745	-2.93009	15.122	0.069224	1.02442	-4.1374	-2.8354	24.8247	0.572866	1.50647
XLOC_035146	0	0	0.0588	0	0.083221	0	0	0	0.025878	0	0	0	0.250397	0.150194	0.422746	0	-1.49804	0.84291	1.09584	0.053346	-1.33604	-1.07925	0.554615	0	0
XLOC_035455	0	0	0	0	0.047507	-1.31579	-1.63951	0.690591	0.132954	0.086758	-0.26414	0	3.87008	2.75588	4.14025	-0.42428	-0.84997	1.83825	1.15826	0.62808	-1.90252	-0.02844	1.67347	0.242666	0.782236
XLOC_035602	0	0.253945	0.165243	0.250157	0.426718	0	0	0.10373	0.091863	0.17127	-1.96509	-2.92737	0.807385	0.120596	0.03908	0	0	0.241556	0.212736	0.173587	0	0.032584	0.156253	0.268269	0.206235
XLOC_035650	0	0	0.045715	0	0.043135	0	0	0	0	0	-1.15944	-1.05481	0.545094	0	0	0	0	0	0.026625	0.082949	0	0	0.082133	0.088133	0
XLOC_035960	0.154325	1.04295	4.11582	6.50119	13.0703	-2.32067	-1.39958	23.8938	3.81759	8.54101	0	0	0.904624	1.32424	1.59092	1.73856	4.60726	0.594773	4.02086	23.0868	3.4668	6.2564	0.914384	15.315	74.1859
XLOC_036121	0	0	7.13475	7.62799	9.11674	0	0	3.27226	3.66177	3.58968	-0.14976	0	0.952449	0.522334	0.763813	0.847525	0	0.320623	1.17234	0.547867	-2.12338	-1.0918	1.42651	0.086238	0.164598
XLOC_036395	-0.46709	-0.27753	7.4847	4.87897	6.34953	-1.96712	-1.03447	20.4203	4.75476	10.356	-0.39638	-2.32621	10.9266	7.67577	2.1496	-1.10035	0.283868	10.346	4.71901	12.2726	0	0.385697	12.3472	11.4621	11.7071
XLOC_036712	-0.15679	-0.55615	1032.89	956.282	816.053	0.122312	0.225184	825.719	929.055	1108.59	-0.08187	-0.38074	102.351	96.4413	89.5987	-0.47763	-0.27242	19.5288	14.4061	13.2348	-1.03526	-2.24933	17.2144	7.10461	2.06527
XLOC_037166	0	0	0.213337	0.38352	0.100648	-1.11015	-1.97718	4.87693	1.45532	0.735215	1.18035	0.214481	5.99603	17.5158	10.5449	0	0	1.67248	1.39778	1.16129	0	0	0.670752	0.771166	0.785007
XLOC_037177	0.879272	0	0.078989	1.136	0.149061	0	3.15267	0	0	4.35545	0	6.61026	0.134549	0	70.7743	0	0	0	0.184012	0.143324	-4.13186	-3.08315	9.6501	0	0.193768
XLOC_037179	0.629629	0	0.041532	0.511968	0	0	3.14947	0.066047	0	3.14882	0	6.02856	0.070744	0	24.8954	0	0	0	0.12094	0.037679	-3.27736	-2.54532	2.83543	0.040034	0.067921
XLOC_037486	0.393949	0	20.192	31.2152	22.6207	0.316858	0	1.0721	2.14206	1.58667	0	0	0.560176	0.360008	0.206883	-2.06552	-1.61235	0.736609	0.038306	0	-0.14496	0	0.295419	0.0317	0.053782
XLOC_037498	0	0.619131	6.81335	6.88697	14.3823	-0.46875	0	3.09078	1.69152	3.37587	-0.61495	-0.15958	2.77125	1.35467	2.17843	-1.15226	-1.51428	8.51103	3.51024	2.04064	-0.95434	-0.78937	8.92576	3.47328	2.74993
XLOC_037517	-0.07669	0.538331	21.2202	18.9368	39.3967	-0.6691	0	2.32155	1.05822	2.85606	-2.15018	-1.65466	4.43702	0.724199	1.21764	-0.49556	-0.03512	1.82943	1.02248	1.09071	-1.30834	-2.89204	1.64567	0.349501	0.031208
XLOC_037607	0	0	0.051009	0.069867	0	0	2.16164	0	0	0.485517	0	6.6736	0	0	11.5522	0	0	0	0	0	-3.25778	-2.19823	1.14555	0	0.04171
XLOC_037692	0	0	0	0	0	0	0	0	0	0.031877	-4.25896	0	2.97787	0	4.16054	-3.35393	0	1.21824	0	0.76365	-2.76054	-2.05622	2.67555	0.09362	0.132362
XLOC_037882	0	0	1.28764	1.20065	0.990661	0	0.156229	1.51215	1.65651	2.61376	0	0.044738	0.118104	0.05783	0.462882	1.95023	2.01104	0	0.519177	0.449309	-1.98029	-1.7235	0.783	0.038191	0.032397
XLOC_038192	0.12608	-0.02767	21.5657	26.6686	22.808	0.92791	0.968528	1.5304	3.81517	4.35734	-0.98122	-0.26758	0.374318	0.055302	0.122579	-3.28054	-1.84124	0.543132	0	0.027499	0	-0.31849	0.176982	0.087652	0.012392
XLOC_038521	0	0	0.028973	0.059527	0.041007	0	0	0.023038	0.051006	0	0.229903	0	0.024676	0.158587	0.143211	0.128	0	0.064897	0.269984	0.026286	-1.15885	-3.37987	1.26231	0.307213	0
XLOC_038797	0	0	0	0	0	0	0	0	0	0.059151	-1.15944	-1.05481	0.179074	0	0	0	0	0.040367	0	0.163503	0	0	0.026982	0	0
XLOC_038889	-0.00873	0	462.883	471.08	539.388	0.691834	1.43571	107.167	182.656	339.095	-2.12288	-0.86126	9.05896	1.75737	5.08244	-3.5504	-3.01425	5.4121	0.352605	0.38699	-2.00301	-2.69119	3.70821	0.596867	0.22503
XLOC_038949	0	0	0	0	0	0	0	0	0	0	-2.44838	-2.34375	0.646037	0	0	0	0	0.106189	0.013805	0.236559	-1.40838	-1.1516	0.468462	0	0
XLOC_038950	0	0.531582	0.053717	0.091969	0.295662	-1.26585	-2.1917	4.93327	1.75733	0.969688	-0.27378	-0.04782	28.0755	22.5353	30.2204	0.080684	0.077074	52.8284	63.4454	51.2034	0.350629	1.1711	57.2379	70.5242	88.1635
XLOC_039025	0	0	3.3417	2.84901	3.04583	0	0	0.93993	1.26061	1.18633	-1.00039	-2.01772	2.34271	0.812935	0.388167	0.093797	1.21059	1.50719	2.42283	4.2073	0.266398	0	2.02168	3.06781	1.24543
XLOC_039169	0.008942	0.000739	59.8524	66.132	73.8563	0.338901	0.254763	28.0272	38.7452	40.6569	0	0	3.12744	2.90603	3.3279	-0.58516	0	0.555269	0.225589	0.281132	-1.0329	-1.55891	0.807258	0.134416	0.050677
XLOC_039192	0	0	0.16574	0.034052	0.250216	0	0	0.210858	0.058355	0.391668	0	0	0.564639	0.749944	0.566013	-1.2032	-1.26683	2.16804	0.637078	0.390952	0	-1.81088	3.57327	2.74793	0.325262
XLOC_039266	0	0	0	0.118709	0	-1.2096	-4.13794	5.92653	1.67831	0	0.42832	0.979108	22.3413	35.2943	58.832	0	0	10.6641	12.0468	8.17742	-1.45135	0	9.75785	2.22781	7.13411
XLOC_039274	0	-0.78288	4.25381	3.86528	2.46652	0.022688	-0.00277	1.26602	1.64553	1.11537	-0.82989	-2.12195	0.377812	0.121404	0.028476	-0.19768	0	0.085167	0.018454	0.014373	-1.5431	-1.28631	0.170782	0	0
XLOC_039318	0	0	1.13145	0.704425	1.13229	0	0	0.436197	0.573409	0.135039	0.794834	1.37384	0.379619	1.40126	2.3418	0	0	1.53595	1.89699	1.27534	-2.24312	-1.87801	10.4719	1.42115	1.31769
XLOC_039327	0	0	175.229	182.779	197.695	0.593268	0.89113	8.94008	16.9728	23.0273	-1.07706	-0.28627	2.92067	0.77953	1.71776	-1.77903	-0.49081	1.76288	0.163704	0.357018	-1.10629	-1.34929	1.26252	0.10838	0.045969
XLOC_039583	0	0	0.18022	0.185134	0.170047	0	0	0.095533	0	0.088726	0	0	0.102328	0.197289	0.431903	0	0	0.269115	0.402347	0.490509	-1.26131	-1.00452	1.86178	0.318489	0.270171
XLOC_039988	0	0	0.071725	0.092102	0.033839	-0.90298	-2.56765	110.784	57.8938	19.7394	0.562378	0.084917	16.7076	27.5863	22.851	0.688039	2.07601	1.09247	2.64213	5.51487	-1.18376	-1.75544	3.68872	1.08894	0.4692
XLOC_040125	0.137619	0.917625	3.24753	4.41421	8.36123	1.9848	0	0	0.226591	0.009749	-2.04307	-1.24767	1.58533	0.260131	0.560577	-2.29655	-0.49567	2.34191	0.380579	1.14079	-0.85133	-3.13266	0.729325	0.219512	0
XLOC_040243	-0.53502	-0.24243	10.043	6.43949	8.99291	0	0.081983	1.44026	1.56098	2.17572	-1.50074	-1.87339	1.51848	0.387583	0.323866	-1.36912	-0.25644	0.99412	0.287204	0.507623	-1.59001	-0.84922	0.545223	0.054849	0.093056
XLOC_040273	0	0	0.089144	0	0	0	0	0.378038	0.680042	0.175551	0	0	0.12654	0.173489	0.480685	0.804566	0	1.06493	3.04584	0.673963	-3.57477	-3.31798	2.48247	0.028643	0
XLOC_040733	0	0	0	0	0	-1.59897	-3.37543	25.2301	6.68147	1.7507	0.804305	1.04873	94.8195	181.964	246.629	0.195043	0.178419	126.951	169.505	136.057	0.403044	1.32619	106.398	141.132	188.78
XLOC_041008	0	0	0	0	0.034891	0	0	0.088209	0	0	3.14097	5.1543	0.062989	2.67174	12.1299	3.77089	-0.00479	1.09332	24.4436	0.436129	-3.30135	-4.54656	9.86581	0.49903	0.060475
XLOC_041648	0	0	0	0	0.157799	0	0	0.166223	0.147207	0.329342	0	0	0	0	0.075149	0	0	0.074919	0.36525	0	-2.244	-1.98721	1.42721	0	0
XLOC_041743	0.039689	0.040909	160.509	177.324	199.512	0.263842	0.768689	14.1048	18.9563	29.7127	-2.54302	-1.79745	8.28624	1.15029	2.30501	-3.63742	-3.34079	6.3162	0.392214	0.350987	-3.48699	-2.56049	3.79711	0.124307	0.257764
XLOC_041746	0	0	0.052938	0.054382	0.224776	0	0	0.021047	0	0	0	0.510671	0.112718	0.057953	0.666061	-1.05613	-2.64249	1.61264	0.524132	0.048028	0	0	0.99866	0.944045	0.822468
XLOC_041820	0.217391	1.24431	2.83484	4.16697	9.31842	0	0	0.595593	0.395593	0.907744	-1.65755	-1.33755	2.50275	0.597121	0.869938	0.308638	0.094708	9.90146	14.7047	10.3607	0	0.168558	7.57761	7.79796	6.36994
XLOC_042022	2.9496	3.34973	0.354789	5.03817	7.42387	0	0	0.514428	0.257181	0.698682	-0.50085	0.220785	0.337721	0.060924	0.862769	1.13935	0.674591	0.205684	1.10607	0.700561	-1.98378	-1.55582	1.38733	0.100587	0.102392
XLOC_042049	0	0	0.024762	0.114469	0	0	0	0	0	0	0	0	0	0	0.033381	0	-1.1009	0.199674	0.122583	0.011233	-2.59485	-2.33806	0.533864	0	0.010124
XLOC_042061	0	-0.83086	52.5087	57.135	32.1766	0.228946	0	5.0945	7.29292	5.8566	-0.66583	-1.00525	1.43976	0.594013	0.506408	-2.57753	-2.21035	0.953626	0.048619	0.037868	0	-0.92282	0.356207	0.140822	0.017065
XLOC_042103	-1.15804	-1.68659	14.3496	5.54475	4.27307	-0.15339	-0.21694	7.03437	5.30724	5.62579	-0.47248	-1.70862	1.63701	0.768624	0.260287	-1.33236	-0.12911	1.01438	0.214681	0.429971	0	-0.83784	0.42574	0.203041	0.02153
XLOC_042186	1.28452	2.71189	1.25492	4.15104	12.279	0	1.66673	0.019957	0.110461	0.35834	-1.23737	-2.60398	0.406148	0.054951	0	-0.29428	0	0.236115	0.073087	0.170778	0	0	0.101458	0	0
XLOC_042386	0.250009	1.15046	5.19502	7.77571	15.9691	0.363398	0.816532	0.032272	0.23221	0.339685	-1.24272	-2.06652	2.57524	0.770124	0.437697	-1.64217	0	0.854539	0.118187	0.625963	-3.02312	-1.95944	1.16669	0.019561	0.049781
XLOC_042589	-0.02313	0.298382	7.60029	6.63813	12.5735	-0.53861	0	1.94343	0.972542	2.2253	-1.964	-1.45993	2.88011	0.513138	0.872606	-0.58552	-0.00778	2.60982	1.47222	1.73142	0	0	1.53392	1.66212	1.05405
XLOC_042830	1.44436	0	0	0.310237	0	0	4.0809	0	0	1.56116	-0.04326	0	0.090025	0	0.325691	0	0	0	0.017589	0.013699	-2.82479	-2.568	0.759618	0	0.012347
XLOC_042851	0	0	0	0	0	0	0	0	0	0	-1.64422	-1.53959	0.934988	0	0	0	0	0	0	0	0	0	0.363324	0	0
XLOC_042895	-1.58051	-1.74949	54.9387	17.4245	17.5018	1.08725	0.903023	1.14239	3.45414	3.39942	-3.80107	-4.16783	1.99072	0.0313	0.019272	-3.41425	-1.05981	1.44094	0.037466	0.330728	-2.32131	-2.06452	0.770525	0	0
XLOC_042950	0	0	0.074453	0.152967	0.140502	-1.00589	-2.44571	51.3565	24.3626	9.62194	0.802901	0.39479	6.76916	13.8423	12.044	0.275686	0.322533	0.266827	0.672104	0.591037	0	0	0.468176	0.233248	0.121761
XLOC_043043	-0.25806	-0.00221	15.9792	12.1766	16.5829	0	0.319544	5.0569	5.63812	8.61885	-0.84712	0	3.57223	1.51387	3.91279	0	0	2.18529	2.12412	2.27486	-1.72619	-2.03606	2.29342	0.351567	0.130476
XLOC_043162	0	0	0.153367	0.078774	0.036178	0	2.10797	0	0	1.05708	-2.13103	1.57216	0.84904	0	4.82408	-0.16865	1.56561	0.13741	0.133981	1.32184	-2.90237	-1.58503	2.03213	0	0.125408
XLOC_043203	0	-0.09895	0.152864	0.179465	0	-0.57389	-0.53275	13.8391	8.28463	9.48253	0	0	4.24057	4.27121	4.16061	0	0	3.15006	3.94266	3.03124	-2.22456	-3.48166	5.82626	0.778857	0.124997
XLOC_043404	0	-0.26272	2.55327	2.66812	1.53688	-1.01292	-1.41323	29.963	13.0971	10.8365	0	0.595542	12.8227	14.586	26.5465	0	0	4.45691	5.69172	3.99385	-0.81102	-1.31678	5.73409	2.07929	0.935917
XLOC_043437	-1.48672	0	0.355309	0	0.318491	-0.53805	0	0.169512	0.015637	0.034985	0.152208	2.31433	0.075654	0.31117	1.42096	0.226516	0	0.366092	0.807034	0.225646	-1.75683	-2.05811	2.53747	0.428121	0.217902
XLOC_043438	-0.56982	-0.26172	41.3701	27.4888	38.5476	0.292419	0.309371	3.35184	4.85529	5.45857	0.747294	1.81384	4.67439	9.02068	21.4455	0.021317	-2.71076	57.8342	66.6035	7.16343	-1.41865	-1.9611	141.187	47.3828	22.8841
XLOC_043486	0	0.466167	6.05416	5.29524	11.4249	-1.21076	0	1.733	0.487221	2.14603	0	0.317144	1.35537	1.23715	2.67381	0.231118	-0.56349	2.15421	3.49572	0.894507	-1.66404	-2.12751	14.3577	3.53486	1.73975
XLOC_043651	0	0	0	0.069488	0.021275	0	0	0.107572	0.059541	0	0	0	0.153631	0.230379	0.385011	0.666612	-1.12138	2.1616	4.84565	0.531864	-2.86407	-3.84244	2.69392	0.108674	0.018437
XLOC_043757	0	-1.34996	0.769705	0.865998	0.069168	-2.50729	-3.30121	2.1275	0.096787	0.03609	1.20655	0	0	0.534989	0	-0.49087	-1.26619	0.656783	0.448276	0	0	0	0	0.070662	0
XLOC_043917	0	0	0.186272	0	0.097643	0	0	0.065828	0	0	0	0	0.07051	0.060419	0.130202	1.03527	-0.48621	0.704653	2.37461	0.150217	-2.62566	-1.09339	0.911022	0	0.084619
XLOC_044354	-0.45959	-0.49448	7.47203	5.14208	5.67844	0	0	3.66222	3.75699	4.59129	-0.61653	-0.40289	0.946402	0.488853	0.653313	-0.55904	-0.37757	0.809495	0.465715	0.405135	-1.26501	-1.85837	0.914243	0.245259	0.101902
XLOC_044602	0	-0.00857	0.671366	0.492624	0.384608	0	0	0.114392	0.189948	0.165264	0	0	0	0	0.043097	0	0	0	0	0.06526	-1.1187	-1.94696	0.79695	0.092451	0
XLOC_044953	-0.1368	0	0.183533	0.031423	0.086587	0	0	0.072967	0.026925	0	0	-0.7331	0.560124	0.435318	0.192431	1.54693	0	0.520718	2.47627	0.471774	-2.33532	-3.02941	2.72035	0.294858	0.075037
XLOC_045040	0	0	0.143947	0.26617	0.24448	0	0	0.022892	0	0.085042	-3.12045	-3.01582	1.22599	0	0	-1.86753	0	0.412705	0.016767	0.679093	-0.28328	-0.54864	0.387929	0.055503	0.023541
XLOC_045079	0.660099	1.37919	23.3446	41.7912	76.8251	-1.97458	-0.31335	12.3345	2.6271	9.92072	-2.59467	-0.78159	9.73074	1.2764	5.67206	-0.00857	0.660493	4.37731	3.94147	7.32992	-1.33815	-2.58263	14.4302	4.48956	1.21249
XLOC_045101	1.38507	1.71288	1.44647	5.25506	7.3401	-2.44277	-1.5155	30.3105	4.96862	10.8556	0.920409	2.85635	4.20666	9.60384	41.3763	1.25855	0.643046	20.1666	56.8328	30.2149	-1.22663	-0.58272	85.997	32.1372	35.8585
XLOC_045183	-0.25972	0.357032	22.6679	17.6147	37.4132	0.424967	0.711382	1.84147	3.39752	4.56071	0.049915	1.65223	8.9657	10.9776	37.4007	0.726904	-0.56631	29.3429	57.1805	15.7264	-1.08757	-1.16604	154.602	64.3113	43.0393
XLOC_045216	0	0.720593	0.031817	0.065369	0.315222	0	0	0.113845	0.028006	0.046993	-1.72453	-1.6199	0.270984	0.01161	0	0	1.95956	0.142533	0.268688	1.18349	0	-0.88956	0.757413	0.460046	0.091059
XLOC_045459	-0.00441	0	0.805175	0.535203	0.659176	0	0	0.235377	0.281407	0.221521	0	0	0.090763	0.095057	0.053207	3.00775	-0.82335	1.87777	19.7918	0.666034	-5.60433	-4.7178	9.21143	0.057069	0.116187
XLOC_046100	0.442601	-0.43698	30.4176	45.6998	24.6705	1.10078	0.355454	0.741515	2.19909	1.4964	-2.65059	-3.59795	0.725619	0.03361	0	-3.91113	-1.11832	0.62923	0.006705	0.094007	-1.47131	-1.97202	0.899787	0.155371	0.047072
XLOC_046331	0.65673	1.49324	14.6354	26.748	53.1851	0.216606	0.976245	2.21214	3.39734	6.2504	-1.45017	-1.25851	3.70441	1.0152	1.33817	-1.48653	-0.456	4.95015	1.51759	2.50625	-0.02477	-0.25486	2.27039	1.49197	0.86511
XLOC_046508	0	-0.96558	1.20267	1.11395	0.409269	-1.12239	-3.16173	3.84084	1.33628	0.252372	0	0	0.067168	0.057556	0.017719	0	0	0	0	0.12521	0	0	0.088556	0	0
XLOC_046512	-0.74712	0.233265	24.8794	13.986	37.0249	-0.99182	-0.45123	0.773259	0.199733	0.367062	-1.40989	0.345065	4.38978	1.313	7.7201	1.58715	-0.54064	8.52425	31.1412	4.38198	-1.71128	-2.82211	37.6374	9.63978	2.99526
XLOC_046555	-3.53243	-5.01949	11.1566	0.582752	0.118947	-0.26174	-0.77819	0.35083	0.055481	0	0	0.000145	0.61736	0.506011	1.30287	0.892486	0	1.77891	4.99249	1.14369	2.41417	-1.66726	8.49329	48.7283	1.23698
XLOC_046998	0	0	0.09419	0.080632	0.118498	0	0	0.074894	0.055272	0.046372	0	0	0.57492	0.378076	0.507894	1.61563	0	3.40375	13.4215	3.27571	-2.93578	-1.09653	7.38948	0.620425	1.83563
XLOC_047031	-0.47605	-0.48477	30.4705	19.4714	21.9919	-1.48888	-1.24786	88.0189	28.8091	38.0865	0.422727	0	7.08622	12.2649	8.07155	-0.18314	-0.16472	4.04813	2.72769	2.04956	-0.81441	0	4.60325	1.48718	2.47806
XLOC_047099	0	0	0.050476	0.077779	0.047627	0	0	0.100339	0	0.049701	-1.21613	-1.1115	0.429902	0.036838	0.045363	-1.24251	0	0.339183	0.029397	0.114485	-0.14496	0	0.226717	0	0.041274
XLOC_047176	0.181285	0.96408	9.53263	13.0138	24.7745	0.076312	0.191117	0.797868	1.32486	1.58496	-1.4202	-1.37082	1.45998	0.320389	0.375745	-0.26627	0	1.66696	1.0714	1.27071	-0.78321	-1.10541	1.52111	0.483626	0.239315
XLOC_047178	-0.33574	-0.81309	37.3255	28.6139	23.0706	0.640285	0.561372	1.7389	3.56045	3.7562	-2.47017	-1.88604	1.17637	0.072002	0.177328	-3.13338	-2.18042	0.736609	0.019153	0.029836	-1.98377	-1.72698	0.47267	0.01585	0
XLOC_047817	0.933014	0	0.415488	1.25911	0.303828	0	0	0.008259	0.064001	0.061366	-1.01927	-2.0264	0.230015	0.030323	0	-0.84328	-1.31763	1.20054	0.532356	0.263864	0.310535	-1.25348	2.44471	3.41431	0.484137
XLOC_048317	-1.11808	-1.10468	2.44597	0.771606	0.908626	0	-0.01629	0.719759	0.508579	0.455133	0	0	0.164033	0.056223	0.311555	0	0	0.069023	0.044867	0.104839	0	0	0.086506	0	0
XLOC_048436	0	0	0.030182	0.14469	0.056957	0	1.66215	0.023999	0	0.356622	0	6.20807	0	0.014685	4.95475	-0.49058	0	0.090139	0.070312	0.146039	-1.31382	-1.20767	0.533218	0.067885	0.04936
XLOC_048621	0	0	0.576644	0.571212	0.68012	-1.48448	-0.31528	0.491262	0.036255	0.141947	2.11204	0	0.070161	1.09719	0.092541	1.86092	0.11467	0.129162	1.4513	0.411051	-2.02229	-2.32242	3.51504	0.496295	0.252601
XLOC_049445	0.807534	0	0.050527	0.397938	0.238376	0	0	0.053568	0	0.049751	-5.47766	0.182463	3.5718	0	5.75179	-3.83767	-0.09641	1.2072	0.019618	0.641765	-3.03265	-2.77586	2.25433	0.081175	0.06886
XLOC_049471	-0.14711	0.675598	154.385	141.127	296.603	-0.25899	0.873896	15.8665	12.4422	35.4762	-1.94322	-1.59981	30.1717	7.35776	10.7515	-0.42941	-0.56067	33.2694	25.6037	18.5671	-0.38922	-0.62032	24.8221	16.3239	9.78245
XLOC_049533	-0.49082	0	0.406212	0.159813	0.554538	0	0	0.192422	0.281479	0.204243	-1.28604	-1.45215	0.706659	0.182921	0.178648	0	0	1.05313	1.13759	0.846841	-0.02895	-0.53772	1.77018	1.26634	0.600715
XLOC_050191	0	0	1.27048	1.39741	1.50149	-0.29638	-0.14233	3.81633	2.62066	3.26011	-1.72846	-0.74531	71.733	20.9699	47.9895	-1.9621	-1.0986	33.9649	8.81934	12.8885	-1.5111	0.496134	21.7767	6.33363	21.8478
XLOC_050317	-1.01407	-0.41899	0.304073	0.054324	0.149692	-1.19691	-4.58555	79.1987	34.1254	3.38457	-0.68705	-1.72723	735.333	463.722	257.475	-0.286	0.46706	341.439	303.024	421.712	0.024469	0.424504	243.373	234.219	219.334
XLOC_050420	0	-1.0111	0.533343	0.284901	0.080518	0	2.94196	0.033927	0	1.40741	-0.6812	7.39163	0.490585	0.093417	149.738	-0.01499	0	0.382281	0.360318	0.232258	-4.69346	-4.16744	17.5929	0.37016	0.401226
XLOC_050434	-0.23005	-0.21743	54.4741	46.2373	52.6399	0.528134	0.95241	22.3298	34.879	51.8577	-0.99698	0	2.68409	1.1006	2.70192	-0.50621	0	2.98815	1.93113	2.32415	-1.4226	-2.31711	3.83836	1.04367	0.355716
XLOC_050517	1.17562	0	2.56328	8.46069	3.33053	0	5.30907	0.13365	0	20.3982	0	7.39708	0.143156	0.184004	95.317	0	0	0	0	0.114369	-3.49346	-1.67147	3.32182	0.040506	0.240524
XLOC_050572	0	0	0.057546	0.029557	0.054298	0	0	0.057196	0.012663	0.014166	0	0.85669	0	0.036748	0.096968	0.316766	1.6222	0.032224	0.150816	0.293669	-1.58441	-2.11493	0.36832	0.034669	0.011764
XLOC_050596	0.044374	0	38.5002	43.9743	44.0391	0.111866	0.468506	11.3458	13.8679	19.6319	-0.4107	-1.1777	3.87906	2.46032	1.58285	-0.87837	-1.73367	2.67523	1.25015	0.474375	-1.96069	-1.1469	2.11368	0.305065	0.416305
XLOC_050877	0	1.17501	0.108054	0.111	1.42737	-2.77237	-0.74228	3.00712	0.095111	1.17034	-1.50648	-1.90308	1.10435	0.078859	0	0.025461	0	0.822898	1.73059	0.686217	0	0	0.679463	0.468709	0.088356
XLOC_050890	0	0	0	0.030025	0.082734	0	0	0.31374	0.19295	0.115116	0	0	0.435628	0.415948	0.499072	-0.17877	-0.44309	0.536828	0.3064	0.145841	-1.20143	-1.53946	0.511984	0.056348	0.0239
XLOC_051131	0	0	1.89094	2.46051	2.14105	0	0	0.175415	0.388369	0.403413	-0.06375	0	0.993145	0.529011	1.67107	1.34039	-0.85851	4.20727	14.3534	1.40103	-2.8201	-3.67796	7.78552	0.607585	0.128852
XLOC_051315	0	0	0	0.151722	0.278717	0	0	0.156584	0	0	-3.37898	-2.56276	6.45727	0.215579	0.707913	-2.88938	0	2.3378	0.086018	1.83126	-2.87844	-1.67465	3.53803	0.094913	0.241541
XLOC_051466	-0.93072	-3.50313	17.7253	8.48333	1.40397	-0.42421	-2.26264	14.0201	9.46275	2.71045	0.058731	-1.36801	2.21774	3.04059	0.668614	-1.56824	-2.33744	2.46631	0.639106	0.219364	0	0	0.801989	0.753007	0.365011
XLOC_051531	-1.13066	-0.80112	1.63431	0.152625	0.280376	-1.4289	-1.41939	1.24044	0.065389	0.073146	0	0	0.379619	1.13852	1.33524	0.916014	1.52143	0.465905	2.81221	3.50461	0.418812	1.1556	1.06773	2.64951	3.03723
XLOC_051996	-0.04157	0	28.9403	27.0544	35.3583	-1.35548	-1.08562	149.451	57.2908	76.973	1.10192	-0.96823	28.5123	66.638	15.6759	-0.2875	0.786435	33.3397	28.0533	53.968	0.36835	0.730138	40.0482	51.1046	46.5791
XLOC_052025	-0.24738	-0.45763	455.693	392.524	382.069	0.379523	0.449975	132.922	182.237	212.597	-0.40295	-0.46446	28.2797	20.4174	22.3545	-1.40517	-0.5718	11.1174	4.03154	5.75901	-1.80933	-2.13073	7.46979	1.56434	0.845531
XLOC_052356	-0.0778	-0.39725	159.372	152.345	137.415	0.10781	0.186722	157.068	178.325	209.243	0	0.046648	26.7841	29.3863	34.8045	-0.26931	0.170173	4.12066	3.12203	4.90484	-1.15312	-1.76671	7.42849	2.53963	1.1083
XLOC_052362	0	0.938245	11.6609	10.7532	29.0004	-0.06335	0.497934	1.85947	1.34428	3.80641	-2.01431	-1.97593	3.69893	0.673391	0.786335	-0.59873	-0.13426	4.13346	2.45525	2.67008	0.125681	0.878469	1.91497	2.54559	2.99193
XLOC_052972	0	0	0.224363	0.605014	0.370474	-0.56874	0	4.81679	2.51798	6.02003	0	0.95125	4.46671	4.29825	12.3754	0	0.141928	4.67371	5.16144	5.7249	-1.62577	-1.67502	11.4631	2.67638	1.78876
XLOC_053137	0	0	1.0328	1.32791	1.26371	-1.07246	-3.05795	203.19	96.7973	26.716	-0.68433	-1.39946	954.387	603.713	420.441	-0.38867	0.559032	454.535	376.242	597.243	0.491415	0.723378	260.574	346.017	288.532
XLOC_053607	0.230987	0.709328	1.21841	2.10344	3.2094	-0.42953	-0.69042	10.8183	7.19444	6.61501	-0.11311	-1.62498	2.82488	2.09952	0.745198	-0.45727	0.19697	1.28874	0.709601	1.81161	-1.20274	-2.43599	5.24453	1.63121	0.415122
XLOC_053668	0	0	0.098658	0.202696	0.06206	-0.66813	0	0.339935	0	0.615239	0	3.3048	0.140044	0.072002	5.11296	0.360299	1.0998	0	0.306444	0.417697	-2.0758	-1.81902	1.00442	0	0.026891
XLOC_053890	0.034363	0.87671	87.3967	98.3509	197.059	-0.68194	0.730379	16.8094	9.3865	34.985	-2.3722	-1.39194	14.5717	2.32622	5.51848	-0.64543	0	14.258	8.79042	11.886	0.044716	0	12.8007	14.0296	8.41321
XLOC_053923	-0.00854	-0.56334	397.584	403.228	308.686	-0.36794	-1.30528	1567.26	1230.22	712.07	-0.34249	-1.59355	1195.92	955.952	458.131	-0.5981	-0.79523	183.213	128.805	89.7179	-1.21009	-1.01611	113.576	43.3414	35.1694
XLOC_054008	0	0	0.015523	0	0	0	0	0.086399	0.08198	0.10699	0	1.66955	0.026441	0	0.355731	0	2.52468	0	0.045202	0.246449	-1.5431	-1.28631	0.16733	0	0
XLOC_054057	0	0	0	0	0	0	0	0	0	0	-2.70861	-2.60398	0.789667	0	0.021928	-0.2755	0.425029	0.131164	0	0.531265	-1.09463	-0.83784	0.394527	0	0.019951
XLOC_054065	0	0	0.036545	0	0.051724	0	0	0	0	0	-4.25095	-4.61536	2.30328	0.026671	0.016422	-1.63864	-2.4363	0.703974	0.085136	0	-0.47518	-1.07925	0.344706	0.052841	0.014942
XLOC_054066	0	0	0.046481	0	0	0	0	0	0	0	-3.41651	-2.83356	2.41486	0	0.083546	-2.43653	-1.48356	0.957839	0	0	0	0	0.167019	0.044805	0.038008
XLOC_054420	-0.13371	0	2.84874	1.67224	4.26659	0	0	0.791003	0.517424	1.02405	-0.17431	0	0.847266	0.231005	0.650202	0	0	1.33695	2.23848	1.39481	-1.1814	-1.23256	2.92465	0.610227	0.2958
XLOC_054542	0.220674	0	0.049183	0.23999	0.174026	-0.30902	-1.28479	0.381297	0.151521	0.048428	0	0.142587	0.083778	0.053842	0.331507	0.591979	0.640818	0.165247	0.522758	0.457365	-1.20028	-1.27688	0.751091	0.142229	0.07038
XLOC_054612	0	0	0	0.029204	0	-1.04999	-2.64671	0.531212	0.087582	0	0	0	0.084744	0.041495	0.051098	0	0	0.038206	0	0.077375	0	0	0.12769	0.082211	0
XLOC_054827	0.049719	-0.32607	208.553	231.334	189.767	0.609445	0.494158	13.4255	22.9381	23.57	-1.69796	-1.60504	5.05787	1.24785	1.52291	-2.20702	-2.14148	3.48788	0.604595	0.457058	-0.96522	-0.55507	2.38622	0.794655	0.761481
XLOC_054840	-0.02778	-0.12532	51.1581	49.3598	52.0353	0	-0.05144	27.7907	29.7025	28.3688	-0.53823	-0.68972	4.72854	2.7539	2.80747	-0.93356	-1.08837	2.07839	0.882665	0.575249	-1.53282	-1.56438	2.30613	0.477034	0.316143
XLOC_054926	0	0	8.87531	9.82451	10.8049	0.137339	0.50516	0.241319	0.43003	0.604954	-1.8641	-1.81774	0.523271	0.075632	0.086482	-1.43519	-0.17685	0.384662	0.086222	0.174607	-0.92022	-0.91884	0.359076	0.064218	0.04237
XLOC_055143	0	0	31.2357	31.5778	36.6497	0.195104	0.546391	14.3116	17.9607	25.375	-0.32012	-0.02033	2.59836	1.78	2.52629	-2.33291	-1.20294	2.02967	0.322615	0.577568	-2.28627	-2.37191	1.2626	0.135484	0.074366
XLOC_055235	0	-0.11766	0.480933	0.296429	0.090758	0	2.3584	0.038241	0.042333	1.56271	-3.5556	3.04186	2.74437	0.035099	35.5281	0	0	1.37886	2.10072	0.829013	-4.25773	-3.80528	12.9609	0.185436	0.19663
XLOC_055422	0	0	0	0	0	0	0	0	0	0.376662	0	9.01972	0.162902	0.209384	454.312	0	0	0.257051	0.612669	0.520578	-5.25926	-3.61536	25.3432	0.092185	0.4692
XLOC_055423	0	0	0	0	0	0	0	0	0	0	0	7.39518	0.244352	0	183.581	0	0	0	0.38988	0.173526	-4.91028	-4.18683	19.9309	0.092185	0.1564
XLOC_055444	0.123003	-0.06353	810.941	936.666	895.206	0.144424	0.361878	847.031	973.321	1256.96	0.105644	0.851589	138.252	158.308	303.162	-1.24444	-0.57173	131.038	57.8579	74	-2.45361	-3.28513	116.775	18.1652	6.97784
XLOC_056075	0	0	0	0	0	0	0	0	0	0.059799	-1.15944	-1.05481	0.724139	0	0	0	0	0.108825	0	0	0	0	0.327333	0	0.09932
XLOC_056201	2.63321	1.43029	0.031357	0.966372	0.488192	0	0	0.349067	0.124206	0.494014	0	0.173561	0.053414	0	0.281809	0	0	0	0.063919	0.071122	-1.78008	-1.52329	0.394362	0	0
XLOC_056255	0	0.041289	5.27239	5.44358	7.40552	0.61438	0.517573	0.265334	0.716688	0.749144	-1.93237	-1.69225	0.807147	0.077931	0.119957	-3.10282	-0.77222	0.585994	0.015548	0.108987	0	-0.1884	0.143886	0.051466	0
XLOC_056616	0.437697	0.240352	3.98378	6.51943	6.38924	-0.23643	-0.08378	3.87507	2.854	3.54301	0	0	1.90276	1.56553	2.6563	0	0.167856	1.01853	1.08811	1.34526	-2.58782	-2.6052	3.88949	0.41927	0.282913
XLOC_056730	0	0	0	0	0	0	0	0	0.011718	0.026216	-10.5326	-9.96547	93.1867	0	0.023927	-8.03102	-3.6206	24.9039	0.031012	1.43721	-4.49621	-5.02328	26.9905	0.834093	0.370105
XLOC_056731	0	0	0	0	0	0	0	0	0.024784	0.013862	-10.5928	-9.7097	102.744	0	0.037956	-7.98174	-3.63809	25.4537	0.032796	1.44326	-5.25219	-5.51106	31.3128	0.529247	0.287792
XLOC_057138	-0.11407	-0.35856	1071.32	1015.99	965.571	0.656914	0.56303	252.126	417.522	434.921	0	-0.45019	54.5757	59.0775	43.8725	-1.52514	-1.10742	14.703	4.81888	5.06701	-1.64462	-2.00919	9.68329	2.23766	1.16522
XLOC_057154	0	0	3.64719	4.05886	4.49882	0.115775	0	0.045313	0.234086	0.093521	-1.27004	-1.16541	0.242679	0	0	-1.44788	0	0.289329	0.022126	0.086169	0	0.172898	0.187706	0.054932	0.139796
XLOC_057264	-0.20508	-0.42019	159.758	140.691	136.494	0.648434	0.637672	22.3717	37.9377	41.853	-1.88572	-0.91768	4.31383	0.959126	2.2501	-2.51734	-1.63877	2.7675	0.391079	0.574397	-1.92232	-2.61147	1.67176	0.258913	0.070596
XLOC_057302	0.031785	0.097203	70.8397	79.7189	93.6314	1.31575	1.76533	2.08321	6.72168	10.1188	-2.56628	-1.39611	3.25194	0.340909	1.02212	-3.74163	-2.78866	1.36473	0.023657	0.036851	-1.98943	-2.7893	1.18588	0.078309	0.016607
XLOC_057762	0	0	0.012581	0	0.047483	0	0	0.010004	0	0.037163	0	0	0.010715	0	0.022613	0	-2.03679	0.371973	0.564186	0.011414	-1.51354	-1.37531	0.892823	0.109145	0.082299
XLOC_057836	0	0	0	0	0	0	0	0	0	0	-9.7991	-9.69446	59.113	0	0	-8.444	-6.47196	17.2694	0	0.050945	-6.79409	-6.22069	14.7927	0.027065	0.034438
XLOC_057977	-1.64523	-2.27677	0.842359	0.068316	0.041832	-1.33779	-1.66881	0.599287	0.058536	0.043654	-0.85987	-1.6199	0.377596	0.048534	0	0	0	0.059583	0	0.080445	0.012972	0	0.159306	0.149576	0.072505
XLOC_057989	-1.8064	-2.03815	5.03963	0.830282	0.807483	-0.21958	-0.76964	4.19622	2.55277	1.82573	0	0	0.323942	0.277583	0.512731	0	0	0.127791	0.027689	0	0	0	0	0	0
XLOC_058081	0	0	0	0	0	-1.60057	-2.44236	6.5369	1.04622	0.390114	0	0.28934	83.2631	79.5883	131.476	-1.10947	-0.36808	282.294	134.582	180.532	0	0.810058	221.465	194.202	272.784
XLOC_058110	0	0	0.148869	0.033984	0.031215	0	0	0.039457	0	0.032574	0	0.824664	0.07044	0.072431	0.505426	-1.47088	-2.18272	1.91179	0.520209	0.180081	-2.37545	-0.75767	3.80391	0.430504	1.1091
XLOC_058141	0	0	0	0	0	0	0	0.10291	0	0	-0.43284	-1.45309	1.99989	1.09298	0.548337	-1.66072	-1.14311	3.08119	0.775304	0.855483	0	5.89564	0.631146	0.695078	36.0278
XLOC_058376	-2.1123	-2.4058	0.463949	0	0	0	0	0.024594	0	0	0	0	0	0	0	0	0	0	0	0	0	0	0	0	0
XLOC_058659	-0.60804	-1.05532	10.3555	6.03427	4.95291	-2.58502	-3.45726	90.9014	14.2856	8.43852	-0.33641	-1.41277	5.44392	3.67455	1.87735	-1.64262	-1.3699	6.52667	1.86131	1.73321	0	0	9.15817	7.6587	5.41644
XLOC_059250	-0.15844	0	0.637214	0.418702	0.552498	0	0	0.506673	0.373925	0.435244	-1.1714	-1.83068	0.987638	0.330979	0.221843	-0.75824	-0.79176	1.4813	0.782348	0.583316	-0.95271	-0.35395	1.60896	0.597636	0.657182
XLOC_059292	-0.02078	-0.15521	1.15911	0.913336	0.944549	0.215474	0	0.418934	0.695639	0.64199	-1.2168	-1.40135	0.252412	0.038452	0.035512	-0.48667	0	0.106212	0.023014	0.0478	0	0	0.047329	0.03809	0.005385
XLOC_059376	-0.7075	-1.09572	2.75327	1.32786	1.13428	-1.01578	-1.02781	22.5296	10.4107	11.4677	-1.38829	-0.59061	3.83118	1.17921	2.43952	0	-1.0606	4.49354	4.62232	1.50108	-0.64708	-0.91233	4.08734	1.94377	1.10982
XLOC_059386	-2.10274	-4.24509	0.716135	0.078566	0.00656	0	-1.8796	0.215608	0.122399	0.013692	-0.04326	0	0.041451	0	0.012497	0	0	0.037376	0.008099	0	0	0	0.04372	0	0
XLOC_059487	-0.28348	-0.85682	16.2252	12.361	9.28491	0.818596	0.434108	1.25526	3.04161	2.62525	-1.42558	-1.32095	0.971056	0.192021	0.236458	-0.62422	-0.31694	1.22583	0.582296	0.541065	-0.19002	-0.84609	1.62298	0.896135	0.358577
XLOC_059549	0	0.000282	0.735973	0.809661	1.10814	0	1.41402	0.037353	0.018378	0.308371	-0.86452	0.331193	0.12003	0.019047	0.300219	0	0.858455	0.070149	0.033439	0.222568	-1.93015	-2.00535	0.248511	0.015094	0.008536
XLOC_059759	0.222115	0.81319	26.9459	36.218	60.7791	0.052214	0.620859	1.3532	2.12216	3.40729	-3.9192	-1.53635	3.55116	0.062101	0.943163	0.340342	0	2.99874	5.33572	3.26811	-3.05326	-3.26974	2.29319	0.054683	0
XLOC_060246	0	-0.45063	16.068	14.245	11.4643	0	-0.42169	13.3713	11.5084	9.31939	0.304793	0	5.09908	8.25681	4.70795	0	0.842319	0.276092	0.512767	1.35791	-1.25992	-1.00313	0.79091	0.042435	0
XLOC_060297	-2.14328	-1.26104	2.29935	0.327272	0.797251	-0.94388	-0.47654	34.7267	17.1546	26.5548	-0.2634	0	3.05549	2.10267	3.38596	-0.42397	0	1.47683	0.887384	1.64623	-0.75782	0	2.82456	1.16163	1.69896
XLOC_060319	0	0	0.059218	0	0.027938	-1.09293	-3.1804	12.6663	5.00398	1.07871	-0.71426	0	1.53829	0.561834	1.30388	0	0	1.03461	1.65545	0.967053	0.200101	-0.01765	1.11712	1.88373	0.363171
XLOC_060700	0	0	0	0	0.044605	-0.37888	-0.2292	0.582629	0.145638	0.186191	-1.21317	-2.22321	3.54311	1.12127	0.552303	0.279196	-1.62618	11.2876	16.9323	2.55187	-3.33532	-4.10125	11.3598	0.683534	0.17395
XLOC_060727	0	0	0.132857	0.05118	0.125358	-1.30892	-3.17421	39.0337	14.8225	4.23519	-0.09215	-0.47397	168.825	157.681	138.219	-0.07902	0.494779	161.826	163.166	207.196	0.665644	0.965856	109.739	167.814	146.674
XLOC_062024	0	0.666509	2.41011	2.50627	5.35898	0	0.52133	0.251327	0.182581	0.671083	-1.72453	-1.6199	0.168252	0	0	0.891208	0	0.115047	0.471718	0.062729	-1.25992	-1.00313	0.177462	0	0
XLOC_062346	0	0	0.084899	0.024918	0.022888	-1.83111	-4.14537	9.17127	2.20987	0.394095	-0.65856	-1.803	271.394	172.463	88.6815	-0.82882	0.256689	445.389	270.304	476.869	0.36328	0.063217	278.917	340.575	196.803
XLOC_062397	0.535316	0	2.54972	5.15578	3.06424	-0.81605	0	1.0457	0.259867	1.05708	0.142853	2.45681	0.342882	0.783501	4.07635	0.237772	1.48327	0.529028	1.18797	2.24017	-3.03267	-6.85551	25.5807	2.25081	0
XLOC_063210	0	0	2.79675	3.78028	2.77778	0	0	3.86239	3.81293	4.12035	0	1.35862	2.18497	2.50149	8.33404	0.652074	0.577972	2.4304	5.27837	4.13985	-1.99498	-5.14696	27.1448	5.43234	0.292311
XLOC_063388	0	-0.64261	0.332806	0.17094	0.062804	-0.46848	-2.69545	89.9862	63.6415	14.5497	-0.39456	-1.60343	132.413	99.7165	48.812	-1.44386	-1.56906	119.585	46.1694	33.6205	-1.16485	-1.01346	120.064	47.3989	37.3234
XLOC_063571	0	0	0.539857	0.668756	0.86146	-0.96782	-1.19632	0.694392	0.230607	0.211064	-1.29538	-1.47104	0.635596	0.162232	0.156967	0.874302	0	0.753984	1.94658	0.489781	-0.78347	-1.80447	4.4003	2.00503	0.649179
XLOC_063982	0	0	0	0	0	0	0	0	0	0.024025	0	0	0.041561	0	0	2.19479	0	0.021861	0.753137	0.022136	-1.33604	-1.07925	0.460282	0	0
XLOC_064079	0	0	0	0.023481	0	0	0	0	0	0.112533	0	4.03615	0	0	2.52668	0	0	0.040959	0	0.020737	-1.22719	-1.46757	0.554397	0.044067	0
XLOC_064261	0	0.651782	5.9104	5.50288	12.6131	0	0.623971	1.24286	1.11788	2.91784	-1.58981	-1.36106	3.70259	0.938744	1.27305	-0.20575	-0.0616	6.36038	5.20599	4.52017	0.615093	0	2.16471	3.92374	1.824
XLOC_064279	0.759712	0	0	0.291886	0	0	0	0	0	0.086085	0	6.20011	0	0	10.7053	0	0	0.039165	0.050918	0.079318	-2.77064	-1.70183	1.06025	0	0.053617
XLOC_064352	0	0	0	0	0	0	0	0	0	0	0	0.475312	0.08411	0	0.53251	0	0	0	0	0.044798	-2.03052	-1.77373	0.731885	0.023799	0.020188
XLOC_064371	-0.25568	-0.25684	170.43	144.922	163.237	0.354868	0.788693	40.9672	56.0277	83.8916	-1.09824	-1.08096	12.2574	5.28085	6.10718	-2.31259	-1.48627	3.99027	0.693624	0.980624	-2.33468	-2.64751	2.81402	0.347303	0.180042
XLOC_064476	0	0	0.252126	0.1295	0.475789	-0.03712	-1.46031	0.927195	0.471591	0.093095	0	0.150188	0.509993	0.805017	1.24622	1.07383	-0.77039	2.25893	6.91974	0.686217	-1.96971	-2.08363	7.07774	1.12403	0.695802
XLOC_064713	0	0	0	0	0	0	0	0	0	0	-4.59646	-4.49183	1.46984	0	0	-1.26186	0	0.125063	0	0.184201	-1.60608	-1.34929	0.284981	0	0
XLOC_064782	0.487067	0	0	0.14837	0.037167	0	0	0	0	0	0	0	0	0	0	-3.3177	-2.36473	0.482326	0	0	0	-0.31849	0.153335	0.101254	0
XLOC_065436	0.47499	0	1.23614	2.15128	1.54602	0.817835	0	0.404726	0.960067	0.348443	0.312257	0.812962	0.66472	1.06136	1.70342	1.91964	-0.51609	3.39209	15.3698	1.81636	-1.02649	-2.75841	9.8503	4.10274	0.812602
XLOC_065636	0.479892	3.18474	2.01708	3.5078	24.9273	-0.35165	0.921924	1.00917	0.598473	2.70022	-2.22945	-0.39975	0.900791	0.115782	0.583883	-0.83183	0.698864	0.663323	0.281588	1.26796	-1.50971	-1.90287	0.631136	0.109233	0.037065
XLOC_065883	-0.01864	0	7.03988	6.39815	7.47952	0	0.004901	0.29264	0.357178	0.538933	-1.90464	-0.77885	0.514387	0.04821	0.203542	-0.66547	-0.08889	0.608759	0.274801	0.316775	-1.10893	-1.65266	0.356044	0.045483	0.015433
XLOC_066001	0	0.192239	0.133779	0.16636	0.33218	-1.02229	-1.95702	3.5719	1.51222	0.83195	-0.35126	-1.44336	3.57409	2.49223	1.27821	0	0.159032	1.13552	1.41884	1.41173	0	0.146333	1.10056	1.2149	1.03058
XLOC_066415	-1.24426	-1.34721	116.622	49.2419	51.7122	-0.23175	-0.41605	816.475	703.796	688.013	-0.26672	-0.80271	1379	1165.39	919.48	-0.63843	0.448923	709.446	493.575	864.012	-0.81952	-0.00609	541.973	280.891	351.16
XLOC_066837	0	-0.16268	0.220889	0.327762	0.231579	-0.7937	0	0.995276	0.280843	0.749157	-1.97543	-1.06007	1.40052	0.125383	0.44114	-0.08563	0	0.923565	0.571758	1.15786	-1.84068	-3.46882	3.13074	0.473164	0.040138
XLOC_067061	0	0	1.79274	1.65949	2.11908	0	0	0.595253	0.919054	0.387959	0	0	0.436247	0.503215	0.690487	0	-0.48701	1.42971	1.30798	0.554064	-2.15625	-2.63137	14.6001	2.44972	1.17596
XLOC_067145	0	0	0.710034	0.953825	1.21967	0	0.496768	0.028953	0.032051	0.25097	0	1.19418	0.093036	0	0.785365	0	0	0.081559	0	0.049552	-1.66642	-1.40963	0.425222	0	0
XLOC_067289	0	0	0.066561	0	0	0	0	0	0.117177	0.065539	0	0.539906	0.11338	0.48577	1.01692	0	0	0.715631	1.16296	0.181161	-2.32131	-2.06452	2.39171	0.064161	0
XLOC_067506	-0.33782	0.757353	28.0088	21.4658	58.8677	-0.32728	0.650472	6.3305	4.47199	12.677	-1.58289	-2.04583	7.68692	2.2247	1.79413	-1.21758	-0.07905	5.65513	2.2627	4.03448	-0.56805	-0.19653	4.54245	2.3392	2.16027
XLOC_067531	0	0	0	0	0.079499	0	0	0	0	0.041481	0	0	0	0	0.05679	1.59565	0	0.056616	0.748316	0.01911	-1.01131	-3.0777	1.49482	0.385778	0.017224
XLOC_067558	0	0	0.181861	0.747281	0.300293	0	2.3584	0	0	1.47732	-0.76724	2.89143	0.425948	0	8.0085	1.91653	0	0	1.16507	0.082496	-2.08046	-2.30657	1.91958	0.087652	0
XLOC_067579	0	-0.03656	1.08016	0.824713	0.826371	-0.1291	0	0.220522	0.051393	0.071863	0	1.15754	0.024864	0.07457	0.327953	0.250131	0	0.117702	0.425057	0.119185	-2.2742	-2.58055	2.49137	0.281408	0.107422
XLOC_067832	0	-0.33206	15.3715	15.3702	13.4226	0.282782	0.481049	6.56917	8.89323	11.3128	-1.11413	-1.15521	1.53377	0.571796	0.630555	-0.7212	0	0.885318	0.449491	0.647156	0	-0.08297	0.688058	0.512882	0.301204
XLOC_067867	0.534575	0.563538	1.09219	2.13448	2.42972	-0.37615	0	0.388326	0.171951	0.507107	-0.91557	0	0.415947	0.123128	0.582545	0.207098	0.138879	0.580766	1.00843	0.805591	-1.08312	-1.3113	0.909335	0.248222	0.137956
XLOC_068008	0	0	0.011015	0.022631	0	0	0	0.026276	0.019392	0.032538	-2.24469	-1.2986	0.262684	0	0.029698	-0.31376	0.424475	0.088822	0.006415	0.309797	-1.98655	-2.54117	0.54423	0.031854	0.009007
XLOC_068110	0	0	0	0.01173	0	0.893653	0	0	0.130658	0.022486	0	0	0.009725	0.033333	0.020523	0	0	0.092073	0.146301	0.020718	-1.87548	-2.71171	0.871864	0.077046	0.018674
XLOC_068143	0	-0.02518	0.220889	0.302549	0.254737	-0.76236	0	0.975761	0.280843	0.700824	-2.22695	-0.93349	1.33781	0.089559	0.463197	-0.16127	0	0.967544	0.571758	1.15786	-1.93559	-3.448	3.08665	0.425847	0.040138
XLOC_068676	0	0	0	0	0	0	0	0	0	0	0	0	0	0	0	2.53038	-0.58155	0.763058	9.34791	0	-3.11768	-2.86089	5.53201	0.126301	0.10714
XLOC_068718	0	0	0.026483	0.027205	0	0	0.472845	0	0	0.130383	-4.77801	1.90167	1.73678	0	9.3417	-1.5751	0.296037	0.320325	0.030848	0.600667	-3.76638	-2.94369	1.73669	0.025528	0.043311
XLOC_069013	0	0	0.073957	0	0.034891	0	0	0.205821	0.032549	0.036411	3.05955	4.54275	0.031494	1.83513	5.78247	3.91241	0	0.463835	14.1493	0.369032	-2.58698	-4.37052	6.34468	0.534675	0
XLOC_069352	0	0	0	0.0814	0	0	0	0.063006	0	0	0	0	0	0	0.213638	0	-0.05129	0.922936	1.79981	0.143779	-1.33604	-1.07925	1.49482	0.076382	0
XLOC_069453	-0.12184	0	0.554676	0.238949	0.574017	-0.5142	-0.34905	3.21535	1.76395	2.21987	-1.81479	-1.10949	0.74672	0.065292	0.160803	-1.00124	0	0.881713	0.28136	0.470759	0	0	0.498273	0.517428	0.204833
XLOC_069537	0	-0.05239	29.239	30.7789	31.0428	-1.05494	-2.56537	25.6314	11.6369	4.33918	0	-1.1003	228.116	230.849	121.684	-0.03711	1.02201	63.8001	65.603	118.567	0.196674	0.912219	53.3799	59.5834	69.2478
XLOC_069639	0	-0.21515	1.79203	0.788956	1.81166	0	0	1.11957	0.225339	1.00829	-1.0156	-1.76836	2.39841	0.280252	0.115036	0	-0.88698	3.09648	1.86371	0.348387	-0.45941	0	3.21961	0.616933	1.67468
XLOC_069674	-0.36309	0	6.93555	4.81012	7.98117	-2.01671	-1.72375	41.7257	9.68346	13.2739	0.044627	-2.70224	14.0438	16.1678	2.11537	-0.8995	0.962428	11.7287	6.18719	22.0399	0.094002	0.600221	16.0111	17.3507	17.4356
XLOC_069889	-0.26683	0	3.82991	1.96717	2.86606	0	0	4.09541	3.89426	3.05589	-1.2013	-2.3787	6.18638	1.78309	0.534095	-0.32506	0	6.86286	4.42262	7.78801	0	0	5.8725	7.25631	3.4017
XLOC_069946	-1.13519	0	0.812257	0.112758	0.724982	0	0	0	0	0.021616	0	2.08178	0	0.128172	0.65106	0.414693	0	0.216357	0.728766	0.079666	-1.66045	-2.02858	1.32128	0.126968	0.053853
XLOC_069947	-0.75185	-0.2404	39.3036	22.9469	37.1449	0.350022	0.576394	0.913249	1.55227	2.00357	0.703489	1.85469	4.62915	8.66599	21.8305	0.229879	-2.71618	47.5304	63.3938	5.81718	-1.40409	-2.52164	112.932	38.1392	12.2313
XLOC_069971	0	0	0.297148	0.610502	1.26169	0.013223	0	1.77205	1.83088	0.438878	0	0	0.759238	0.867447	0.267047	-0.26819	0	0.665579	0.605707	0.269585	-1.83376	-1.08205	3.87051	0.143217	0.242978
XLOC_069990	0	0	0	0	0	0	0	0	0	0	0	0	0	0.174738	0.376556	0.977938	-0.8117	0.804441	3.27692	0	-2.32131	-2.06452	2.15082	0	0
XLOC_070121	0	0	2.90238	1.68953	2.55598	0.08839	0.483978	2.53857	4.5985	6.57297	-1.07361	-2.08617	9.22857	2.96546	1.39113	-0.51828	0	6.501	3.32434	4.91523	-0.84726	-0.56578	13.1231	4.66286	4.03457
XLOC_070175	0	0	0.142225	0.073052	0	0	0	0	0	0.070021	-1.55923	-1.4546	1.09019	0	0	0	0	0.127427	0	0	-0.14496	0	0.638812	0	0.174446
XLOC_070589	-0.8207	-0.10565	88.9283	45.6211	86.5597	-0.23264	-0.48165	147.263	117.652	109.48	-1.01313	-1.90823	16.1971	5.99327	3.30168	-0.64511	-0.77768	19.7495	10.887	7.45035	-0.22041	-0.07814	22.3252	13.8529	10.7794
XLOC_070613	0	0	3.21996	2.81512	3.44762	0.520067	0	1.34371	2.75386	2.13617	0	0.461136	0.272298	0.533325	0.903026	0.13897	1.29505	0.388752	0.851203	1.51244	-1.26334	-2.11447	2.4207	0.572342	0.130715
XLOC_070889	0	0	3.68912	2.7415	3.11059	-0.31535	-0.83911	4.49366	2.27997	1.62302	-1.24813	-2.16147	8.55695	2.46322	1.26973	-0.39886	-0.42438	15.6122	10.4227	7.83323	-0.38439	-0.96871	19.0378	10.6683	4.74954
XLOC_071227	-3.15415	-1.47655	6.16307	0.105519	1.25996	0	0	7.51408	7.23312	10.1141	-3.85406	0	7.17371	0	11.0775	-1.48804	0.043854	5.52184	1.19646	7.45519	0	3.89953	1.84546	1.98028	30.5733
XLOC_071268	0	0	0.033685	0	0	0	0	0	0	0	-2.05007	-2.43578	0.975431	0.049167	0	-1.26186	0	0.331981	0	0.366723	-0.57528	-0.31849	0.393373	0.03247	0
XLOC_071320	0	0	0	0	0	-1.45537	-3.39905	6.78976	1.25271	0.107795	-1.42745	-3.63311	91.8412	30.4405	6.49347	-1.32244	-0.34471	56.2029	20.9766	33.2725	-0.35814	0	39.8291	23.8493	26.3184
XLOC_071321	0	0	0	0	0	-1.21025	-2.95646	19.3247	6.16719	1.50913	-1.13811	-3.45255	98.9274	40.6673	8.16603	-1.06079	-0.2396	60.1263	27.2887	38.6358	-0.21428	0	44.2545	29.7589	29.5411
XLOC_071399	0	0.202423	4.28613	3.71234	8.56421	-1.35547	-1.5418	22.3195	6.80571	6.53736	0	-2.81901	10.6651	10.4269	0.755286	-0.25688	0.950928	6.8521	4.45408	15.6305	0.336968	0.593756	8.15356	12.7998	10.8579
XLOC_071549	0	0	0	0	0.157799	0	0	0.166223	0.147207	0.329342	0	0	0	0	0.075149	0	0	0.074919	0.36525	0	-2.244	-1.98721	1.42721	0	0
XLOC_071902	0	-1.4286	1.51275	0.971253	0	-0.19334	-0.92864	5.93906	3.4121	2.0481	-1.21997	-1.94775	4.02626	0.759016	0.339879	0	0	0.08471	0.165193	0.257331	0	0	0.169866	0	0.154623
XLOC_071912	0	0	3.32806	4.39561	5.38322	-0.02424	0	7.08821	4.60336	5.96874	-1.19464	-2.56372	3.74557	0.520468	0	-0.31119	0	2.23635	0.623012	1.72534	-0.55466	0	2.77609	0.458293	1.36068
XLOC_072171	0	0	2.28575	1.69062	1.38031	0	0	1.45399	0.965741	0.810237	-1.14708	-1.97179	13.6273	4.53742	2.62939	0	0	15.4005	13.5785	12.6912	0	-0.81315	16.2623	13.5725	4.33623
XLOC_072286	0	0	1.45184	1.11857	1.50161	0	-0.77211	2.26442	2.72789	0.962194	0	-0.47832	5.51679	5.62385	3.6383	-0.17891	-0.06432	3.22694	2.35778	1.95042	-1.1543	-1.99177	10.9854	3.66019	1.32415
XLOC_072297	0	0	0.016797	0.03451	0	0	0	0	0	0.016539	-2.24469	-0.81939	0.200284	0	0.037739	-0.72094	1.95142	0.082772	0.009783	0.632418	-1.25992	-1.00313	0.15089	0	0
XLOC_072520	0	0	60.1365	61.156	67.1726	0.21868	0.396596	43.2552	54.4983	68.4131	-0.01627	-0.59406	78.1627	75.9016	57.9041	-0.39745	-0.3757	47.6877	37.5245	30.3305	-1.23039	-1.02717	75.7204	28.1513	22.9889
XLOC_072931	0	0	0	0.017831	0.049134	0	0	0	0	0	0	0	0	0.025336	0.077997	0.134943	0	0.155518	0.47513	0.078738	-1.25992	-1.00313	0.311854	0.016732	0
XLOC_073221	0	0	0.372544	0	0	0	0	0	0	0.489098	-0.26734	0.531194	0.846116	0	4.24087	0	0	0.222522	0.21697	0	-1.98377	-1.72698	3.56972	0	0
XLOC_073300	0	0	0.381908	0.336276	0.257394	0	0	0.477195	0.192093	0.214882	-1.28502	-1.52796	0.604071	0.059726	0.049032	-0.20613	0	0.317732	0.30186	0.222739	-0.11747	0	0.686146	0.184068	0.267675
XLOC_073373	-0.77258	-3.77402	8.02923	3.82524	0.356842	-0.26129	-2.68976	6.52313	4.45558	0.716118	0	-1.40122	1.33796	1.6985	0.209156	-1.09388	-2.02073	1.17291	0.321914	0.052786	0	0.014946	0.391998	0.224339	0.261669
XLOC_073491	0	0	0	0	0	0	0	0	0	0	0	7.15809	0	0	90.8452	0	0	0.171367	0.055697	0.173526	-3.06964	-2.03976	7.81773	0.184371	0.391
XLOC_073501	-0.01087	-0.14578	2482.43	2538.94	2603.8	0.514773	0.681831	980.654	1456.53	1816.73	0	0.541751	207.909	215.523	367.303	-1.25947	-0.75421	162.285	70.8366	80.5038	-2.46028	-3.26699	145.745	22.5309	8.80782
XLOC_073607	0	-0.11766	0.480933	0.296429	0.090758	0	2.31166	0.038241	0.042333	1.51536	-3.5556	3.03474	2.74437	0.035099	35.3552	0	0	1.37886	2.10072	0.916278	-4.25773	-3.80528	12.9609	0.185436	0.19663
XLOC_073706	0	0	2.90156	2.22654	4.12317	-1.80306	-1.09219	19.4856	4.64644	8.77757	-0.19874	-1.22903	8.78334	6.42931	3.39307	-0.79513	0.284379	4.66688	2.19887	6.43833	0	0.966201	5.11881	3.87527	8.28985
XLOC_073709	-0.02909	-0.00176	5.7601	4.45614	5.20013	-1.6195	-1.02152	31.3254	8.95099	15.4045	0.425606	-0.6205	11.7195	18.6835	7.38146	-0.29455	0.19184	7.86862	5.73609	9.67741	0	0.818553	8.91142	9.08262	12.4147
XLOC_073774	0	0	0	0.125692	0.692693	0	0	0.389156	0	0.120476	0	-0.16271	0.833673	0.178592	0	0	0	0	0.142519	0	-1.33604	-1.07925	2.30818	0	0
XLOC_073805	0.002296	0.601553	17.386	19.8221	33.4635	-0.40162	0	7.66626	5.17023	8.21816	-1.29479	-2.05458	14.9189	5.55657	3.64461	-0.26431	-0.92179	47.7861	41.5538	20.8174	0.090679	-0.39643	40.1791	42.1309	18.8377
XLOC_073990	0	0	0.253084	0.422476	0.596998	-1.89271	-2.66804	35.8705	8.54876	5.32661	-0.22787	-1.20183	140.216	117.264	67.5803	-0.06788	0.482906	146.312	146.751	188.308	0.262317	0.377334	118.591	139.117	107.095
XLOC_074099	0	0	0.143451	0	0	-1.22498	-2.86691	64.5597	23.2333	7.20366	-1.28593	-3.81494	161.028	60.3025	10.3136	-1.07649	-0.43113	57.708	25.2308	31.3648	-0.10849	0.021067	34.9221	24.0604	28.7385
XLOC_074347	-0.02953	-0.32304	0.295827	0	0	-3.50832	-2.15309	3.38134	0.065098	0.364106	0	0.087496	0.125977	0	0.631419	2.56493	1.0998	0	1.46446	0.469677	0.502564	0	0.265746	1.06935	0
XLOC_074352	0	0	0	0	0	0	-1.34327	0.498042	0.220533	0	0.313268	0.99385	0.880221	1.80564	3.23674	1.04201	0	0.168357	1.16733	0.28413	-1.74569	-1.52792	2.72894	0.362264	0.281696
XLOC_074393	0	0	0	0	0.046453	0	0	0.039146	0	0	-1.28502	-2.0264	0.545094	0.053895	0	0	0	0.132328	0.071681	0.066998	0	1.09208	0.088451	0.142369	0.483081
XLOC_074442	0	0	0	0.033	0	0	0	0.051086	0.028276	0.031631	-1.78795	-2.00903	5.25311	1.20739	1.1548	-1.52381	-0.13231	21.1402	7.26848	15.4902	-0.22117	0.054174	13.8083	9.78517	10.586
XLOC_074964	0	0.069016	0.653414	0.783104	1.33582	0	0	0.467599	0.786034	0.386029	0	0	1.18722	1.0809	1.80082	0.28195	-1.22968	4.15656	6.68497	1.10657	-1.62338	-1.90556	5.20447	1.11274	0.605538
XLOC_074965	0	0	0	0	0	0	0	0.014844	0	0	-2.0253	-2.66422	1.99548	0.354245	0.23489	-1.43877	0	0.794513	0.206584	0.508119	-1.55029	-0.6805	1.23264	0.242943	0.343477
XLOC_075641	-0.04194	0	29.1205	27.2226	35.7137	-1.35279	-1.08092	149.946	57.5935	77.4891	1.09308	-0.96903	28.861	67.0205	15.8672	-0.28866	0.782668	33.6186	28.2727	54.2651	0.375692	0.742169	40.2983	51.673	47.2488
XLOC_076150	0.781014	0	0.694279	1.76002	0.898108	0	0.22731	0.04452	0.05914	0.220522	0	0.988956	0.038149	0.016345	0.332102	-0.21057	0	0.040132	0.032609	0	-1.78008	-1.52329	0.281662	0	0
XLOC_076352	-0.27911	-0.43615	2.61721	1.67621	1.7073	0	1.93396	0.012846	0	0.397689	0.442147	1.38695	0.302712	0.742804	1.58258	1.4646	-1.37856	1.10008	4.42225	0.175885	-1.33827	-3.57827	2.22046	0.529484	0.026421
XLOC_076410	0	0.201454	4.25767	5.25103	6.72244	0	1.88212	0.213408	0.386579	1.51355	-1.87299	-1.76836	0.228588	0	0	0	0	0.065582	0.01421	0	0	0	0.043836	0	0
XLOC_076884	-1.7547	0	1.7008	0.299067	2.18311	-0.5543	0.759382	2.47326	1.29477	5.82369	-0.49936	0.245837	0.378454	0.089461	0.881306	0	0	0.151012	0.089239	0.166815	-2.82479	-2.568	0.770809	0.01477	0
XLOC_077015	0.218138	-0.25612	13.4236	18.2201	11.6656	0	0	0.200042	0.332169	0.353883	-3.92423	-2.25327	1.31623	0	0.113048	-3.38278	-2.90865	0.949924	0.020932	0	-2.87698	-2.62019	0.93628	0	0
XLOC_077318	-1.13066	0	1.64904	0.154	0.919431	0	0	0.357603	0	0	0	0	0.12768	0	0.673633	-0.31376	0.02942	0.604418	0	0.544028	-2.35846	-2.10167	2.7607	0	0
XLOC_077391	0	0	0	0	0	0	0	0	0	0	-1.74869	-2.14006	0.70111	0.042913	0	0	0	0.131705	0	0.053346	-0.14496	0	0.264102	0	0
XLOC_077616	0	-0.14772	1.46992	1.7278	1.1069	0	0	0.056192	0.037323	0.236587	0	1.12676	0.048151	0.02063	0.457277	0	0	0.139297	0.049389	0.17952	-1.47729	-1.2205	0.292023	0	0
XLOC_077907	0.77533	1.44441	1.27209	3.53183	6.13119	0	0	0.054675	0.030263	0.23697	0	0	0.087846	0.050183	0.15449	0.522104	0	0.246429	1.10128	0.062383	-1.5431	-1.28631	0.741233	0	0
XLOC_078128	0	0	0	0	0	-1.06735	-1.05784	0.327931	0.031567	0.035312	-0.17545	-0.59657	0.97741	0.562719	0.451218	-1.21822	0	2.57051	0.887673	1.90336	-0.69223	0	1.86852	0.708675	1.27564
XLOC_078338	-0.38223	0	1.78437	1.12966	2.40802	-0.70625	-0.27672	0.593924	0.243509	0.381358	-0.14068	-0.80595	0.683293	0.459322	0.310778	0.461191	0	0.799359	1.5266	0.840801	-1.30818	-1.97541	1.81416	0.506675	0.203593
XLOC_078419	0	0.092763	18.1742	18.5743	26.4462	0	0	9.20279	7.56902	8.97044	-0.32292	-2.09003	7.12581	4.47777	1.25318	-1.09922	-2.07601	4.78919	1.70545	0.421697	-1.33659	-1.25093	3.46564	0.672078	0.456093
XLOC_078440	0	0	0.033016	0.033917	0.083074	0	0	0.043754	0.096872	0.054183	-1.1143	-2.19117	2.86823	1.06825	0.524204	-0.61456	0.330927	12.4636	8.13377	15.1068	0.947306	0.767786	7.67182	15.2658	9.62914
XLOC_078828	0	0	0.011534	0	0	0	-0.88878	0.137571	0.101528	0	-1.74279	-2.00045	20.0896	5.54741	5.25555	-1.37859	-0.28784	97.3389	39.4728	67.7262	-0.08042	0.394099	62.2208	52.3347	56.3638
XLOC_079041	0	0	0	0	0	-1.31463	-3.26129	2.5663	0.725663	0.103628	0.132202	0.502966	4.72083	6.27269	9.23763	0	0	3.33173	3.10558	3.19865	0	0.732744	2.15872	1.50483	3.05507
XLOC_079161	0	0	4.57608	4.48719	4.75938	-0.19015	-0.45315	3.8867	2.33438	2.0993	-1.404	-3.14169	49.4264	16.8122	5.23413	-0.10493	0	48.1746	44.6709	41.7048	0	-0.65402	57.5972	53.8852	21.3882
XLOC_079254	0	0	0.906154	0.930864	1.86547	-1.57205	-1.12714	5.63314	1.26893	2.02782	0	-1.56432	1.92942	1.89378	0.259115	-0.14203	0.489172	2.65704	1.79913	4.63366	0	0.149309	4.77306	4.60562	4.64786
XLOC_079278	-0.04247	-0.06405	22.5457	21.743	24.1669	0.163696	0.250743	7.78173	9.57522	11.2928	-1.42586	-0.64483	1.11888	0.324184	0.666759	-0.94323	-1.15597	0.571576	0.236687	0.145766	-1.75388	-1.55874	0.526385	0.081993	0.06569
XLOC_079466	0	0	4.36137	4.756	5.9512	-1.48786	-1.20259	28.7568	8.44569	11.6279	0.125305	-0.61055	11.0865	15.3272	6.45221	-0.53923	0	9.49846	5.4709	8.218	0	0.545015	10.0056	8.02013	12.2351
XLOC_079567	-2.74684	-3.57591	13.1831	1.36596	0.788637	-2.09022	-2.3657	22.0522	4.24698	3.81564	-0.9601	-0.85547	3.171	1.08134	1.33158	-0.9602	-0.42566	1.56578	0.486778	0.517013	-0.04483	-1.28257	1.12623	0.439459	0.062132
XLOC_079767	-0.22688	0	15.6074	11.9364	17.9479	-1.33835	-1.00985	74.9166	27.9809	39.2952	0.977384	-0.60984	12.8285	29.1672	8.37976	-0.20905	0.506486	17.0168	14.303	23.9987	0	0.639977	21.546	22.0692	24.7034
XLOC_079925	0	-0.15229	52.6555	49.9672	49.8481	-0.54849	-1.30965	40.1566	24.6337	15.6973	-1.05712	-2.95548	238.949	111.294	32.7852	-0.1247	0.464713	79.4971	73.9386	104.727	-0.10169	0	42.2835	32.3048	30.1633
XLOC_079952	-0.26683	-0.07506	3.95548	2.03167	2.76699	0	0	4.39236	3.42165	3.89474	-1.2569	-2.68225	7.89939	2.28949	0.612896	-0.85247	0	6.53795	2.78029	4.94976	0	0	5.08484	4.20728	2.28639
XLOC_079995	-0.618	-0.66797	3.92636	1.24844	1.49954	0	0	3.71666	3.53834	3.12968	-1.06744	-2.23267	3.26444	0.545809	0.16803	-0.3613	0	1.34013	1.14336	0.76332	0	0.056352	2.09946	2.16273	1.83462
XLOC_080171	0	0	1.57578	1.036	2.26	0	0	2.45581	1.99733	2.60667	-1.12228	-1.9527	4.13363	1.15002	0.453171	0	-0.24535	4.68729	3.8545	2.2302	-0.26303	-0.07958	6.11517	3.2202	2.57704
XLOC_080174	-0.22966	0	2.0634	0.683762	1.5701	0	0	1.00558	1.28894	0.458774	-1.15751	-1.771	3.23132	0.777233	0.358912	-0.24818	0	3.45888	2.05456	3.07974	0	0	1.49482	2.18147	1.46953
XLOC_080232	-0.27182	0	1.30316	0.205952	0.472923	-0.59155	-0.97163	6.69537	2.82353	2.27018	-1.24988	-3.15772	15.7946	4.9016	0.810795	-0.38921	0	7.81374	4.55375	6.63894	0	0	5.67311	3.57524	3.44268
XLOC_080274	0	0	0.093485	0.288102	0.705665	0	0	0	0.164574	0	0	0	0	0.272905	0.420075	0	0	0.50255	1.1978	0.169627	-1.72436	-1.46757	2.26742	0	0
XLOC_080410	0	0	0.775169	0.530871	1.07274	0	0	0.328728	0.045488	0.763267	0	0	1.40844	0.980592	0.928861	-0.55293	0	0.78712	0.571847	0.609497	-1.28153	-2.98118	3.4353	0.647588	0
XLOC_080435	0	-0.14476	1.10935	0.997153	1.17758	-1.75441	-1.31795	6.94644	1.22059	1.97983	-0.90762	-1.13101	3.83837	1.21443	1.1216	-0.36475	0	2.79543	1.41332	2.64193	-0.47937	0	5.66786	2.40604	3.23161
XLOC_080621	-0.04254	-0.67447	415.408	402.018	291.177	0.400906	0.845107	21.1582	33.5827	50.3352	-1.33639	-0.47981	7.34158	1.91464	4.31125	-2.34084	-0.03746	3.35788	0.218273	1.63208	-1.93015	-1.67336	3.56871	0.21676	0.183876
XLOC_080636	0	0	3.44982	2.97061	2.92001	-0.70919	-1.48891	26.2609	14.0219	8.74188	-1.04585	-2.24639	17.3699	7.03478	3.19154	0	0.323502	4.8636	4.60928	7.18017	0	0	5.28656	3.56993	3.48467
XLOC_080701	0	0.834726	74.0493	79.9147	168.655	-0.23466	0.833853	12.5146	8.48309	30.6532	-2.17655	-2.33501	11.8694	1.77104	1.74471	-0.84316	0	10.312	4.76489	8.68064	0	0.003172	4.2976	3.47539	4.19543
XLOC_080827	0.14906	-0.19354	156.894	195.642	148.729	0.463301	0.462151	5.96136	11.5889	12.8738	-1.62526	-0.83991	2.95908	0.266907	0.657347	-1.74481	-1.89177	2.45752	0.212996	0	-0.30263	0	0.903462	0.088133	0.149525
XLOC_081080	0	0	0	0	0	0	-1.08777	1.90621	1.24128	0	-1.87299	-1.26384	2.64232	0.102917	0.253469	-0.26903	0	2.65329	0.903427	0.767632	0	-0.49474	2.53359	0.679672	0.230624
XLOC_081186	0	0.25621	1.4807	1.95567	3.72567	0	0	2.35473	2.17223	1.59682	-1.16545	-1.17318	3.06269	0.668963	0.633672	0	-0.1762	3.97994	4.10649	1.85511	-0.85718	-0.22304	5.38388	1.63121	1.90264

## Sheet: Up-regulated DEGs
	10DPA					15DPA					20DPA					25DPA					28DPA
	ZvsH1	ZvsH2	Z	H1	H2	ZvsH1	ZvsH2	Z	H1	H2	ZvsH1	ZvsH2	Z	H1	H2	ZvsH1	ZvsH2	Z	H1	H2	ZvsH1	ZvsH2	Z	H1	H2
#GeneSymbol	GFOLD(0.01)	GFOLD(0.01)	RPKM	RPKM	RPKM	GFOLD(0.01)	GFOLD(0.01)	RPKM	RPKM	RPKM	GFOLD(0.01)	GFOLD(0.01)	RPKM	RPKM	RPKM	GFOLD(0.01)	GFOLD(0.01)	RPKM	RPKM	RPKM	GFOLD(0.01)	GFOLD(0.01)	RPKM	RPKM	RPKM
XLOC_000002	0	-0.32379	105.977	107.97	95.9639	0.09365	0.021773	32.816	37.8644	40.064	-0.75974	-1.79608	8.08107	4.29071	2.29133	-1.68823	-1.08571	2.1383	0.535643	0.633726	-1.68311	-1.76154	1.48506	0.25811	0.161834
XLOC_000242	0	0	1.95214	1.71494	2.22305	0.431996	0	0.160574	0.450314	0.198845	-1.46903	-1.3644	0.194928	0	0	-1.26186	0	0.132685	0.007841	0.158785	0	0	0.084658	0.090843	0
XLOC_000294	0	0	0.45265	0.645297	0.418385	-0.37814	0	0.323193	0.1301	0.500276	0	0	0.188826	0.141578	0.340382	0	0	0.314512	0.435786	0.402282	-1.91922	-3.71616	1.01241	0.13357	0
XLOC_000367	0	0	0	0	0.020181	0.121112	0	0	0.150613	0.147421	-1.54113	-2.34141	5.97501	1.6234	0.980318	-0.53775	0	16.1354	10.8871	15.7371	0.489468	0	13.8722	20.308	8.83217
XLOC_000525	-0.22821	0.286191	11.9126	9.31357	18.9801	0	0.639891	0.368714	0.253345	1.08637	0.176516	2.04081	3.30932	4.63287	18.7963	-0.05444	-1.73356	29.2401	28.8783	6.89074	-1.11249	-1.51201	48.1627	19.1897	10.1724
XLOC_000676	0	0	0.283452	0.479592	0.456243	0	0	0.106063	0.132088	0.213429	0	0	0.156209	0.109517	0.134862	0.214933	0.34905	0.209144	0.53409	0.499192	-1.5916	-2.12023	1.25816	0.160724	0.054536
XLOC_000682	0	0	0	0	0	0	0	0	0	0	-1.57723	-2.98571	3.01368	0.767741	0.270117	-1.88809	0	1.26077	0.230745	1.10313	-1.52473	0	0.589091	0.052677	0.245771
XLOC_000764	-1.04744	-1.31707	798.244	396.234	370.05	-0.41134	-0.2731	472.771	357.958	437.985	-0.3477	-1.2106	172.334	135.277	84.6843	-2.14703	-0.91465	95.525	22.5226	42.7223	-0.18279	-0.00758	24.3486	18.4853	14.7991
XLOC_000981	0	0	7.77138	8.87689	8.70296	0.305178	0.539622	1.09753	1.72753	2.24394	-1.44963	-1.52479	0.63678	0.146906	0.15506	-1.54452	-0.31828	0.444435	0.096299	0.189144	-0.73003	-0.6516	0.238947	0.041579	0.029393
XLOC_001137	0	0.078462	2.96389	2.6351	4.47706	0	0	1.29988	1.01781	1.55734	-1.21023	0	0.950867	0.252197	1.08696	0.639124	0.800234	0.678763	1.63328	1.50727	-1.26617	-1.9213	1.65958	0.409975	0.152153
XLOC_001198	1.20031	0	0.754406	2.55208	0.773189	2.04326	0	0.641226	3.72092	0.537906	-3.42625	-0.09622	5.07372	0.32275	4.75759	-1.26045	-1.02129	1.27025	0.393914	0.342214	-0.39673	2.8291	1.35539	0.651975	8.00879
XLOC_001640	0	0	17.4975	18.7516	19.4598	0.29685	0.437661	17.4012	24.323	29.7409	0.5845	1.35332	7.27948	13.0459	25.219	-0.02724	0	8.67431	7.98798	7.09091	-1.10791	-1.13212	34.9244	13.4398	9.29797
XLOC_002477	0	-0.33927	0.806358	0.564781	0.472645	0.115775	0	0.029144	0.150557	0.144359	0	0.19622	0	0.017833	0.109799	0	0	0.054732	0.014231	0.066506	-1.33604	-1.07925	0.230479	0	0
XLOC_002797	0	0	0	0	0.032174	0	0	0.006778	0	0	0	1.05568	0	0.012443	0.13024	0	0	0	0.019859	0.015468	-2.90237	-2.64559	0.451815	0	0
XLOC_003127	-0.25189	-0.12119	7.50899	5.93465	7.37142	-0.03827	0	2.20634	1.85824	2.75085	-0.3122	0	1.88416	1.29162	2.53347	0.092555	0.793092	2.91648	3.86155	5.06921	-1.4348	-3.02769	6.72839	2.00452	0.418644
XLOC_003216	0	-0.44876	3.23148	2.44201	1.85749	0	-0.0764	1.00416	0.784664	0.512025	0.909319	2.23175	0.347984	1.54514	4.206	0.773604	0.255199	0.831974	2.57425	1.55011	-2.86423	-2.01902	9.80975	0.751887	1.06303
XLOC_003386	0	0	0	0.292484	0.044775	0	2.85904	0	0	2.14934	0	6.83793	0.080831	0	49.7683	0	0	0.042516	0	0	-3.54279	-2.81286	3.87914	0.045742	0.077605
XLOC_003387	0	0	0	0.228683	0	0	0.903159	0	0	0.356191	0	6.49892	0	0.040616	16.7552	0	0	0	0.032412	0.075736	-2.74278	-2.486	1.32484	0	0.022754
XLOC_003431	0	0	0.47935	0.492421	0.67844	0	0	1.11622	1.32607	0.876552	0	0.374762	1.22478	1.14946	2.86169	0	0.234287	3.5892	4.86559	4.93907	-1.24584	-1.15763	22.9452	7.55806	5.6555
XLOC_003475	0	0	0	0	0	0	0	0	0.028167	0.031509	-2.29837	-2.19374	0.790386	0.023354	0	0	0	0.057342	0.242283	0.174193	0	0	0.08624	0.061693	0
XLOC_003701	-1.07213	0	1.31371	0.387796	1.95195	-1.91232	-1.21921	1.68093	0.265827	0.535256	0	2.21312	1.00313	0.859576	7.21949	0.258319	-0.04899	5.18161	7.82692	3.67145	-0.4876	-2.85204	12.71	7.42335	0.876662
XLOC_003707	0	0	0	0.038414	0.017642	0	0	0.052033	0.131659	0.01841	0	0	0.111469	0.068226	0.252045	0.39014	2.43513	0.427167	0.887462	2.87517	-2.06333	-2.74209	5.41662	0.946195	0.382213
XLOC_004068	0.062418	0	0.409772	0.805287	0.504316	0	0	0.311658	0.172503	0.438565	0	0	0.106217	0.039007	0.304217	0.134943	0	0.159625	0.487678	0.307108	-1.57762	-2.51231	2.46469	0.480864	0.101978
XLOC_004096	0	0	2.5226	1.9549	2.2967	0	0	0.140759	0.116865	0.174306	0	0	0.640775	0.484478	1.31251	1.24268	0	0.594773	2.88677	0.160604	-1.73276	-2.21852	9.93896	1.91971	0.868518
XLOC_004109	0	0	0.040586	0.041693	0	0	0	0.048407	0	0	0	0.959556	0	0.07405	0.291798	0	0	0	0.118187	0.092054	-1.08361	-3.20283	1.56774	0.391226	0.016594
XLOC_005039	0	0	0.116911	0.17014	0.156275	0	0	0.038733	0.025727	0.086337	-2.47906	-1.11217	0.373396	0.01422	0.070045	0	0.106236	0.139662	0.1532	0.132583	0	0	0.175037	0.206607	0.039833
XLOC_005088	-0.39429	-0.24805	12.0417	8.10871	10.2437	-0.08428	0	58.5608	53.1426	66.4027	0.494532	1.18623	2.6649	4.91306	8.96853	-0.10976	0	0.339806	0.345132	0.55914	-1.04137	-1.42293	0.958217	0.137096	0.058149
XLOC_005355	0	0	0.014503	0.074495	0.068424	0	0	0.126855	0.191493	0.128527	-0.32982	-0.18937	0.358223	0.116432	0.156411	-1.18245	-1.38706	1.94917	0.684191	0.42106	-0.3048	-2.91021	3.12687	1.83144	0.118595
XLOC_006127	0	0	2.26152	1.69937	2.5883	0	-0.57619	5.52785	5.12402	3.38142	-0.79404	2.80649	2.10447	0.855804	21.604	0.661431	0	0.750452	1.95127	0.493938	-1.33166	-1.05585	4.9472	1.3322	1.14722
XLOC_006338	0	0	1.41113	1.3743	1.86753	0	0	0.291439	0.14518	0.198494	1.67439	2.78771	0.452644	2.34058	5.69858	2.84532	0.7441	2.31516	22.2857	4.35612	-1.3561	-1.51585	17.8621	5.59996	3.49161
XLOC_007021	0	0	0.143864	0.11084	0.08484	-1.04695	-2.41035	11.5965	4.92281	1.96547	1.31803	1.11316	143.159	376.271	374.184	0.212249	0.292949	203.736	265.31	226.517	-0.29666	0.584343	286.805	211.412	291.007
XLOC_007158	-0.31015	-0.62854	9.21659	6.33113	5.70947	0.2498	0	5.47964	8.1126	7.64072	0.29207	0.987746	1.45542	2.61694	4.7583	0	0.674416	0.476886	0.587352	1.24536	-1.34411	-4.60246	5.63703	1.4582	0.022907
XLOC_007746	0	0.163285	1.48266	1.32747	2.56693	0	0	1.24382	1.53255	1.52687	0	0	3.1859	3.07743	4.00964	-0.16169	-0.21751	5.5086	4.66609	3.50475	-1.37102	-1.57085	10.8751	3.31732	2.00209
XLOC_007887	3.07434	3.1453	0.326547	5.1366	6.04677	0	0	0.373247	0.305397	0.462204	0	0.320886	0.191206	0.089369	0.678645	0.996196	0	0.219429	1.01034	0.462902	-2.07608	-1.40611	1.61338	0.118039	0.166886
XLOC_007900	0	0	1.57752	1.35916	1.72856	0	0	0.121388	0.156773	0.350745	0	4.18007	0.043341	0.037138	4.27603	0	0	0.045593	0.029637	0.046168	-2.11972	-1.86293	0.79998	0	0
XLOC_008182	0	0.509981	21.4342	22.1133	39.3396	1.00132	0.159525	0.183259	0.953479	0.635421	-1.6852	-2.38961	5.22143	1.22788	0.787087	-1.70401	0	1.63131	0.322149	1.2964	-2.49717	-3.286	1.88405	0.088866	0
XLOC_008238	0	0	0.099	0.1017	0.233531	0	0	0.186957	0.065356	0.12185	-1.30666	-1.03344	1.34909	0.370289	0.522709	-0.39027	-0.72891	1.71856	1.1027	0.639947	-0.55653	0	1.87871	0.858873	1.3256
XLOC_008338	0	0	2.26684	2.56152	3.00237	0.11393	0.326553	0.387193	0.635544	0.810146	-1.534	-1.39041	0.829467	0.183818	0.233902	0	0	0.842485	0.748118	0.708375	0	-0.25685	0.68632	0.509857	0.240281
XLOC_008353	0	0.177461	3.29792	2.76875	5.38638	0	0	0.905161	0.589419	1.03847	-2.54287	-1.85161	1.78225	0.158828	0.346033	-0.02751	0.068448	1.00493	0.731235	1.35172	0	0	1.03765	1.19414	0.479112
XLOC_008507	0	0	0	0	0	0	0	0	0	0	-1.50648	-1.90308	0.302614	0.021609	0	-0.53788	0	0.09285	0	0.120882	0	0	0.066496	0	0.072634
XLOC_008560	0.438004	0.043666	174.017	252.2	216.094	0.564923	0.898565	42.5221	67.4661	94.2974	-0.06869	-0.22331	6.52047	5.57814	5.70151	-1.61695	-1.73891	6.11351	1.82906	1.27014	-0.74087	-1.45506	4.4414	1.99389	0.804444
XLOC_008622	0	0.029111	5.12024	5.62488	6.79341	0.137007	0.24187	4.69195	5.84003	6.96879	-1.26091	-1.87845	6.3652	2.42318	1.7642	-0.1471	0.018167	3.58024	3.15165	3.62534	0	0.300588	1.83146	1.61713	1.7719
XLOC_009163	0	0	5.80558	6.71696	6.41504	0.330424	0.251603	9.4581	13.4259	14.1456	0	0.457365	1.03725	1.001	2.21026	-0.57402	-0.19529	0.868689	0.433836	0.429089	-1.71768	-3.14666	3.85566	0.809231	0.164364
XLOC_009269	0	0	0.689092	0.917625	0.939173	0	0	0.06088	0.202183	0.15078	0	0.256839	0.108684	0.204888	0.550478	1.71773	1.18327	0.160066	1.63504	0.972491	-1.61829	-2.42861	1.16926	0.098407	0.020869
XLOC_009285	0	0	0.147914	0.075974	0	0	0	1.9994	2.34353	2.43951	0	0.569727	0.283449	0.458783	1.39577	-0.05404	-0.90319	1.85534	1.27064	0.40258	-3.38945	-3.13266	2.72389	0	0
XLOC_009776	0	0	0.981406	0.84014	0.895145	0	0	0.949429	1.31017	1.22403	0	0.466174	0.543308	0.728178	1.36709	0	0.316168	0.820677	1.07646	1.33556	-1.40846	-4.12913	3.27665	0.804115	0.02675
XLOC_010124	0	0	0.105928	0.059354	0.172639	-1.23595	-2.1436	0.735073	0.186479	0.066374	-0.43539	-0.99319	13.18	9.16442	7.03596	-0.01199	0.181567	5.97049	5.78786	6.74462	-0.04201	0.223826	4.74051	3.67589	4.21275
XLOC_010129	-0.12826	-0.49587	0.842321	0.602417	0.523145	0	0	0.38151	0.281554	0.388448	-1.32787	-1.14594	1.03978	0.315149	0.412036	-0.21119	-0.49718	1.78163	1.43445	0.904452	-0.01732	-0.76146	2.76807	2.19431	0.893654
XLOC_010143	-0.22028	-2.18672	0.98778	0.273192	0.035847	-0.71761	-0.08621	0.936463	0.167204	0.374082	-1.35333	-1.2487	1.03543	0.110906	0.136572	-0.87728	-1.78503	1.63386	0.553157	0.103403	-3.54279	-2.24038	3.10567	0	0.124263
XLOC_010187	0	0	0.269243	0.357934	0.552924	0	0	0.113339	0.097585	0.046784	0	0	0.472115	0.312083	0.597807	0	-0.1588	0.837211	0.940844	0.387956	-1.66045	-1.12127	0.953232	0.0916	0.103605
XLOC_010192	-0.14152	-0.10356	11.5817	9.87016	11.4769	0.328465	0.650707	4.08833	6.03437	8.33558	-0.40409	-0.04859	8.43092	5.83713	8.59753	-0.09966	0.011262	3.37825	2.94006	3.56216	-1.2142	-1.88301	8.97638	3.09391	1.31651
XLOC_010311	0.043763	-0.16268	107.287	118.941	109.022	0	-0.03757	94.1357	96.8612	101.121	0	-0.17288	24.587	24.0009	24.0619	-0.60091	0	7.10136	4.56359	5.80901	-1.1036	-1.01725	5.19376	1.85451	1.38471
XLOC_010450	0.228733	0.54357	76.1594	96.8794	135.22	0.221461	0.013558	16.8084	21.6894	20.9277	-0.14131	-0.48742	20.4749	17.6474	15.7931	-1.16583	-1.01953	177.911	84.4454	74.7765	0.58711	0.783728	33.421	49.439	40.2456
XLOC_010634	-0.25105	0	0.24471	0.047134	0.144311	0	0	0.121611	0.05385	0.060238	-0.42022	-0.91392	0.937882	0.457642	0.343627	1.26882	0	0.57553	2.22686	0.763164	-1.98974	-2.29232	2.78905	0.412801	0.212606
XLOC_010728	0.077757	0	0.679195	1.24281	0.640859	0	0	0.118137	0.093412	0.125394	-2.00397	-2.3905	0.596544	0.03098	0	-0.70306	0	0.304265	0.049445	0.346609	0	0	0.171599	0.081838	0
XLOC_010778	0	0	0.946367	0.688623	1.67428	0	0	0	0	0	0	0	0.08396	0.143889	0.14175	0	-0.84433	0.547604	0.849712	0.071549	-1.47402	-1.13563	1.36376	0.171045	0.193461
XLOC_010791	0	0.447194	1.1631	1.49826	2.63039	-2.50129	-1.97659	14.4889	2.11256	3.49025	0.649893	3.45165	1.93404	3.9882	30.7942	1.48277	1.00418	13.2659	44.4388	25.9615	-1.00512	-1.54978	71.9437	31.2322	14.9604
XLOC_010974	-1.25548	-1.58854	1.98783	0.626097	0.557381	-0.57165	-0.93539	66.9742	44.3209	38.1399	0.854703	0.520952	28.5179	55.4088	50.4762	0.061149	0.032507	29.5883	35.5178	28.2341	0.302672	0.693002	31.6035	38.2146	35.5223
XLOC_011025	0	0.19044	0.332068	0.293745	0.704981	0	0.161657	0.110017	0.162384	0.290639	-1.13411	-1.27974	0.392806	0.087514	0.066318	0	0.043854	0.495864	0.660771	0.66948	-0.29932	-0.11329	0.94462	0.489032	0.392213
XLOC_011026	0	0	0	0	0	0	0	0	0	0	0	-0.01685	0.207807	0.427364	0.241204	0	0	0.196746	0.02842	0	-2.0758	-1.81902	0.745218	0	0
XLOC_011205	0	0.035893	0.014614	0	0.13789	-0.24678	-1.74977	0.30212	0.07718	0.01439	0	0.440774	0.024893	0.031996	0.210136	0	0.959622	0.052373	0.127666	0.344715	-1.21838	-3.21985	1.14212	0.253564	0.01195
XLOC_011401	-1.69456	-1.25449	1.51859	0.175774	0.423807	0	0	0.221089	0.169439	0.189541	-1.93507	-2.53445	3.11502	0.546336	0.365217	-0.85792	-0.42566	0.881507	0.298961	0.291069	0	0	0.403486	0.22679	0.489704
XLOC_011689	0	0	0.348779	0.405023	0.672493	0	0	0.506423	0.37374	0.418081	0	0	0.400376	0.320945	0.476986	0	0.346518	0.475529	0.68004	0.866734	-1.24189	-2.09725	2.6291	0.716257	0.235597
XLOC_012053	0.13854	0.436106	2.42029	3.37569	4.60449	0.15215	1.13849	0.117345	0.277122	0.571562	-1.27004	-1.16541	0.125692	0	0	0	0	0.01763	0	0	0	0	0.053029	0	0
XLOC_012335	-0.15986	-0.67675	0.382277	0.17325	0.106088	-2.28293	-1.97635	3.43299	0.514627	0.730673	-2.0806	-2.74531	7.82357	1.57547	1.08118	-1.27451	-0.45928	26.2217	11.0468	15.6068	-0.3268	-1.06256	24.6039	16.929	7.07001
XLOC_012702	-1.10278	-0.75807	1.3894	0.325521	0.55199	-2.12528	-1.49926	2.15138	0.193101	0.504024	-1.22419	-1.63584	2.61581	0.764946	0.613375	-0.82689	-1.08939	2.48968	1.09311	0.641318	-1.15349	-0.85996	2.82468	0.751887	0.65775
XLOC_012973	0	0	0	0.015021	0	0.832186	0	0.127895	0.553448	0.028796	-1.33862	-1.2916	0.934036	0.213432	0.249682	1.73207	0	0.353728	2.04386	0.185725	-2.67942	-3.49951	1.90465	0.098666	0.023914
XLOC_013044	0.417962	0.422659	6.76347	10.9733	12.3245	0.599196	0	0.056909	0.34649	0.176181	-2.35732	-2.83356	0.92959	0.052233	0.032161	-1.93372	-0.36044	0.368716	0.020842	0.064932	-1.66642	-0.56363	0.417906	0	0.043893
XLOC_013048	-0.41317	-0.20108	9.53007	6.73205	8.86319	-1.64982	-1.41564	13.0904	3.82998	5.03956	-1.77843	-1.9062	16.6473	4.53332	4.72252	-0.30809	-1.18622	31.1129	26.3098	11.2778	-0.56535	-1.28749	42.5867	25.4951	10.8229
XLOC_013135	0	0	0.046095	0	0.043493	-1.73821	-3.81692	15.9252	4.07765	0.885051	0.236354	-0.07376	193.742	241.254	209.179	-0.04706	0.139074	269.415	278.457	269.316	0.14447	0.636334	243.664	258.355	257.643
XLOC_013657	0	0.134588	0.315862	0.271653	0.623791	0	0.165547	0.105134	0.064657	0.260382	0	0	0.037537	0.005361	0.105624	0	0	0.072395	0.081284	0.026657	-1.41843	-1.49968	0.25075	0.021242	0.012013
XLOC_013847	-1.0051	-1.2986	0.728013	0.124644	0.114487	0	0	0.041348	0	0.034135	0	0	0.059052	0.025301	0	0	0	0.124241	0.060571	0.015726	0	0	0.015571	0.066834	0
XLOC_014350	-0.02033	-0.15323	1.35777	1.08404	1.12182	-0.25433	-0.40719	1.94666	1.36852	1.3577	-0.25547	0	0.880785	0.56477	1.11275	0.085478	0	1.27953	1.81097	1.19353	-1.00511	-1.7734	4.78401	1.88523	0.742084
XLOC_014722	-0.30309	-0.03655	0.752324	0.343484	0.504789	1.3228	0	0.013293	0.250168	0.082308	0	2.55991	0.113911	0.024402	2.11849	0	0	0.089873	0.136314	0	-1.49176	-1.23498	0.480585	0.032231	0.027341
XLOC_014936	0	0	0.016945	0.017407	0.031978	0	0	0	0	0.066741	-4.89624	0.771713	2.41018	0	5.98491	-3.19263	0	0.789477	0.019738	0.476578	-3.37212	-2.2305	2.11588	0.049003	0.11085
XLOC_015166	0.092119	0.025945	110.664	127.483	136.907	0.381865	0.619266	34.4528	48.605	63.5602	-1.05029	0.408186	1.86732	0.656446	3.66288	-2.40454	-1.7268	1.17106	0.130964	0.140257	-0.97888	-1.38071	0.744884	0.16257	0.057461
XLOC_015454	0	0	0.130512	0.100553	0.092359	0	0	0.077831	0.05744	0.128508	0	0	0	0.047625	0	-1.38329	-1.04814	0.701599	0.07601	0.059203	0	0	0.175861	0.157257	0.18676
XLOC_015623	0	0	0	0	0	0	0	0.038568	0	0	-1.53471	-1.71555	0.454422	0.056639	0.052309	-0.03925	0	0.121682	0.033899	0.088011	0	0	0.061001	0.009351	0.023797
XLOC_015721	0	0	0.110369	0.052329	0.080107	-1.16451	-4.80811	31.7012	13.5784	1.04495	-0.6985	-1.7862	286.623	177.87	95.2901	-0.39747	0.317751	140.152	113.962	157.738	-0.07941	0.252766	100.954	86.2491	81.8421
XLOC_015822	0	-0.1697	1.24475	1.12166	0.803597	-0.89829	1.42513	0.260459	0	1.52667	0	7.71602	0.297584	0.095624	129.038	0	0	0.469574	0.521448	0.455677	-4.57159	-3.87585	11.2406	0.168402	0.285707
XLOC_016010	0	0.079198	17.2451	19.6106	23.3933	0	0.092117	8.51104	8.02591	11.6505	-0.08441	-1.06977	7.59702	6.40968	3.57651	-0.9306	-1.61898	5.83335	2.82392	1.2865	-1.57117	-1.31438	4.01327	0.911267	0.773019
XLOC_016038	0	0.352296	16.8611	16.9466	27.6774	0.30628	0.828657	19.307	26.5193	42.0927	0	0	2.39812	2.03076	2.72399	-1.03995	-1.00098	1.38009	0.491961	0.360639	0	-0.49474	0.297575	0.271418	0.027087
XLOC_016094	0	0	0.637966	0.709976	0.476549	0	0	1.56409	1.77824	1.66204	-0.11201	-0.15169	0.984826	0.640193	0.704732	0.407746	0	0.392968	0.897916	0.337627	-1.29959	-1.01133	1.94613	0.486845	0.423854
XLOC_016580	0	0	0.059786	0	0.084616	0	0	0	0	0	0	3.67269	0	0	2.57901	0	0	0	0.087048	0	-2.35846	-2.10167	1.10097	0	0.024443
XLOC_016651	0	0.188861	4.64133	5.07726	7.43822	0	1.93033	0.338061	0.124744	2.42458	-2.18017	1.62826	0.558247	0.025857	3.05674	-0.08322	0	0.333309	0.154758	0.305364	-3.40731	-1.90094	1.32083	0	0.072428
XLOC_016703	0.140754	0	38.1289	46.6787	43.7551	0.227118	0.402377	5.60628	7.76779	9.71341	-0.76119	-0.63941	3.60824	1.73011	2.15798	0.569599	-1.51863	6.02936	11.1521	1.44307	-1.59224	-3.12763	24.8541	6.79647	1.51325
XLOC_016942	0	0	0	0	0	-1.69894	0	0.776486	0	0.769239	-1.95677	-1.18151	1.56363	0.114031	0.280839	0	0	0.349976	0.113748	0.354384	-1.5431	0.342663	0.842152	0.037653	1.27763
XLOC_017256	0	0	0.015571	0.071981	0.029384	-1.0083	-2.33861	8.82776	4.00898	1.67885	-0.31099	-1.3011	20.7149	16.1197	9.14492	-0.00629	0.373509	13.7487	14.0291	16.8603	0.361863	1.14304	9.41372	12.2628	14.8715
XLOC_017418	-0.06546	0.138785	6.89749	6.02586	9.99129	2.15169	1.64031	0.18496	1.39764	1.10538	-1.87299	-1.76836	0.189502	0	0.009089	-1.65407	-0.70111	0.126859	0	0	0	0	0.063596	0	0
XLOC_017496	0	0	0.067607	0.05556	0	0	0	0	0	0.026628	0	4.12833	0	0	1.59187	0	0	0.024229	0	0.073603	-1.47729	-1.2205	0.279368	0	0
XLOC_017930	0.040405	-0.11025	8.00702	9.66135	7.7028	0.170374	0.293759	0.809173	1.27965	1.54158	-0.40082	-0.54706	0.476225	0.212198	0.211054	-0.04142	0	0.220428	0.110721	0.111602	-2.79796	-2.54117	0.55252	0.01078	0
XLOC_018161	-1.82655	-0.13204	4.98037	1.27152	4.88239	-1.35376	-0.58747	8.54037	3.13958	6.0217	-1.53893	-1.52344	9.44726	3.07615	3.55436	-0.44755	0.178947	9.86932	7.48602	10.4554	0	0	8.73732	7.75891	5.93201
XLOC_018171	0	0	1.08054	0.333001	0.713684	-3.74558	-2.963	21.8231	0.570665	1.80871	-6.66564	3.04877	51.9963	0	559.634	-2.06685	0.141385	136.504	31.6541	144.792	-6.56046	1.86223	96.872	0.208315	253.404
XLOC_018273	-0.77779	-1.07129	0.820821	0.114982	0.105612	-1.01468	-2.32145	3.204	1.01807	0.25716	-0.39539	-0.20918	62.2507	44.9011	58.578	-0.73909	0.390379	51.68	31.1599	64.6859	-0.02556	1.12541	26.5113	21.363	42.3763
XLOC_018332	0	0	0	0	0	0	0	0	0	0	-6.4683	-6.36367	6.97307	0	0	-5.06942	-4.11646	1.99381	0	0	-3.52653	-2.02312	1.34265	0	0.067898
XLOC_018364	0	-0.14069	0.284975	0.137763	0.079085	-1.22698	-3.33184	168.893	71.0171	17.7273	-0.10048	-1.08438	516.304	485.518	280.001	-0.22921	0.430338	430.793	395.612	521.584	0.828841	1.03811	288.809	487.72	400.377
XLOC_018725	0.629361	0.993992	2.97641	5.73737	8.2192	-0.12173	-0.19798	25.7864	22.7191	23.9209	-0.0654	-0.15187	4.34569	3.63992	3.90391	-0.04096	0.637586	1.41059	1.15118	2.48137	-1.36549	-2.0816	4.66615	1.3293	0.526229
XLOC_018773	-0.14783	-0.55845	28.5532	24.7831	20.9496	0	0.685954	1.22791	1.62283	2.99457	-1.68339	-1.15462	0.885778	0.115002	0.254909	-0.7669	-0.15903	0.762391	0.293676	0.343108	0	0	0.778552	0.987326	0.502523
XLOC_019140	0.112517	-0.10931	44.3167	52.6923	45.6653	0	0	16.4924	17.7804	19.4683	0.027441	0.51724	13.0105	14.8525	23.7788	0.864805	1.02045	7.26643	16.0919	14.5445	-1.20073	-2.16309	39.9574	14.9801	5.28276
XLOC_019177	0	-1.48618	6.99205	7.86487	2.30356	0.565597	0	1.64615	3.30075	1.3654	-3.28401	-3.57161	6.42085	0.441869	0.386153	-2.42658	-2.00118	2.15235	0.26162	0.248069	-1.04702	-1.23081	1.15796	0.263572	0.111793
XLOC_019983	0	0	0.281848	0.451672	0.382952	-2.37701	-1.79372	1.21018	0.109158	0.233117	0	0	1.12343	1.34113	1.51978	-0.07342	0	2.24241	1.89755	2.21951	-0.46463	-1.9626	11.3631	6.82471	1.59483
XLOC_019988	0.028366	-0.26537	199.699	218.43	189.442	0.614322	0.551981	19.5661	33.0438	35.1945	-1.4031	-1.15102	5.24598	1.62546	2.2363	-1.48966	-1.10813	3.57815	1.08244	1.08697	-0.34828	-0.00113	2.99424	1.67312	1.51977
XLOC_020336	0	0	1.24802	1.37363	1.93459	0	0.048878	2.23278	1.82434	3.46714	0	1.72788	1.4995	1.25238	7.75105	0	0	1.25794	1.85606	1.05138	-1.21682	-2.15549	3.023	0.794852	0.218681
XLOC_020856	0	0	0	0	0	0	0	0	0	0	-3.83597	-3.73134	3.70312	0	0	-2.68359	0	1.29852	0	0.535692	-1.53619	-1.6159	1.97702	0.155228	0.087786
XLOC_021144	0	0	0	0	0	0	0	0	0	0	-1.15944	-1.05481	0.576786	0	0	0	0	0.04334	0.028172	0	0	0	0.391086	0.139886	0
XLOC_021266	0	0	0	0	0	0	0	0.011751	0	0	0	0	0.025173	0	0.026562	0.355865	0	0.026481	0.189351	0.120667	-1.98377	-1.72698	0.424815	0	0
XLOC_021734	0	0	0.152269	0.096259	0.298401	0	0	0.037254	0.05155	0.092265	0	0	0.039904	0.017097	0	1.13172	0	0.031483	0.306975	0.074386	-2.0758	-1.81902	0.357746	0	0
XLOC_021746	0	0	0	0	0	0	0	0	0.017619	0.019709	-11.8682	-11.7635	117.857	0	0	-10.312	-4.7237	29.9315	0.003886	0.817187	-5.2699	-4.71625	28.8415	0.540249	0.578316
XLOC_021843	0	0.70919	0.541503	0.667523	1.37147	-0.1591	0	0.444166	0.27595	0.521963	-1.29115	-1.61439	3.07302	1.08575	0.973299	-0.2707	0	7.43576	6.22775	6.36071	0.36586	-0.73053	5.90384	7.76372	2.06479
XLOC_021895	0	0	0.071316	0.03663	0.117758	-1.20128	-4.60358	8.47749	3.12296	0.157996	0.260964	-0.66101	57.4895	74.1667	40.2173	0	0	5.8145	5.66941	5.75834	-0.94193	-0.58164	3.98796	1.44362	1.32666
XLOC_022054	-1.3712	-1.68843	2.84546	0.802703	0.72338	-3.9633	-4.25572	66.5395	3.80235	3.39696	-0.48364	0	3.61636	2.14121	4.92894	0	0.337192	2.93248	2.89365	4.01273	-3.47289	-2.7913	29.9582	2.06069	2.41113
XLOC_022056	0	0.049749	3.14226	2.81732	4.55736	-1.03821	-1.31554	16.033	7.22254	6.57068	0.334262	0.222782	8.61506	12.2766	13.0521	0.171523	-0.02789	13.43	17.9061	10.557	-0.6153	-0.49773	30.1624	17.0499	13.1014
XLOC_022125	-1.05646	-1.85634	0.280005	0.027394	0.012581	0	0	0	0.011736	0	0	0	0	0.009731	0.011983	0	0	0	0.023296	0	0	0	0	0	0
XLOC_022270	0.359407	0.035331	0.914871	1.80871	1.62874	0	0	0.109803	0.273493	0.220957	0	0	0.17642	0.088185	0.341289	0.815463	-1.70533	1.70123	4.20225	0.250569	-4.22547	-3.17762	2.24843	0	0.042345
XLOC_022649	0	0	1.6814	1.92997	2.27918	0	0.719087	0.081597	0.159811	0.326452	-1.80345	-1.09113	0.194972	0.011522	0.028377	-0.10891	-0.09476	0.176814	0.137922	0.04297	0	0	0.099276	0.129357	0.096823
XLOC_023107	0	-0.26965	98.4129	101.04	93.022	0.577838	0.747974	7.34376	12.2499	15.2888	-1.04693	-2.07062	1.41187	0.524254	0.262487	-3.52528	-2.1095	1.15283	0.050571	0.136071	-0.96992	-2.78323	0.928944	0.289151	0.025819
XLOC_023109	-0.20544	-0.25293	42.7197	35.9679	39.3037	0.415698	0.74583	2.84143	4.79763	6.64632	-1.49531	-1.76099	1.04526	0.197575	0.129758	-1.46107	-0.61947	0.727661	0.136645	0.163739	0	-1.86293	0.567448	0.260959	0.014758
XLOC_023392	0	0	0.555087	0.513201	1.04751	0	-0.28766	0.514933	0.342018	0.182188	0	0	0.141829	0.175547	0.365829	0	0	0.663112	0.646566	0.352519	-1.07682	-1.85226	2.82564	0.856114	0.302597
XLOC_023402	-0.18231	-0.19029	1.09736	0.720722	0.823244	-2.37614	-1.91958	2.40309	0.324611	0.522542	0	0	0.045965	0.019693	0.024251	0	0	0.064471	0.078578	0.024481	-1.28523	-0.56474	0.379765	0.043352	0.05884
XLOC_023419	0	0	6.25419	7.60164	8.36444	0	0	5.58523	6.71186	5.67735	-1.42289	-1.55269	3.48712	0.973186	0.995852	0	0	0.959155	1.43291	0.834923	-0.08123	-0.66297	0.843577	0.416395	0.12286
XLOC_023440	0	0	0.427468	0.229109	0.298121	-1.12521	-1.33689	2.18716	0.687093	0.640507	0	1.20095	0.538194	0.528994	2.25489	0.326717	0.368008	3.28042	5.47707	4.63694	0	0.925044	7.64662	8.16942	11.0182
XLOC_023555	0.150756	0	0.312396	0.67392	0.56005	0	0	0.943911	0.632445	0.861278	0	2.35486	0.053213	0.056998	1.123	2.85062	3.07406	0.111957	2.33792	2.22484	-2.3427	-3.66203	2.2731	0.225848	0.025545
XLOC_023583	-0.66208	-0.32726	2.18376	0.942191	1.42175	-2.45229	-3.12258	15.888	2.38351	1.56967	-0.40137	-0.77946	1.11594	0.525933	0.431762	-1.83889	-1.87579	3.56094	0.775813	0.534925	0	0	2.66792	2.65233	2.33922
XLOC_023887	0	-0.53562	1.02151	0.821244	0.555264	-1.38462	-3.37147	13.508	4.69123	1.18075	-0.49686	-1.53003	13.315	8.80837	4.78975	-0.01649	-1.01116	6.22755	5.98162	2.2766	0	-1.45419	3.56083	3.11458	0.635548
XLOC_024083	0	0.480548	1.33221	1.17846	2.64206	0	0.027232	1.19661	1.4115	1.70042	-1.23819	-1.65408	2.71052	0.976762	0.814801	0.063306	0.169925	2.86243	3.71416	3.2678	0	-0.1971	3.76198	3.21043	1.86602
XLOC_024142	0.167576	1.33095	0.299683	0.559	1.33198	-1.60385	-0.50268	0.714867	0.138835	0.388265	-1.4083	-1.51044	5.89063	1.96265	2.07664	-0.93783	0.111523	12.9305	6.82066	13.3009	-0.27435	-1.09277	18.7313	13.4176	5.28795
XLOC_024167	0	0	0.227171	0.204195	0.160762	0.363398	0	0.045158	0.324935	0.111842	0	0	0	0	0.10208	0	0	0	0.115766	0.10305	-1.33604	-1.07925	0.535686	0.027372	0
XLOC_024395	0	0	0.094763	0.155754	0.071531	-1.35297	-1.34346	0.858981	0.116776	0.13063	-0.65151	-2.07366	1.00079	0.387288	0.085163	2.12737	2.89682	1.0528	6.84352	9.40539	1.21329	-0.21328	3.69448	9.60954	1.59624
XLOC_024630	0	0.44752	10.5396	10.8437	18.878	0	0.467453	0.839332	0.628957	1.88686	-4.20358	-2.03892	1.43845	0	0.21892	0.480662	0	0.669303	1.50382	0.545134	-2.16234	-1.90555	0.52518	0	0
XLOC_024922	0.935962	1.87122	0.034239	0.351729	0.710747	-0.57259	0	1.32041	0.587691	1.34854	0	2.50217	0.233291	0.337341	2.80015	2.18997	2.91959	0.245415	2.20348	2.95101	-1.13045	-2.69178	7.96622	2.75589	0.55995
XLOC_025017	0.154084	0.741973	3.16859	4.54742	7.53299	0	0.640415	0.160554	0.15039	0.611753	-1.57446	-0.68632	0.621753	0.068014	0.237302	-2.83071	-0.70711	0.70973	0.027138	0.18319	-2.20375	-1.94696	0.516257	0	0
XLOC_025197	0	0.025655	0.101218	0.166365	0.439324	0	0	0.112675	0.035638	0.099664	0	0	0.155173	0.132966	0.163737	-0.56097	0	0.253924	0.188639	0.348952	-1.15757	-3.03986	1.40026	0.312219	0
XLOC_025537	0	0	0	0	0.037295	0	-0.1076	0.251426	0.121769	0.058378	-1.02513	-0.72914	1.36338	0.41827	0.60387	0.074009	-2.28501	4.97556	6.79082	0.591679	-4.02254	-3.96147	5.18393	0.095251	0.06464
XLOC_025564	0	0	0.189617	0.035416	0.06506	-1.28224	-2.40117	26.9469	10.2266	5.02406	-0.46231	-0.22329	64.5394	45.5913	61.7034	-0.34017	0.574324	83.3842	69.2011	114.164	0.478771	1.14091	41.9024	57.6751	64.5853
XLOC_025688	0	0	0.170262	0.081622	0.203492	0	0	0.126356	0.079929	0.089412	-0.7856	0	0.435034	0.132543	0.397839	-0.09095	1.0234	0.518661	0.337146	1.35933	-1.47691	-2.55783	1.46831	0.306362	0.055689
XLOC_025735	0	0.174207	0.023648	0	0.167349	0	0	1.87094	1.73808	1.97921	-1.05847	-2.02262	1.64148	0.578161	0.297535	-0.55877	0	1.03819	0.544017	0.92254	0	0	0.892218	0.752243	0.531767
XLOC_025913	-2.82165	-3.11515	0.468557	0	0	0	-0.83488	0.155236	0.14607	0.019224	-0.04326	0	0.058197	0	0	-0.39104	0	0.061222	0.051166	0	0	0	0.017538	0	0
XLOC_026221	-0.2028	-0.04206	11.0109	8.88381	11.2835	0.843755	0.528731	3.0996	6.67247	5.99962	-1.7307	-1.67396	111.493	32.9663	39.2479	-1.12683	0.470692	49.176	23.4086	62.9298	-1.26649	0.409953	25.0944	8.81019	23.5683
XLOC_026380	0	-0.64415	53.405	54.8202	37.9184	0.907877	0.606482	10.5209	22.1345	20.0336	-0.22497	0	1.01933	0.611419	1.61338	-1.49822	-1.01711	0.976986	0.232343	0.241291	-0.84529	-2.02786	0.943719	0.282008	0.043495
XLOC_026415	0	0	0	0.064587	0.044493	0	0	0.237464	0.35972	0.309536	-0.82421	-2.13874	0.642579	0.195012	0.042378	0	0	0.281656	0.173931	0.213903	-1.57343	-2.13791	0.593033	0.045454	0.012853
XLOC_026651	0	-0.59375	2.93297	2.46739	1.79939	0	0	0.095972	0.201858	0.213921	-2.13103	-1.52796	0.267275	0	0.021694	0	0	0.162211	0.056236	0.043801	-0.38952	-0.13273	0.17348	0.023269	0.019739
XLOC_026690	0	0.794795	0.042486	0.174577	0.440966	-1.73568	-0.56797	1.23305	0.130889	0.564752	0	1.36934	0.271387	0.558119	1.56547	1.00723	0	0.304524	1.23719	0.481812	-1.03723	-1.95528	4.75162	1.5972	0.521111
XLOC_026740	0.062654	0	4.36913	5.67549	5.63855	-0.03302	0	3.28355	2.66724	3.74694	0	0	3.93723	3.63093	4.05321	1.06311	0.05878	7.89224	20.053	8.26017	-1.29831	-1.47437	17.4339	5.80112	3.58417
XLOC_027072	0	0	0.107357	0.082713	0.202594	0	0	0.064023	0.236243	0.105708	0	0	0.342882	0.293813	0.651251	-0.72751	-0.55594	1.0821	0.40641	0.292195	-1.43188	-1.24047	1.90469	0.310457	0.219464
XLOC_027145	0	0	2.02787	2.28412	2.07953	0	0.071549	1.31691	1.32007	1.91969	-2.13159	-1.55469	1.68825	0.285523	0.509818	-0.87821	0.167758	0.718575	0.3076	0.94059	-1.40018	-1.79662	1.17149	0.282841	0.138627
XLOC_027820	-0.14494	0	1.07269	0.79557	1.29808	0	0	0.84146	0.834112	0.838343	-1.02652	-1.39031	1.40113	0.565203	0.488498	0	0	1.79287	1.94424	1.61471	0	0	1.70252	1.85472	1.13674
XLOC_028189	0	0	0.195003	0.10016	0.291328	0	0	0.348873	0.357594	0.544026	-1.2494	-1.08261	0.871937	0.201614	0.262875	0	-0.11544	0.596941	0.56785	0.25063	0.13805	-0.4799	1.60576	2.20867	0.491652
XLOC_028403	0	0	0.26164	0.161265	0.098749	0	0.235485	0.374471	0.2303	1.49421	0	5.64304	0.044567	0	17.4471	0	0	0	0.152379	0.047474	-2.28318	-2.02639	1.83327	0	0.042789
XLOC_028417	0	0	0.052493	0.24266	0.173355	-1.1511	-1.14159	6.76175	2.40267	2.68773	0.364012	0.12124	20.9457	30.4181	29.5791	0	0.547405	12.3222	12.6874	18.1209	0.563547	-0.1462	9.76112	15.5596	4.80745
XLOC_028736	0	-0.114	0.241644	0.175224	0.254829	-1.18293	-2.6035	3.74109	1.30122	0.461872	-0.24365	-1.0625	3.8377	2.73868	1.69901	-0.95229	0	0.433005	0.115898	0.464251	0	0	0.204303	0.082211	0.092985
XLOC_029063	0	0	0.01698	0.034886	0.048064	0	0.472845	0.013501	0.07473	0.167192	0	4.13945	0	0.012392	2.0143	-0.16865	0	0.060853	0.059335	0.046215	-1.98377	-1.72698	0.488104	0.016368	0
XLOC_029162	2.31009	2.67807	4.91874	30.0069	43.3984	-0.33028	0	3.3793	2.08882	3.27129	-0.94255	0.414278	7.0556	3.07018	12.8155	1.21266	2.33578	4.73556	14.16	24.7785	-1.83789	-2.87601	29.0501	6.55058	2.09923
XLOC_029168	0	0	0.112266	0.057664	0.264823	-0.23419	-1.41761	0.535601	0.214106	0.055271	0	0.050414	0.382465	0.518908	0.823963	1.26758	-0.72569	1.42496	4.93646	0.458335	-2.20554	-2.46982	5.14334	0.703414	0.3825
XLOC_029725	0	0.859583	137.91	148.564	302.502	-0.16527	1.04549	21.7045	18.203	54.5576	-2.29765	-1.83315	23.3552	4.26804	6.83386	-1.03412	-0.06928	19.8771	9.67913	15.2058	-0.04904	0	10.0281	7.88914	7.35895
XLOC_030466	0	0	0.585791	0.587088	0.876275	0	0	0.102245	0.2641	0.140682	0	0	0.669277	0.500508	0.89882	0	-0.01196	0.896074	1.29809	0.492568	-1.33824	-1.55874	1.59151	0.358082	0.198611
XLOC_030518	0.520807	0.977841	0.513378	1.13913	1.71478	-0.33596	0	0.408206	0.180754	0.414506	-0.09688	-0.06125	0.131172	0.029974	0.14764	0	0.255847	0.073594	0.113617	0.242194	-1.77982	-2.87654	0.876231	0.098973	0.016792
XLOC_030772	0	0	0	0	0.018429	-1.19065	-3.60988	1.39767	0.361019	0	0.231678	0.353328	3.37677	4.98884	6.21355	0.043212	0	7.50698	9.72543	5.79418	0	0.058276	11.2813	10.2228	8.87955
XLOC_031019	0	-0.02978	5.59593	5.13356	5.13272	0.100074	0.130488	7.55385	9.78253	11.0969	0	0	1.10838	0.816793	1.80111	0.053664	0	0.769545	1.39458	1.08621	-1.27225	-1.90094	1.94061	0.401424	0.106414
XLOC_031344	0	0	0.355128	0.677508	0.718036	0	0	0.242036	0.156295	0.124884	0	0	0.172835	0.222151	0.547122	0	0	1.3409	0.97504	1.26574	-1.15349	-1.28223	2.93951	0.782451	0.477067
XLOC_031805	0	0.451347	10.0326	9.4586	17.7078	0	0.190814	1.31205	1.60737	2.18801	0	0	2.29545	2.68148	2.7385	-1.16612	-1.21808	20.8949	9.43076	7.16581	0	0.085009	4.16033	4.09313	3.43618
XLOC_031815	0	0	0	0.273505	0.062804	0	0	0.105851	0.058588	0	0	0	0.340139	0.437193	0.598186	1.19818	0	1.43126	5.93108	0.664258	-2.46385	-2.45432	5.32156	0.256644	0.163281
XLOC_031969	0	0.615931	6.90395	7.8467	13.9134	-0.23546	0.075084	2.06646	1.40238	3.04851	-1.40972	-0.83691	2.20382	0.62673	1.10687	0	0.378663	1.50844	1.59255	2.21428	-2.65358	-3.98556	3.85716	0.381219	0.055437
XLOC_032276	0	0	1.90809	2.06268	2.04114	-1.13231	-3.19407	76.8563	34.2644	8.77132	-0.17201	-0.39753	1137.16	1025.33	1003.78	-0.47859	0.750508	952.087	741.275	1426.44	0.14231	1.07018	656.903	683.4	921.887
XLOC_032330	0	0	2.19602	1.85874	3.00596	0	0	0.061484	0.068063	0.076138	0	0	0.1844	0.079005	0.305764	0.45311	-0.81747	0.997626	2.04454	0.280609	-1.92423	-1.28477	9.91915	1.95286	2.213
XLOC_032830	0	-0.28833	0.804576	0.642139	0.566452	-0.41841	-0.56257	1.09249	0.642829	0.639872	-1.12872	-3.39498	1.866	0.700109	0.127928	-0.07065	0	2.07942	1.85271	1.77433	0.03975	0	1.9459	2.21334	1.23989
XLOC_032963	0	0.494837	4.87883	4.38538	9.22745	0	0.108931	0.493577	0.565561	0.900734	0.250482	0.626677	0.86259	1.41471	2.08465	-1.34868	-1.25366	10.6061	4.06553	3.39875	0	0	1.937	1.86856	1.53165
XLOC_033035	0	0	0	0	0	0	0	0.02087	0	0	0	0	0.134124	0	0	2.46945	-1.93642	1.24633	10.4862	0.071436	-4.87035	-3.69269	7.33263	0.0506	0.128771
XLOC_033036	0	0	0	0	0	0	0	0	0	0.024262	0	0	0	0	0	2.18259	-0.45146	0.264918	2.68353	0.022355	-3.59048	-3.33369	2.08065	0	0
XLOC_033151	0	0	0.142069	0.089811	0.206231	0	0	0.191171	0.105813	0.204451	0	0	0.055846	0.039878	0.098214	0	0	0.137079	0.050918	0.059488	-1.1187	-1.45877	0.363233	0.042137	0.017872
XLOC_033403	-2.9624	0	1.419	0.059742	1.4706	-0.46599	0.110994	0.397679	0.143331	0.767321	-1.52437	-1.41974	0.584465	0.076397	0.094076	-1.05816	0	0.458524	0.128706	0.348225	-0.63712	0	0.574662	0.179388	0.256792
XLOC_033794	-0.16559	0	4.47101	3.35383	6.05482	0	0.070198	0.3197	0.127407	0.68094	0	1.04116	1.30127	1.22069	4.13373	-0.24788	-1.80413	8.34307	6.76268	1.66337	-1.1121	-1.88206	11.3701	4.15476	1.63071
XLOC_034084	0	0	0.568899	0.438309	1.04003	0	0	0.084816	0.125189	0.03501	0	0	0.121132	0.441138	0.543225	0.667603	0	0.350425	1.38743	0.387097	-2.26308	-2.77991	2.84271	0.17137	0.058149
XLOC_034188	-0.21068	-0.79422	67.4176	58.2669	43.6649	0.197943	0.101184	7.33289	9.54496	9.93668	-1.64528	-2.21704	2.75406	0.691581	0.50044	-2.94723	-1.37376	1.26916	0.102413	0.274755	-1.73086	-1.29958	0.807378	0.09417	0.111837
XLOC_034214	0	0	0.633514	0.439282	0.463261	0.304635	0	0.239272	0.57157	0.389866	-0.02331	0	0.755384	0.473904	0.583573	0	0.73092	0.66693	0.950068	1.46561	-1.04264	-2.16917	1.57923	0.442735	0.077704
XLOC_034701	0	0	0	0	0	0	0	0	0	0	-1.80065	-1.69602	0.067498	0	0	-1.65407	-0.70111	0.047337	0	0	0	0	0.027121	0.007276	0.003086
XLOC_034812	0	0	0.046655	0.031952	0.014674	0	0	0.08656	0.095822	0.061252	0	-0.26021	0.794716	0.533439	0.475195	1.40921	-1.4187	2.39658	8.45046	0.522038	-3.34655	-3.77573	4.10726	0.194882	0.063583
XLOC_035001	0.32665	0.352662	0.411369	0.870031	0.981791	0	0	0.327095	0.372744	0.190613	0.216254	0	0.113352	0.326712	0.315331	0.910122	0	0.726297	2.04349	0.428095	-1.43127	-2.58768	2.09767	0.489838	0.098935
XLOC_035152	0	0	0.043334	0.066774	0.020444	0	0	0.620218	0.743796	0.576028	0.176042	1.73088	0.239898	0.600888	1.86933	0	1.47474	0.194127	0.378567	1.17943	-1.13127	-3.30207	1.79067	0.438601	0
XLOC_035258	0	-0.02238	2.67808	2.76909	2.36176	0	0	1.02993	1.41746	1.51668	0	0.366109	0.342882	0.421557	0.912381	0	0.141638	0.345018	0.336409	0.619327	-1.36524	-1.29958	1.4466	0.286835	0.20038
XLOC_035565	0	0	0.099785	0.146437	0.174855	0	0	0.181354	0.087832	0.266686	-0.36403	0	0.242817	0.052017	0.230597	0.326017	0	0.255436	0.622657	0.362115	-1.01307	-2.42564	1.31896	0.371005	0.046625
XLOC_035596	0	0.980579	50.939	53.4776	122.599	-0.88921	0.674958	12.0156	5.96294	23.5647	-3.54601	-3.08366	8.18235	0.544432	0.887857	-1.53668	-0.26737	6.56633	2.1371	4.1888	-0.43822	-0.34999	4.89016	2.83749	2.12675
XLOC_035790	-0.81412	-0.05488	4.19667	1.99263	3.97131	-1.27247	0	0.184307	0	0.108111	0	0.407577	0.436395	0.507495	1.04156	0.72238	-1.2443	2.69979	5.77642	0.730489	-1.86972	-2.76449	15.1016	3.30448	1.17713
XLOC_035936	0	0	0	0	0	0	0	0	0	0	-3.72239	-3.61776	1.67832	0	0	-2.05386	0	0.423729	0	0.166859	-1.98377	-1.23498	0.755277	0	0.042969
XLOC_035962	0	0	0	0.025213	0	-1.22323	-1.23858	9.83567	3.49974	3.84245	0	2.89471	0.585293	0.465709	7.98464	3.97109	3.88597	0.263876	9.04808	6.92492	-3.76305	-3.5739	8.3119	0.283898	0.20069
XLOC_036213	0	0	0.034099	0.070058	0.016087	0	0	0.135567	0.075036	0.151089	0	0.054117	0.072605	0.155536	0.237497	0.913527	1.67722	0.122205	0.466692	0.641922	-1.22811	-2.3272	1.24058	0.328694	0.069707
XLOC_036228	0	-0.07832	14.7321	14.1598	14.9406	0.223415	0.263205	2.8649	4.08949	4.66803	-0.78544	-0.72495	1.76651	0.778478	0.926677	-0.7772	-0.38424	1.27427	0.586724	0.591398	-1.33034	-1.36192	1.35215	0.308466	0.20352
XLOC_036816	0	0	0.128902	0.12506	0.192575	-1.25171	-1.09491	0.276167	0.069338	0.088141	-0.35079	-0.0228	0.164678	0.078395	0.115844	0	0	0.18286	0.139718	0.129939	0	0.700182	0.141526	0.117351	0.23423
XLOC_037161	0	0	0	0.013355	0	-2.02861	-3.64666	2.47054	0.411949	0.076804	0	-0.89011	22.5541	24.4878	13.1087	-0.33103	0	15.6195	12.4927	15.026	0.667909	1.08008	8.31493	13.747	12.9583
XLOC_037493	0	0	0	0.009603	0	0	0	0.0446	0.049372	0	0	0	0.063696	0.034113	0.067212	0	0.583871	0.226147	0.402897	0.50888	-1.1942	-2.72684	1.78035	0.513649	0.076443
XLOC_038123	-0.13646	0	0.483405	0.267393	0.578921	-1.15638	-1.50908	0.650478	0.171837	0.137303	0	-0.66407	5.73232	5.75326	3.69271	0.125118	0	5.63876	7.51482	5.40616	0.766047	0.555329	4.26733	7.68857	4.75858
XLOC_038136	0	0	0	0	0.035204	0	0	0.029667	0	0.036737	0	0	0.079442	0.095303	0.184418	2.75821	0	1.20341	11.7991	0.69391	-1.19287	-1.54428	7.97684	2.60744	1.38814
XLOC_038446	0	0	0.369198	0.31154	0.547422	0	0	0.041938	0.046425	0.155798	0	0	0.101071	0.038492	0.272549	0.551115	0	0.318972	0.837046	0.107663	-1.01502	-1.24369	1.29109	0.368595	0.204857
XLOC_038537	0	0.797332	0.784276	0.595489	2.73481	-0.29355	0	1.92505	0.990478	1.88022	-0.01654	0	0.784131	0.373287	1.22579	1.03342	1.33494	0.397165	1.78733	1.82522	-1.90687	-1.58557	3.70642	0.493041	0.446124
XLOC_038561	0	0	0.394195	0.502131	0.371945	0	0	0.300902	0.333098	0.543399	0	0.645098	0.080576	0.126583	0.481799	0.843613	0.191631	0.127145	0.670371	0.386241	-2.96859	-3.12142	5.26917	0.39518	0.23208
XLOC_038776	-0.13657	-0.1293	16.7133	14.6293	16.6221	0.030333	0.588833	1.19691	1.59801	2.56911	-3.10232	-2.61874	1.09557	0.046606	0.106585	-2.03499	-2.17168	0.596686	0.085011	0.033107	-2.26214	-2.486	0.43435	0.017588	0.00746
XLOC_038959	0	0	0	0	0	0	0	0	0	0	0	0.85669	0	0.060721	0.5608	2.47195	0	0.074545	2.13209	0.037742	-1.28246	-2.74297	2.35434	0.320805	0.034017
XLOC_039499	-0.08478	0.136444	25.0989	23.2142	34.1898	0.090244	0.408441	6.11473	7.40002	10.2031	-1.48622	-1.78542	3.69806	1.11177	1.01032	-1.13512	-0.07525	3.21146	1.34268	2.26156	0	0	1.5075	1.3585	1.23234
XLOC_040078	0	0	0	0	0	0	0	0	0	0	-3.12045	-3.01582	1.8648	0	0	-1.40443	-0.45146	0.47081	0	0	-1.83376	-1.57697	1.14078	0	0
XLOC_040144	-0.22063	-0.51262	42.6261	36.5721	33.6273	0.580056	0.568604	5.3511	8.97391	9.8964	-1.29403	-2.21239	1.2351	0.384853	0.208748	-1.84509	-0.91637	0.899938	0.190121	0.290468	-2.25574	-1.41212	0.766959	0.072617	0.112934
XLOC_040421	0	0.217268	1.33741	1.40192	2.43371	0	0	0.065108	0.156161	0.134375	-0.3797	0.570657	0.174347	0.029879	0.600966	0	0.829018	0.048909	0.095376	0.297148	-1.16253	-2.74297	0.772337	0.118394	0
XLOC_040565	0	0	0.128167	0.312696	0.332564	0	-1.27833	0.828019	0.578174	0.157748	0	0	0.859625	0.783375	0.964662	0.637099	-0.43894	1.37798	3.06974	0.58139	-1.2771	-1.22752	1.61187	0.370635	0.262005
XLOC_040873	0	0	0.41543	0.497885	0.293986	0	0	0.357851	0.335196	0.102263	-1.46903	-1.3644	0.501245	0	0	0	0	0.031017	0.100811	0.219856	0	0	0.031099	0.133483	0.028308
XLOC_040912	-0.89738	0	1.16638	0.389409	1.018	0	0	0.139114	0.154	0.143558	0	0	0.409776	0.234089	0.419289	0	0.129906	0.169816	0.084912	0.370365	-2.43112	-3.59309	2.97305	0.309187	0.047687
XLOC_041095	0	0	0	0.022976	0.021104	-1.66372	-1.33711	1.45829	0.177182	0.352361	-1.5048	0.049559	7.21956	2.05669	10.2713	-0.50023	0	24.5878	17.3766	20.2711	0.207065	0.391433	22.0807	26.1301	21.1052
XLOC_041386	-0.00459	-0.07011	21.0707	20.4392	22.0463	0.178793	0.096124	5.85789	7.58124	7.96883	-1.21809	-1.04427	0.79386	0.22239	0.289965	-1.0069	-1.59173	0.273019	0.067857	0.016262	-1.49176	-1.23498	0.257635	0.017279	0.014657
XLOC_041686	-3.48458	-2.72656	5.52222	0	0.277895	-1.09728	-1.08777	0.995276	0	0	0	0	0.06271	0	0.066171	-1.40443	-0.45146	0.791627	0	0.0668	0	0	0.396855	0	0.361242
XLOC_041944	0	0	0.134994	0.124808	0.076425	0	-0.70103	0.407888	0.629768	0.093045	1.1219	0.737275	0.068984	0.482749	0.43675	0	1.12816	0.133044	0.259448	0.600115	-1.15739	-2.78766	2.72851	0.819797	0.121423
XLOC_042080	0	0	0.601456	0.583532	0.851262	0.440911	0	0.557947	1.41177	0.197407	-0.17639	-0.30696	6.14708	4.41388	4.56447	0.874495	-0.24335	4.34097	10.82	2.33424	-1.57734	-1.3902	7.98437	1.77151	1.42079
XLOC_042104	-1.21145	-1.72906	14.1213	5.25367	4.08131	-0.17913	-0.28117	7.24283	5.39747	5.56181	-0.60133	-1.92481	1.82031	0.798476	0.251531	-1.50399	-0.15903	1.23102	0.251915	0.55401	0	-1.00313	0.457131	0.245264	0.020806
XLOC_042492	0	-0.02779	1.95036	1.84368	1.76196	-1.06041	-2.88997	28.7311	13.113	3.8919	0.016629	-0.78692	71.8783	77.1812	46.9244	-0.15501	0.363143	34.8279	32.6266	41.6008	0.249349	0.501651	22.1427	26.1604	22.1238
XLOC_042706	0.516217	-0.08125	5.13229	8.39443	5.14497	0.548409	0.381284	1.46513	2.56067	2.544	-1.00285	-1.7127	4.57584	2.07561	1.41297	-0.5999	-0.14366	9.44334	6.3601	6.97298	0.322734	-1.03594	6.98082	8.80364	1.99393
XLOC_042778	0.324092	1.27219	13.3991	20.3206	43.3198	0	0.549143	0.079707	0.176471	0.592221	-4.03938	-0.90706	2.64666	0.024386	1.05103	-2.16614	-0.76164	1.49688	0.116763	0.333463	-1.41266	-1.92919	2.22122	0.289884	0.109291
XLOC_042831	-0.2296	-0.12242	1.72372	1.24756	1.53666	-0.3609	-0.02318	2.06925	1.38425	1.96728	-1.11117	-1.00653	2.021	0.784203	0.965682	0	0.164448	0.812305	1.08212	1.02563	0	2.23148	0.723948	0.803811	2.78237
XLOC_042869	0.789125	1.73161	0.178928	0.578992	1.19868	0	0	0.419703	0.354365	0.334743	-0.24902	-0.44888	0.678144	0.398279	0.385927	0	0.418522	0.264514	0.250098	0.511342	-1.41778	-1.33482	0.67508	0.120733	0.073155
XLOC_042998	0	1.38893	0.034146	0.070153	0.429577	0	0	0	0	0	0.249258	0	0.009694	0.091373	0	2.05795	-0.58155	0.13257	1.17993	0	-3.94947	-3.85792	3.17981	0.065829	0.046535
XLOC_043243	-0.01835	0.667008	91.3161	90.1131	176.381	0	0.559625	31.8415	31.1799	56.581	-1.12079	-1.00934	20.4963	8.74944	10.827	-1.13217	-0.60413	14.909	6.69162	7.68151	-0.70343	0	10.8882	5.38919	7.01937
XLOC_043420	0	0	0.037166	0.099266	0.084163	-1.06432	-3.82252	8.02035	3.48729	0.483054	-0.14368	-1.30278	30.3686	26.8906	13.5941	-0.05126	0.40228	3.42977	3.1732	4.57893	-0.27572	0.454898	1.58251	0.945792	1.75656
XLOC_043471	0	0	1.6197	2.03167	1.96263	0.250968	0	2.52154	3.84185	3.60935	0	0	0.290419	0.199086	0.306448	0	0	0.229134	0.109226	0.30936	-1.17608	-1.67147	1.34779	0.312259	0.09759
XLOC_043540	-0.36517	-0.29836	51.3269	39.5054	46.7352	0.272216	0.323262	3.09293	4.48085	5.15393	-2.25922	-3.09169	3.5839	0.576752	0.332052	-3.21845	-2.13032	1.98623	0.143457	0.251406	-3.19031	-3.49951	1.33686	0.039573	0.016785
XLOC_043568	0	0	0.138669	0	0.021807	0	0	0.036754	0.040686	0	-0.463	-0.90922	1.02357	0.438543	0.332326	0	0	0.352017	0.471105	0.083871	-1.49216	-2.30657	0.975785	0.089113	0
XLOC_044116	0	0	0.20364	0.231606	0.157834	0	-0.15909	0.370107	0.249666	0.229158	-1.01613	-1.63708	0.693756	0.233543	0.156867	-0.132	0.371668	0.377937	0.245671	0.633431	0	0	0.274399	0.259392	0.27951
XLOC_044289	-0.19312	-0.08843	0.261105	0.127726	0.164245	-1.06762	-4.01729	108.019	51.2684	7.07627	-0.68413	-1.6882	834.663	527.903	300.656	-0.32723	0.35016	508.216	439.451	577.409	0.31711	0.634486	346.459	406.863	359.895
XLOC_044482	0	0	0.055468	0	0	0	0.130618	0.044104	0	0.436928	0	2.70441	0.188966	0	5.03473	0	0	0.049697	0.064609	0.100645	-1.78008	-1.52329	1.39516	0	0.045356
XLOC_044922	0	-0.12948	0.198153	0.182499	0.103155	-1.22872	-1.69655	0.760629	0.216518	0.161471	0	0.42571	0.157127	0.244348	0.417568	0.73222	-0.05552	0.299975	0.787933	0.142578	0	0.878664	0.331455	0.302978	0.592247
XLOC_045022	0	0	0	0.087215	0.080107	0	0	0	0.037365	0	0	0.353889	0.036154	0.154901	0.419646	0	0	0.190165	0.296673	0.154049	-1.41843	-1.49968	1.44906	0.122757	0.069422
XLOC_045037	0	0	1.58236	1.69892	1.90724	0.345164	0.044357	6.65625	9.6419	8.74525	0	0.108808	0.843391	0.864254	1.44042	0	0	0.978687	1.39721	0.981753	-1.36395	-1.64759	2.14594	0.551076	0.300518
XLOC_045147	0	0	0.502777	0.866365	0.62743	0.685378	0.20795	6.49959	12.1916	9.82129	0.134732	0.636126	0.16576	0.426114	0.670482	0	0	0.029062	0.009446	0.029428	-1.49799	-2.06452	0.582775	0.046901	0
XLOC_045155	-0.23157	-0.17548	3.88638	2.78341	3.30548	0.324543	0.482543	8.67217	12.4066	15.3473	-0.0636	0	3.68297	2.99612	3.89854	0.220758	0	8.74185	12.401	7.38699	-1.04106	-1.4319	46.6025	19.6282	10.4848
XLOC_045164	0	0.189318	1.94229	1.99525	3.48984	0	0.445352	0.115007	0.036375	0.56967	0	0	0.158384	0.165878	0.074278	0	0	0.314717	0.469322	0.131222	-1.11646	-1.3914	0.965198	0.139423	0.067583
XLOC_045165	0	0.310174	0.372632	0.297728	0.77017	-1.09742	-2.8839	34.577	15.7334	4.89796	-0.30797	-0.86258	50.2803	40.2746	31.2559	-0.00472	0.312229	24.9708	26.1252	28.6445	0.39459	0.864974	15.329	19.8812	19.5203
XLOC_045239	0	0	0.650011	0.774574	0.907717	-1.0898	-2.50657	2.04672	0.595037	0.128006	0	0.390432	1.21794	1.57496	2.7339	0.191781	-0.1635	2.9585	4.72451	1.65121	0	0	2.87286	2.68173	1.89219
XLOC_045313	-0.48617	0	0.832882	0.409972	0.95778	-1.16315	0	0.462199	0.106913	0.367334	0	1.47346	0.243843	0.158293	1.23193	0.504583	0.531478	0.520803	1.11667	0.944532	-1.98736	-1.96451	1.53535	0.225801	0.156074
XLOC_045362	0	0	0	0	0	0	0	0	0	0	0	0	0	0	0.021928	0	0	0.065582	0	0	-1.5431	-1.28631	0.526036	0	0
XLOC_045907	0	0	0.070629	0.101578	0	0	0	0.011232	0	0.013909	0	4.86431	0	0	2.7548	0	0	0.012656	0.016454	0	-1.72436	-1.46757	0.342616	0	0
XLOC_046079	0.047311	-0.06237	114.445	128.277	123.67	0.398972	0.40976	36.5799	52.4445	58.7179	0	-0.14664	3.97303	3.65852	3.41016	-1.21403	-0.96495	1.85582	0.608241	0.536914	-1.17608	-1.29037	1.37598	0.318792	0.18503
XLOC_046099	0	0	0.449738	0.585202	0.495078	0	0	0.059601	0	0.029522	-1.15944	-1.05481	0.178752	0.010941	0	0	0	0.053726	0.034924	0.122406	-0.14496	0	0.134668	0.014451	0.049034
XLOC_046365	-0.16932	0.26046	5.25198	3.94906	8.75308	-0.28908	0.129121	0.574027	0.238293	1.13734	-1.28332	-1.73706	2.01366	0.566381	0.437935	-0.30985	0	2.21532	1.48208	2.16136	-0.01325	-1.44133	3.08043	2.17465	0.487011
XLOC_046401	0.443035	0.59352	0.883077	1.86985	2.29564	0	0	0.558868	0.412444	0.37265	-2.31932	-1.07046	1.8726	0.210442	0.696444	0	0	2.55121	3.07533	2.06014	0.829553	-1.23769	5.35868	10.3885	1.11998
XLOC_046746	0	0	0.061631	0	0.407064	-1.4289	-1.41939	1.0291	0	0	0	0	0	0	0.276938	0.120998	0	0.110437	0.681981	0.111828	0	0	0.166091	0.059408	0.050396
XLOC_046753	0	-0.45532	7.94843	8.01893	5.94386	0.458667	0	0.452783	0.960692	0.79432	-0.43725	-0.22508	0.959873	0.493505	0.661019	0.085426	0	0.520822	0.891287	0.688826	-1.5546	-1.71218	0.873872	0.114355	0.058204
XLOC_046811	0	0	0	0	0	-3.90071	-3.8912	1.46666	0	0	0	0	0	0	0	0	0	0	0	0	0	0	0	0	0
XLOC_047267	0	0	0	0.030042	0	1.10522	0	0.127895	0.656415	0.071989	-0.97536	-1.73147	1.53182	0.544251	0.328529	1.77502	0	0.288223	1.79689	0.172459	-2.13348	-3.9887	1.93092	0.225522	0
XLOC_047976	0	0	4.13182	3.93976	4.53838	-2.18099	-2.45114	15.2812	2.81627	2.54534	0	0	0.072186	0.015464	0.057127	0	-0.12881	0.911244	1.25872	0.403691	0	0	1.10398	0.714867	0.554436
XLOC_047998	-0.56142	-0.71734	21.0391	13.3172	13.4991	-1.06444	-1.5023	210.386	99.4509	81.2422	-0.07891	-0.13529	196.422	185.365	203.996	-0.51326	0.234757	96.0955	70.8077	103.983	0.359535	0.935718	64.8059	81.3289	85.8868
XLOC_048031	0	0	0	0.113206	0	0	0	0	0	0.37978	-2.35011	0.472755	1.40786	0	3.76342	0	0	0.444307	0.096271	0.249946	-2.0758	-1.32867	1.68291	0	0.090111
XLOC_048164	0.578126	0.742267	0.384779	1.04833	1.29439	-1.23934	-1.01574	1.41004	0.36814	0.494179	0	-0.43191	13.536	13.8088	10.4943	-0.25658	0.462907	41.9989	36.3521	54.1389	0.020485	0.705113	39.5396	39.8319	45.2526
XLOC_048171	0	0	0.060073	0.169706	0.198389	-2.1688	-3.24752	1.15834	0.092536	0.029575	0	0	0.166283	0.109605	0.067485	-0.26819	0	0.134557	0.122453	0.054501	-0.09133	-1.62871	0.404734	0.115814	0
XLOC_048637	0	0	0	0	0	0	0	0	0	0	0	0	0	0	0	-3.28054	-2.32758	1.45453	0.023637	0	0	0	0.036459	0	0.033187
XLOC_048719	0	0	1.39297	1.74034	1.77614	-1.41796	-3.63574	15.7608	5.20269	1.05649	0	0	0.88177	0.865485	0.862769	0	0	1.39982	1.77601	1.28083	0	-0.00021	2.75628	2.19556	1.33913
XLOC_048726	-0.05249	0	11.5608	10.5669	12.7378	0.327226	0.452067	5.42137	7.79628	9.42932	-0.51989	-0.23558	2.34915	1.36191	1.91433	-0.06478	0	1.37019	1.12924	1.2966	-1.37929	-1.43113	2.0198	0.517711	0.342403
XLOC_048998	0.476735	0	0.80365	2.23388	1.29355	0	2.31166	0	0.041611	1.48953	0	3.56451	0.241576	0	9.81399	0	0	0.08471	0.082596	0.128666	-1.5431	-1.28631	1.01919	0	0.038656
XLOC_049063	0	0	0.126063	0	0	0	0	0	0	0.186191	-2.54041	0.565845	1.82524	0	5.04153	0	0.955951	0.16942	0	1.25806	-2.59485	-1.26795	2.71785	0	0.206163
XLOC_049346	0	0	0	0	0	0	0	0	0	0	0	0	0	0	0	-2.36762	-1.41466	0.195858	0	0	0	0	0	0	0
XLOC_049953	-1.26867	0	0.154753	0.013248	0.13385	-1.06272	-3.21725	16.5041	7.49759	1.74599	-0.21503	-1.3956	119.347	103.11	51.7367	-0.06057	0.55533	132.563	136.605	175.341	0.946156	0.938922	82.4081	151.417	107.06
XLOC_050188	0	0	0.011886	0	0	-0.13829	-1.44471	0.415841	0.256324	0.093627	-1.71133	-1.56807	15.0633	4.3329	5.48515	-1.18707	0.395944	7.23618	3.15314	9.13894	-1.8776	0.203536	4.24422	0.876485	3.63496
XLOC_050327	0	0	0.525723	0.387434	0.636238	0	0	0.218099	0.150897	0.146293	0	0	0.165475	0.10009	0.225963	0	0	0.225273	0.226308	0.134793	-1.45776	-2.67636	0.852129	0.143217	0.018691
XLOC_050579	0	0	0.020544	0	0	0	0	0	0	0	0	0	0.157472	0.179915	0.22155	-0.04142	-0.91013	0.404935	0.203398	0.037276	-2.28318	-2.02639	0.719728	0	0
XLOC_050594	-0.25858	0	8.63604	6.80004	9.50669	0.023164	0.592402	4.81019	5.59457	9.1419	-1.06753	-1.45856	6.25076	2.69892	2.31812	-0.57237	0.324728	4.57101	2.9796	5.67583	-0.38163	-0.24812	5.27433	3.29688	2.55783
XLOC_050642	0	0.292586	0.478475	0.481282	1.02521	-1.16385	-1.11163	0.848094	0.236903	0.274825	0	-0.16545	1.96965	1.73143	1.6394	0	0.589984	2.61681	3.02466	4.13292	-0.00434	0	5.08621	4.06451	2.89362
XLOC_050730	2.80988	1.5523	1.41697	15.1906	7.26773	0	4.13926	0.260004	0	13.1651	0	8.15838	0.402275	0.159095	255.764	0	0	0.42318	0.486681	0.725172	-5.49295	-4.52867	29.3089	0.210134	0.475346
XLOC_050769	0	-3.29301	1.26657	1.04088	0.051218	-0.61998	-2.15104	10.4522	6.283	2.28936	-1.95519	-1.0521	30.3046	7.40804	16.0983	0.257362	2.01461	0.672768	1.18551	3.16819	-2.55335	0.54318	1.27593	0.078486	1.56831
XLOC_051024	0	0	0.09143	0.375693	0.194106	0	0.450186	0.0727	0.100598	0.450132	-0.63349	4.19906	0.272547	0.033363	10.8873	0	0	0.102397	0.199683	0.248848	-2.12192	-3.55106	2.23812	0.176267	0
XLOC_051271	0	0	1.86589	2.07745	2.48799	0	1.59785	0.159913	0.059008	0.990128	-1.84156	0.74572	0.352091	0.024463	1.07441	0	0	0.160168	0.058564	0.131776	-3.04608	-1.35708	0.652394	0	0.054817
XLOC_051351	0	0	0	0	0	-1.00125	-1.46031	0.656245	0.098171	0.065891	0.160695	0	0.987892	1.67675	1.20279	0	0	1.7587	1.68883	2.06417	0.151453	0.963485	0.941776	1.50512	1.82397
XLOC_051736	0	-0.39073	0.687727	0.477913	0.305369	-1.10684	-3.32284	126.078	57.0808	13.0454	-0.32072	-0.7385	2726.52	2219.8	1901.39	-0.22377	-0.21964	5466.07	5101.68	4113.07	0.218642	0.563736	5872.8	6395.77	5767.43
XLOC_052064	-0.12979	0	7.84875	5.88364	10.0078	0	0	6.1565	6.78412	6.50982	0	0.379339	16.3505	15.6878	28.3418	1.05568	-0.86767	31.0428	76.8647	13.0867	-1.12716	-1.76872	51.7364	19.6982	8.67288
XLOC_052713	-2.02287	-1.644	5.6266	1.08637	1.67586	-1.20651	-1.9318	4.17207	1.45596	0.921144	-4.61578	-3.73904	4.1224	0.059369	0.207139	-2.13469	-4.10543	4.61603	0.90017	0.086103	-3.86604	-3.59318	4.65253	0.117623	0.110865
XLOC_052770	-3.39536	-5.84518	26.9567	2.18739	0.348809	-2.37394	-2.81754	35.3083	6.22153	4.99406	-3.45361	-3.06267	5.17613	0.312959	0.491696	-2.39589	-2.18075	2.26549	0.31003	0.254892	-2.5392	-2.59607	1.7534	0.099777	0.060457
XLOC_052882	0	0	0.01064	0.036432	0.023424	-1.43625	-5.52293	4.15382	1.38604	0.059365	-0.22725	-1.4468	78.3502	67.2438	32.8512	-0.13508	1.08478	24.0603	23.1955	46.5162	0.591129	0.906528	12.8551	18.9085	16.6982
XLOC_052982	0	-0.19246	2.65611	2.54981	2.17786	0	-0.62745	0.599467	0.745285	0.251254	-0.37771	-2.63297	1.32373	0.761838	0.114662	-2.01583	-1.49957	1.25742	0.216163	0.231502	0	0	0.57306	0.391317	0.322466
XLOC_053135	0	0	0	0	0	0	0	0	0.01436	0.032127	-10.5867	-10.4821	118.562	0	0	-9.05221	-7.63639	30.578	0.009501	0.029602	-4.68538	-4.73628	24.5326	0.613304	0.4002
XLOC_053654	-0.06217	-0.46751	48.4239	45.5032	38.6281	0.498965	1.38379	1.92957	3.53693	7.10628	-2.31077	-1.68802	1.35551	0.126503	0.283232	-2.6648	-2.33595	0.974166	0.055064	0.042889	-0.53937	-0.70447	0.792707	0.273413	0.128852
XLOC_053995	0.072628	-0.05215	12.334	14.8268	12.7119	0.339172	-0.42696	1.81031	2.87732	1.1723	0	0	1.16522	0.967984	1.07936	0	-1.43073	3.51827	3.46697	0.881171	-1.59811	-2.99785	5.00045	1.21812	0.273274
XLOC_054034	0.113637	-0.19255	174.029	202.276	173.333	0.689838	0.804925	46.882	81.2423	97.7163	-0.08191	0.4303	2.69347	2.06032	5.21287	-2.66389	-0.84307	1.6586	0.161721	0.531839	-1.23578	-1.34046	1.21951	0.267668	0.151373
XLOC_054163	0	0	0	0.02781	0.006386	0	0	0.043052	0.017872	0	-3.56067	-4.80987	1.34308	0.054333	0.012165	-1.51589	-2.6437	1.03692	0.287743	0.067543	-4.14256	-1.42311	0.832932	0.006524	0.121753
[truncated: 628 more rows]

## Sheet: Down-regulated DEGs
	10DPA					15DPA					20DPA					25DPA					28DPA
[truncated: 900 more rows]
