# Supplementary material for: Comparative transcriptome analysis of cotton fiber development of Upland cotton (Gossypium hirsutum) and Chromosome Segment Substitution Lines from G. hirsutum × G. barbadense
Source: BMC Genomics. 2017 Sep 8;18:705. doi: 10.1186/s12864-017-4077-8 (PMC5591532; doi:10.1186/s12864-017-4077-8)
Supplement: Supplementary file 2 — Temporal expression of DEGs in three lines. (XLS 190 kb) [file 12864_2017_4077_MOESM2_ESM.xls]

## Sheet: MBI 9915
Profile-1	Profile-2	Profile-3	Profile-4	Profile-5	Profile-6	Profile-7	Profile-8
XLOC_000038	XLOC_001389	XLOC_007220	XLOC_010672	XLOC_003123	XLOC_003289	XLOC_040701	XLOC_000594
XLOC_000304	XLOC_001742	XLOC_009293	XLOC_023555	XLOC_003205	XLOC_009269	XLOC_057839	XLOC_006032
XLOC_000328	XLOC_001991	XLOC_010462	XLOC_035962	XLOC_007745	XLOC_012287	XLOC_059221	XLOC_009994
XLOC_000685	XLOC_002942	XLOC_012625	XLOC_038537	XLOC_012991	XLOC_023763	XLOC_006688	XLOC_058600
XLOC_001007	XLOC_003841	XLOC_016291	XLOC_038948	XLOC_013874	XLOC_032036	XLOC_012029	XLOC_066426
XLOC_003145	XLOC_004325	XLOC_028157	XLOC_042810	XLOC_018237	XLOC_037327	XLOC_023604	XLOC_070510
XLOC_003498	XLOC_005365	XLOC_030190	XLOC_050274	XLOC_020520	XLOC_044982	XLOC_044668	XLOC_071511
XLOC_003932	XLOC_006338	XLOC_034293	XLOC_005657	XLOC_021752	XLOC_052237	XLOC_066875	XLOC_073715
XLOC_004380	XLOC_006672	XLOC_035532	XLOC_009958	XLOC_022884	XLOC_058061	XLOC_070782	XLOC_023370
XLOC_004522	XLOC_006717	XLOC_042843	XLOC_012822	XLOC_024139	XLOC_059799	XLOC_070784
XLOC_004955	XLOC_007021	XLOC_045082	XLOC_022562	XLOC_025276	XLOC_003420	XLOC_071837
XLOC_005343	XLOC_007490	XLOC_046797	XLOC_041008	XLOC_026448	XLOC_004327	XLOC_075661
XLOC_005992	XLOC_007492	XLOC_048376	XLOC_047092	XLOC_026850	XLOC_036771	XLOC_078353
XLOC_006314	XLOC_008002	XLOC_052842	XLOC_056048	XLOC_029162	XLOC_041897	XLOC_078598
XLOC_006324	XLOC_008659	XLOC_057895	XLOC_069013	XLOC_029987	XLOC_046393	XLOC_079008
XLOC_007329	XLOC_009255	XLOC_060364	XLOC_005088	XLOC_033426	XLOC_056256	XLOC_023583
XLOC_007493	XLOC_010791	XLOC_063448	XLOC_006127	XLOC_034056	XLOC_057456	XLOC_003724
XLOC_007887	XLOC_011081	XLOC_065886	XLOC_009285	XLOC_034071	XLOC_061425	XLOC_005469
XLOC_007997	XLOC_014528	XLOC_074554	XLOC_012973	XLOC_034304	XLOC_065869	XLOC_008694
XLOC_008035	XLOC_015571	XLOC_075672	XLOC_016094	XLOC_040019	XLOC_066605	XLOC_009583
XLOC_008234	XLOC_017169	XLOC_076491	XLOC_018171	XLOC_047848	XLOC_069269	XLOC_010389
XLOC_008242	XLOC_019766	XLOC_076514	XLOC_020336	XLOC_052785	XLOC_070709	XLOC_011577
XLOC_008268	XLOC_021126	XLOC_079846	XLOC_022054	XLOC_052994	XLOC_077831	XLOC_012826
XLOC_008356	XLOC_024008	XLOC_002518	XLOC_025537	XLOC_053599	XLOC_079900	XLOC_012827
XLOC_008572	XLOC_024395	XLOC_004992	XLOC_025735	XLOC_055253	XLOC_079953	XLOC_018708
XLOC_008638	XLOC_024922	XLOC_005124	XLOC_026740	XLOC_055404	XLOC_081229	XLOC_027102
XLOC_009056	XLOC_025726	XLOC_010105	XLOC_029168	XLOC_058120	XLOC_003216	XLOC_028813
XLOC_009208	XLOC_026193	XLOC_011151	XLOC_031815	XLOC_063649	XLOC_004096	XLOC_034680
XLOC_009756	XLOC_026876	XLOC_012373	XLOC_033035	XLOC_064702	XLOC_015822	XLOC_039988
XLOC_009951	XLOC_027016	XLOC_014556	XLOC_033036	XLOC_076263	XLOC_022270	XLOC_051996
XLOC_009962	XLOC_027349	XLOC_017938	XLOC_034812	XLOC_078588	XLOC_030466	XLOC_053607
XLOC_010121	XLOC_029579	XLOC_024873	XLOC_035001	XLOC_002035	XLOC_031805	XLOC_058659
XLOC_010127	XLOC_029990	XLOC_035132	XLOC_038136	XLOC_002530	XLOC_032963	XLOC_069674
XLOC_010279	XLOC_033111	XLOC_035360	XLOC_038959	XLOC_004684	XLOC_033794	XLOC_071399
XLOC_010505	XLOC_035440	XLOC_035428	XLOC_040565	XLOC_008297	XLOC_034084	XLOC_073706
XLOC_010629	XLOC_036849	XLOC_035949	XLOC_042080	XLOC_009692	XLOC_045313	XLOC_075641
XLOC_010679	XLOC_040473	XLOC_042649	XLOC_042998	XLOC_017134	XLOC_059961	XLOC_079767
XLOC_010964	XLOC_040857	XLOC_045502	XLOC_045037	XLOC_026296	XLOC_062799
XLOC_011074	XLOC_044656	XLOC_047373	XLOC_045147	XLOC_027147	XLOC_063868
XLOC_011288	XLOC_046156	XLOC_047622	XLOC_047267	XLOC_031446	XLOC_067167
XLOC_013069	XLOC_048264	XLOC_052055	XLOC_048719	XLOC_035960	XLOC_067279
XLOC_014066	XLOC_049085	XLOC_052071	XLOC_052713	XLOC_042757	XLOC_068538
XLOC_014068	XLOC_049455	XLOC_052262	XLOC_057263	XLOC_044714	XLOC_000550
XLOC_014843	XLOC_051095	XLOC_055467	XLOC_057779	XLOC_061695	XLOC_000911
XLOC_015370	XLOC_051591	XLOC_059898	XLOC_058009	XLOC_062675	XLOC_005424
XLOC_015627	XLOC_051773	XLOC_072019	XLOC_059335	XLOC_064470	XLOC_016155
XLOC_016017	XLOC_051806	XLOC_073765	XLOC_059429	XLOC_064472	XLOC_017822
XLOC_016490	XLOC_051880	XLOC_074023	XLOC_059432	XLOC_064976	XLOC_019108
XLOC_016632	XLOC_055118	XLOC_076510	XLOC_059433	XLOC_072365	XLOC_022319
XLOC_016903	XLOC_057068	XLOC_076830	XLOC_064082	XLOC_077137	XLOC_024275
XLOC_017084	XLOC_059174	XLOC_078613	XLOC_066216	XLOC_080114	XLOC_031312
XLOC_017337	XLOC_059241	XLOC_079881	XLOC_068675	XLOC_003127	XLOC_046512
XLOC_017361	XLOC_059566	XLOC_080156	XLOC_071527	XLOC_008353	XLOC_048621
XLOC_017418	XLOC_060099	XLOC_080744	XLOC_076991	XLOC_010450	XLOC_054420
XLOC_017491	XLOC_060451	XLOC_010124	XLOC_001433	XLOC_032330	XLOC_067558
XLOC_017897	XLOC_060604	XLOC_010974	XLOC_007933	XLOC_042706	XLOC_069639
XLOC_018005	XLOC_062067	XLOC_015721	XLOC_008737	XLOC_046365	XLOC_076352
XLOC_018120	XLOC_062267	XLOC_018273	XLOC_008929	XLOC_058306	XLOC_078338
XLOC_018129	XLOC_062333	XLOC_021895	XLOC_009347	XLOC_058425	XLOC_079925
XLOC_018320	XLOC_064288	XLOC_023887	XLOC_011115	XLOC_070284
XLOC_018496	XLOC_064882	XLOC_026221	XLOC_012392	XLOC_070746
XLOC_019194	XLOC_065347	XLOC_028417	XLOC_012971	XLOC_074917
XLOC_019764	XLOC_066063	XLOC_028736	XLOC_019687	XLOC_076972
XLOC_019927	XLOC_066400	XLOC_037161	XLOC_024307	XLOC_079289
XLOC_020291	XLOC_067066	XLOC_042492	XLOC_025095	XLOC_003405
XLOC_020591	XLOC_069039	XLOC_043420	XLOC_025709	XLOC_006333
XLOC_021308	XLOC_069792	XLOC_045165	XLOC_029431	XLOC_009181
XLOC_021462	XLOC_070227	XLOC_047998	XLOC_032044	XLOC_020492
XLOC_021672	XLOC_074416	XLOC_050188	XLOC_035146	XLOC_024826
XLOC_021810	XLOC_076246	XLOC_050769	XLOC_040273	XLOC_027873
XLOC_022328	XLOC_076405	XLOC_052882	XLOC_043203	XLOC_028448
XLOC_022719	XLOC_078004	XLOC_054246	XLOC_043651	XLOC_037498
XLOC_023533	XLOC_078127	XLOC_058013	XLOC_043917	XLOC_039025
XLOC_024210	XLOC_078651	XLOC_061436	XLOC_044953	XLOC_042589
XLOC_024280	XLOC_000332	XLOC_061921	XLOC_045459	XLOC_043486
XLOC_024880	XLOC_000693	XLOC_062451	XLOC_046998	XLOC_047817
XLOC_025653	XLOC_001120	XLOC_062714	XLOC_050877	XLOC_052362
XLOC_025864	XLOC_005118	XLOC_067742	XLOC_051131	XLOC_062397
XLOC_025879	XLOC_005139	XLOC_073388	XLOC_055235	XLOC_063210
XLOC_026107	XLOC_005228	XLOC_079669	XLOC_059376	XLOC_064261
XLOC_026180	XLOC_006483	XLOC_001326	XLOC_060297	XLOC_067061
XLOC_026241	XLOC_006752	XLOC_002532	XLOC_060319
XLOC_027315	XLOC_007339	XLOC_003268	XLOC_060700
XLOC_027566	XLOC_007464	XLOC_005120	XLOC_064476
XLOC_028208	XLOC_010171	XLOC_006915	XLOC_065436
XLOC_028299	XLOC_010276	XLOC_009103	XLOC_067289
XLOC_028960	XLOC_010302	XLOC_012389	XLOC_068676
XLOC_029827	XLOC_012925	XLOC_018334	XLOC_069352
XLOC_030511	XLOC_013284	XLOC_022225	XLOC_069453
XLOC_030563	XLOC_014050	XLOC_023429	XLOC_069971
XLOC_030759	XLOC_017238	XLOC_026715	XLOC_069990
XLOC_030923	XLOC_018122	XLOC_030003	XLOC_071227
XLOC_031632	XLOC_020436	XLOC_035455	XLOC_073607
XLOC_031793	XLOC_021690	XLOC_037166	XLOC_074964
XLOC_031845	XLOC_022195	XLOC_039266	XLOC_076884
XLOC_032579	XLOC_022820	XLOC_042950	XLOC_079995
XLOC_032686	XLOC_025425	XLOC_043404	XLOC_080274
XLOC_032995	XLOC_025784	XLOC_050191	XLOC_080636
XLOC_033050	XLOC_026711	XLOC_050317	XLOC_081080
XLOC_033102	XLOC_028170	XLOC_052972	XLOC_081186
XLOC_033114	XLOC_028627	XLOC_053137
XLOC_033286	XLOC_028919	XLOC_053923
XLOC_033309	XLOC_033593	XLOC_063388
XLOC_034401	XLOC_034381	XLOC_066001
XLOC_034655	XLOC_034768	XLOC_069537
XLOC_034809	XLOC_035887	XLOC_072286
XLOC_034979	XLOC_036591	XLOC_073709
XLOC_035520	XLOC_037159	XLOC_074099
XLOC_036019	XLOC_039138	XLOC_074352
XLOC_036583	XLOC_041305	XLOC_079041
XLOC_036886	XLOC_041554	XLOC_079466
XLOC_036942	XLOC_041813
XLOC_037361	XLOC_042065
XLOC_037860	XLOC_044591
XLOC_038039	XLOC_045101
XLOC_038508	XLOC_046065
XLOC_039044	XLOC_047053
XLOC_039910	XLOC_048125
XLOC_040553	XLOC_057171
XLOC_040630	XLOC_057926
XLOC_040706	XLOC_059233
XLOC_040791	XLOC_061089
XLOC_040892	XLOC_061255
XLOC_041015	XLOC_062081
XLOC_041233	XLOC_063771
XLOC_041284	XLOC_063931
XLOC_041679	XLOC_065023
XLOC_042523	XLOC_065495
XLOC_043073	XLOC_065984
XLOC_044169	XLOC_066648
XLOC_044503	XLOC_067302
XLOC_044890	XLOC_069286
XLOC_046554	XLOC_070057
XLOC_047588	XLOC_071766
XLOC_048940	XLOC_072030
XLOC_049128	XLOC_073424
XLOC_049790	XLOC_073878
XLOC_050246	XLOC_074200
XLOC_050660	XLOC_074347
XLOC_050730	XLOC_075669
XLOC_051657	XLOC_078970
XLOC_051841	XLOC_079317
XLOC_051873	XLOC_079478
XLOC_051875	XLOC_079739
XLOC_052319	XLOC_080372
XLOC_052745	XLOC_080629
XLOC_054045	XLOC_080850
XLOC_054082	XLOC_081206
XLOC_054584	XLOC_000367
XLOC_054766	XLOC_000525
XLOC_055042	XLOC_003431
XLOC_055116	XLOC_003701
XLOC_055248	XLOC_005355
XLOC_055296	XLOC_007746
XLOC_055530	XLOC_008238
XLOC_055748	XLOC_010129
XLOC_056367	XLOC_010634
XLOC_056424	XLOC_012335
XLOC_056598	XLOC_013048
XLOC_057351	XLOC_013135
XLOC_058697	XLOC_014350
XLOC_059444	XLOC_017256
XLOC_059807	XLOC_018161
XLOC_060024	XLOC_018364
XLOC_060070	XLOC_019983
XLOC_060689	XLOC_021843
XLOC_060985	XLOC_022056
XLOC_061095	XLOC_023440
XLOC_061665	XLOC_024083
XLOC_061800	XLOC_024142
XLOC_061912	XLOC_025564
XLOC_062313	XLOC_026690
XLOC_062320	XLOC_027820
XLOC_062328	XLOC_028189
XLOC_062883	XLOC_030772
XLOC_063651	XLOC_032276
XLOC_063846	XLOC_032830
XLOC_064024	XLOC_035790
XLOC_064615	XLOC_038123
XLOC_064679	XLOC_041095
XLOC_064699	XLOC_044289
XLOC_064785	XLOC_045155
XLOC_065464	XLOC_045239
XLOC_065803	XLOC_046401
XLOC_065887	XLOC_048164
XLOC_066570	XLOC_049953
XLOC_066778	XLOC_050642
XLOC_067122	XLOC_051351
XLOC_068172	XLOC_051736
XLOC_068752	XLOC_052064
XLOC_068794	XLOC_054491
XLOC_070958	XLOC_054821
XLOC_073290	XLOC_054876
XLOC_075033	XLOC_055788
XLOC_075251	XLOC_057026
XLOC_075921	XLOC_057752
XLOC_076164	XLOC_057903
XLOC_077188	XLOC_057963
XLOC_077343	XLOC_058038
XLOC_077530	XLOC_058099
XLOC_077945	XLOC_058123
XLOC_077948	XLOC_059191
XLOC_078468	XLOC_059269
XLOC_078497	XLOC_059302
XLOC_078654	XLOC_059405
XLOC_079186	XLOC_062739
XLOC_000278	XLOC_062747
XLOC_000646	XLOC_063672
XLOC_001088	XLOC_066504
XLOC_001239	XLOC_066556
XLOC_001753	XLOC_067589
XLOC_001819	XLOC_068742
XLOC_002088	XLOC_070295
XLOC_002380	XLOC_070781
XLOC_002640	XLOC_073379
XLOC_002862	XLOC_076620
XLOC_003265	XLOC_077314
XLOC_003508	XLOC_077525
XLOC_004189	XLOC_077743
XLOC_004462	XLOC_077910
XLOC_004945	XLOC_078981
XLOC_005239	XLOC_079531
XLOC_005344	XLOC_002566
XLOC_005730	XLOC_005436
XLOC_006001	XLOC_005635
XLOC_006212	XLOC_006918
XLOC_006967	XLOC_010316
XLOC_007369	XLOC_010866
XLOC_007923	XLOC_010867
XLOC_007969	XLOC_012214
XLOC_008009	XLOC_012437
XLOC_008021	XLOC_014605
XLOC_008235	XLOC_020293
XLOC_008245	XLOC_020430
XLOC_008442	XLOC_021781
XLOC_008581	XLOC_022941
XLOC_009108	XLOC_023086
XLOC_009707	XLOC_023255
XLOC_010225	XLOC_024145
XLOC_010770	XLOC_025656
XLOC_011095	XLOC_027091
XLOC_011924	XLOC_027426
XLOC_012236	XLOC_027479
XLOC_012300	XLOC_028307
XLOC_012520	XLOC_029877
XLOC_013072	XLOC_030081
XLOC_013153	XLOC_032224
XLOC_013527	XLOC_033630
XLOC_014460	XLOC_036395
XLOC_014721	XLOC_038950
XLOC_014732	XLOC_039192
XLOC_014766	XLOC_039318
XLOC_014996	XLOC_040733
XLOC_015645	XLOC_041820
XLOC_016233	XLOC_043438
XLOC_016296	XLOC_045183
XLOC_016607	XLOC_046555
XLOC_016668	XLOC_049533
XLOC_016691	XLOC_051531
XLOC_016729	XLOC_058141
XLOC_017015	XLOC_060727
XLOC_017528	XLOC_062346
XLOC_017583	XLOC_063571
XLOC_017834	XLOC_069889
XLOC_017839	XLOC_069947
XLOC_018697	XLOC_070121
XLOC_019110	XLOC_070889
XLOC_019364	XLOC_071320
XLOC_019567	XLOC_071321
XLOC_019721	XLOC_072171
XLOC_020192	XLOC_073805
XLOC_020274	XLOC_073990
XLOC_020425	XLOC_074442
XLOC_020435	XLOC_078440
XLOC_020847	XLOC_078828
XLOC_020973	XLOC_079161
XLOC_021128	XLOC_079254
XLOC_021274	XLOC_079952
XLOC_021427	XLOC_080171
XLOC_021519	XLOC_080174
XLOC_022304	XLOC_080232
XLOC_022388	XLOC_080435
XLOC_022413
XLOC_022699
XLOC_022703
XLOC_022867
XLOC_023663
XLOC_023756
XLOC_024014
XLOC_024058
XLOC_024230
XLOC_024717
XLOC_024941
XLOC_025048
XLOC_026046
XLOC_026587
XLOC_026608
XLOC_026699
XLOC_028714
XLOC_029317
XLOC_029332
XLOC_029392
XLOC_029494
XLOC_029732
XLOC_029986
XLOC_030233
XLOC_030380
XLOC_030788
XLOC_030790
XLOC_031116
XLOC_031411
XLOC_031757
XLOC_032123
XLOC_032905
XLOC_033127
XLOC_034793
XLOC_035143
XLOC_035642
XLOC_035786
XLOC_035856
XLOC_036071
XLOC_036092
XLOC_036358
XLOC_036464
XLOC_037092
XLOC_037135
XLOC_037289
XLOC_037882
XLOC_038061
XLOC_038444
XLOC_039905
XLOC_039957
XLOC_039962
XLOC_040246
XLOC_040263
XLOC_041334
XLOC_041618
XLOC_042022
XLOC_042071
XLOC_042143
XLOC_042186
XLOC_042400
XLOC_042790
XLOC_043430
XLOC_043642
XLOC_044065
XLOC_044203
XLOC_044264
XLOC_044399
XLOC_044509
XLOC_044738
XLOC_045129
XLOC_045477
XLOC_045679
XLOC_046112
XLOC_046805
XLOC_047307
XLOC_047358
XLOC_047452
XLOC_047717
XLOC_047895
XLOC_048731
XLOC_049236
XLOC_049252
XLOC_049619
XLOC_049988
XLOC_050164
XLOC_050241
XLOC_050481
XLOC_050776
XLOC_050871
XLOC_051112
XLOC_051229
XLOC_051309
XLOC_051344
XLOC_051551
XLOC_052026
XLOC_052166
XLOC_052585
XLOC_052658
XLOC_052903
XLOC_052981
XLOC_053245
XLOC_054039
XLOC_054215
XLOC_054422
XLOC_054797
XLOC_055048
XLOC_055307
XLOC_055420
XLOC_055553
XLOC_055779
XLOC_056061
XLOC_056827
XLOC_057302
XLOC_057594
XLOC_057598
XLOC_057893
XLOC_057968
XLOC_059030
XLOC_059217
XLOC_059513
XLOC_059545
XLOC_059853
XLOC_060122
XLOC_060248
XLOC_060795
XLOC_060984
XLOC_061164
XLOC_061325
XLOC_061326
XLOC_061841
XLOC_061862
XLOC_062600
XLOC_062992
XLOC_064036
XLOC_064229
XLOC_064599
XLOC_064899
XLOC_064986
XLOC_065343
XLOC_065578
XLOC_066119
XLOC_066419
XLOC_066437
XLOC_066845
XLOC_066871
XLOC_067217
XLOC_067269
XLOC_067310
XLOC_067417
XLOC_067550
XLOC_067590
XLOC_068776
XLOC_068783
XLOC_069031
XLOC_069950
XLOC_070258
XLOC_070359
XLOC_070670
XLOC_071248
XLOC_072069
XLOC_072212
XLOC_072710
XLOC_073434
XLOC_073447
XLOC_073523
XLOC_074898
XLOC_075457
XLOC_075630
XLOC_075639
XLOC_076013
XLOC_076323
XLOC_076487
XLOC_076944
XLOC_078309
XLOC_080679
XLOC_081205
XLOC_081247
XLOC_000002
XLOC_000242
XLOC_000764
XLOC_000981
XLOC_001137
XLOC_001198
XLOC_001640
XLOC_007158
XLOC_007900
XLOC_008182
XLOC_008338
XLOC_008560
XLOC_008622
XLOC_009163
XLOC_010192
XLOC_010311
XLOC_010728
XLOC_012053
XLOC_013044
XLOC_015166
XLOC_016010
XLOC_016038
XLOC_016651
XLOC_016703
XLOC_017930
XLOC_018725
XLOC_018773
XLOC_019140
XLOC_019177
XLOC_019988
XLOC_022649
XLOC_023107
XLOC_023109
XLOC_023419
XLOC_024630
XLOC_025017
XLOC_026380
XLOC_026651
XLOC_027145
XLOC_029725
XLOC_030518
XLOC_031019
XLOC_031969
XLOC_034188
XLOC_035258
XLOC_035596
XLOC_036228
XLOC_038776
XLOC_039499
XLOC_040144
XLOC_040421
XLOC_041386
XLOC_042104
XLOC_042778
XLOC_043243
XLOC_043471
XLOC_043540
XLOC_045164
XLOC_046079
XLOC_046753
XLOC_047976
XLOC_048726
XLOC_048998
XLOC_050594
XLOC_051271
XLOC_052770
XLOC_052982
XLOC_053654
XLOC_053995
XLOC_054034
XLOC_055506
XLOC_056369
XLOC_056615
XLOC_057806
XLOC_058058
XLOC_058074
XLOC_058513
XLOC_059134
XLOC_059135
XLOC_059301
XLOC_059353
XLOC_059434
XLOC_060405
XLOC_061787
XLOC_061882
XLOC_062354
XLOC_062394
XLOC_064032
XLOC_065014
XLOC_067224
XLOC_067452
XLOC_070204
XLOC_071018
XLOC_071584
XLOC_072613
XLOC_073406
XLOC_073471
XLOC_073943
XLOC_075027
XLOC_075372
XLOC_078799
XLOC_001629
XLOC_002163
XLOC_002903
XLOC_003700
XLOC_003728
XLOC_003834
XLOC_004040
XLOC_004371
XLOC_005690
XLOC_006830
XLOC_006921
XLOC_007598
XLOC_007616
XLOC_007944
XLOC_008902
XLOC_009234
XLOC_010754
XLOC_010767
XLOC_011853
XLOC_012637
XLOC_012897
XLOC_013034
XLOC_014963
XLOC_015840
XLOC_016088
XLOC_017336
XLOC_017970
XLOC_019010
XLOC_020014
XLOC_020319
XLOC_020486
XLOC_021341
XLOC_022600
XLOC_022601
XLOC_024334
XLOC_024685
XLOC_025367
XLOC_026281
XLOC_027088
XLOC_028476
XLOC_029252
XLOC_030504
XLOC_031523
XLOC_031859
XLOC_032022
XLOC_033283
XLOC_033402
XLOC_033571
XLOC_033643
XLOC_033668
XLOC_033735
XLOC_033790
XLOC_036121
XLOC_036712
XLOC_037177
XLOC_037486
XLOC_037517
XLOC_038192
XLOC_038889
XLOC_039169
XLOC_039274
XLOC_039327
XLOC_040125
XLOC_040243
XLOC_041743
XLOC_042061
XLOC_042103
XLOC_042386
XLOC_042895
XLOC_043043
XLOC_044354
XLOC_045079
XLOC_046100
XLOC_046331
XLOC_046508
XLOC_047031
XLOC_047176
XLOC_047178
XLOC_049471
XLOC_050434
XLOC_050517
XLOC_050596
XLOC_051466
XLOC_052025
XLOC_052356
XLOC_053890
XLOC_054827
XLOC_054840
XLOC_054926
XLOC_055143
XLOC_055444
XLOC_056255
XLOC_056616
XLOC_057138
XLOC_057154
XLOC_057264
XLOC_057989
XLOC_059487
XLOC_059759
XLOC_060246
XLOC_062024
XLOC_064371
XLOC_065636
XLOC_065883
XLOC_067506
XLOC_067832
XLOC_067867
XLOC_070589
XLOC_070613
XLOC_071902
XLOC_071912
XLOC_072520
XLOC_073373
XLOC_073501
XLOC_076150
XLOC_076410
XLOC_077015
XLOC_077616
XLOC_077907
XLOC_078419
XLOC_079278
XLOC_079567
XLOC_080621
XLOC_080701
XLOC_080827

## Sheet: MBI 9749
Profile-1	Profile-2	Profile-3	Profile-4	Profile-5	Profile-6	Profile-7	Profile-8
XLOC_000038	XLOC_001389	XLOC_001742	XLOC_000173	XLOC_003289	XLOC_000594	XLOC_004380	XLOC_006382
XLOC_000234	XLOC_001991	XLOC_002942	XLOC_010672	XLOC_006314	XLOC_001982	XLOC_007220	XLOC_013874
XLOC_000304	XLOC_005365	XLOC_007021	XLOC_023555	XLOC_006338	XLOC_003205	XLOC_007997	XLOC_013901
XLOC_000328	XLOC_006032	XLOC_008002	XLOC_024008	XLOC_009255	XLOC_003841	XLOC_008242	XLOC_018120
XLOC_000685	XLOC_006324	XLOC_009293	XLOC_024395	XLOC_014528	XLOC_003932	XLOC_010964	XLOC_020238
XLOC_001007	XLOC_009994	XLOC_011081	XLOC_029248	XLOC_017169	XLOC_006672	XLOC_012625	XLOC_020520
XLOC_003123	XLOC_010791	XLOC_015571	XLOC_044982	XLOC_023763	XLOC_007490	XLOC_018129	XLOC_026448
XLOC_003145	XLOC_016291	XLOC_025726	XLOC_050274	XLOC_024139	XLOC_007492	XLOC_021308	XLOC_029147
XLOC_003498	XLOC_016903	XLOC_026193	XLOC_059221	XLOC_026241	XLOC_021126	XLOC_024280	XLOC_040019
XLOC_004522	XLOC_018320	XLOC_026876	XLOC_059566	XLOC_029162	XLOC_023533	XLOC_028299	XLOC_055404
XLOC_004955	XLOC_024922	XLOC_027016	XLOC_060604	XLOC_033111	XLOC_024210	XLOC_032579	XLOC_067066
XLOC_005343	XLOC_028157	XLOC_027349	XLOC_062267	XLOC_035440	XLOC_026850	XLOC_035532	XLOC_078588
XLOC_005992	XLOC_030511	XLOC_029579	XLOC_064553	XLOC_042810	XLOC_028960	XLOC_038948	XLOC_002530
XLOC_007329	XLOC_032036	XLOC_029990	XLOC_064882	XLOC_048264	XLOC_029987	XLOC_045082	XLOC_008297
XLOC_007493	XLOC_034293	XLOC_033309	XLOC_066400	XLOC_051806	XLOC_030190	XLOC_055248	XLOC_031446
XLOC_007745	XLOC_035962	XLOC_036849	XLOC_007339	XLOC_064288	XLOC_036019	XLOC_062320	XLOC_042757
XLOC_007887	XLOC_039570	XLOC_040473	XLOC_009958	XLOC_074416	XLOC_046156	XLOC_064702	XLOC_044591
XLOC_008035	XLOC_039910	XLOC_040857	XLOC_025425	XLOC_076405	XLOC_047848	XLOC_066570	XLOC_044714
XLOC_008234	XLOC_040701	XLOC_042843	XLOC_041305	XLOC_078004	XLOC_051773	XLOC_068172	XLOC_062675
XLOC_010148	XLOC_046797	XLOC_044656	XLOC_044668	XLOC_000332	XLOC_053599	XLOC_079846	XLOC_072365
XLOC_008356	XLOC_049085	XLOC_044996	XLOC_066875	XLOC_004327	XLOC_054766	XLOC_000693	XLOC_076944
XLOC_008572	XLOC_050730	XLOC_048376	XLOC_079739	XLOC_005657	XLOC_056367	XLOC_002088	XLOC_010450
XLOC_008638	XLOC_051591	XLOC_049455	XLOC_080629	XLOC_014050	XLOC_058600	XLOC_006688	XLOC_013048
XLOC_009056	XLOC_051880	XLOC_051095	XLOC_003707	XLOC_027147	XLOC_059444	XLOC_009707	XLOC_023583
XLOC_009208	XLOC_052237	XLOC_058541	XLOC_005088	XLOC_033593	XLOC_060689	XLOC_010770	XLOC_024083
XLOC_009951	XLOC_052842	XLOC_059174	XLOC_018161	XLOC_034381	XLOC_063649	XLOC_012029	XLOC_027820
XLOC_009962	XLOC_055118	XLOC_059241	XLOC_025735	XLOC_039138	XLOC_003508	XLOC_014766	XLOC_032330
XLOC_010121	XLOC_057839	XLOC_060451	XLOC_034214	XLOC_041813	XLOC_006752	XLOC_014996	XLOC_042831
XLOC_010127	XLOC_057895	XLOC_062333	XLOC_045037	XLOC_057456	XLOC_007464	XLOC_016691	XLOC_058099
XLOC_010279	XLOC_059799	XLOC_065347	XLOC_045147	XLOC_061089	XLOC_009692	XLOC_021128	XLOC_059269
XLOC_010462	XLOC_060364	XLOC_066063	XLOC_045155	XLOC_065869	XLOC_010225	XLOC_021690	XLOC_059335
XLOC_010505	XLOC_063448	XLOC_069792	XLOC_052770	XLOC_072069	XLOC_017134	XLOC_023604	XLOC_067279
XLOC_010629	XLOC_065886	XLOC_070227	XLOC_055788	XLOC_073715	XLOC_017238	XLOC_024873	XLOC_076972
XLOC_010679	XLOC_069039	XLOC_076246	XLOC_057767	XLOC_078598	XLOC_020847	XLOC_043430	XLOC_079531
XLOC_011074	XLOC_074554	XLOC_078651	XLOC_070746	XLOC_079008	XLOC_028919	XLOC_044065	XLOC_011577
XLOC_011288	XLOC_075672	XLOC_001120	XLOC_072613	XLOC_003216	XLOC_034768	XLOC_047307	XLOC_018708
XLOC_012287	XLOC_075990	XLOC_005118	XLOC_073379	XLOC_007746	XLOC_036771	XLOC_050164	XLOC_041820
XLOC_013069	XLOC_076491	XLOC_005124	XLOC_079669	XLOC_025688	XLOC_041554	XLOC_051229	XLOC_067061
XLOC_014066	XLOC_076514	XLOC_005228	XLOC_003724	XLOC_026221	XLOC_046065	XLOC_051551	XLOC_069639
XLOC_014068	XLOC_002518	XLOC_006483	XLOC_005469	XLOC_026740	XLOC_056256	XLOC_056827	XLOC_071399
XLOC_014843	XLOC_004992	XLOC_010171	XLOC_006918	XLOC_031344	XLOC_061425	XLOC_066871	XLOC_073805
XLOC_015370	XLOC_005139	XLOC_010276	XLOC_010389	XLOC_033794	XLOC_064976	XLOC_069950	XLOC_079995
XLOC_015627	XLOC_010105	XLOC_010302	XLOC_012826	XLOC_034084	XLOC_065495	XLOC_071248	XLOC_080171
XLOC_016017	XLOC_011151	XLOC_010357	XLOC_012827	XLOC_042706	XLOC_067302	XLOC_081247	XLOC_081186
XLOC_016490	XLOC_012373	XLOC_013284	XLOC_025095	XLOC_045239	XLOC_070510	XLOC_016094
XLOC_016632	XLOC_012822	XLOC_020436	XLOC_027102	XLOC_045313	XLOC_077333	XLOC_057779
XLOC_017084	XLOC_012925	XLOC_022195	XLOC_029877	XLOC_046401	XLOC_078309	XLOC_057806
XLOC_017337	XLOC_014556	XLOC_022820	XLOC_034680	XLOC_054821	XLOC_000525	XLOC_058074
XLOC_017361	XLOC_017938	XLOC_025784	XLOC_036395	XLOC_058013	XLOC_004096	XLOC_008621
XLOC_017418	XLOC_019364	XLOC_026711	XLOC_042830	XLOC_061436	XLOC_035790	XLOC_029431
XLOC_017491	XLOC_022562	XLOC_028170	XLOC_043203	XLOC_062799	XLOC_058425	XLOC_058659
XLOC_017897	XLOC_029657	XLOC_028627	XLOC_045216	XLOC_063868	XLOC_059301
XLOC_018005	XLOC_034779	XLOC_032084	XLOC_051996	XLOC_066216	XLOC_059432
XLOC_018237	XLOC_034793	XLOC_035132	XLOC_056731	XLOC_010867	XLOC_059433
XLOC_018496	XLOC_035360	XLOC_035887	XLOC_059376	XLOC_024275	XLOC_068538
XLOC_019194	XLOC_035428	XLOC_035960	XLOC_060297	XLOC_027479	XLOC_077743
XLOC_019764	XLOC_035949	XLOC_036591	XLOC_060700	XLOC_039025	XLOC_079514
XLOC_019927	XLOC_041008	XLOC_037159	XLOC_066837	XLOC_039318	XLOC_005424
XLOC_020291	XLOC_045502	XLOC_042065	XLOC_068143	XLOC_051131	XLOC_010866
XLOC_020591	XLOC_047053	XLOC_042649	XLOC_069453	XLOC_051315	XLOC_028448
XLOC_021462	XLOC_047092	XLOC_045101	XLOC_069674	XLOC_062397	XLOC_043438
XLOC_021672	XLOC_047373	XLOC_048125	XLOC_069889	XLOC_064476	XLOC_045183
XLOC_021810	XLOC_047622	XLOC_051028	XLOC_070121	XLOC_065436	XLOC_069947
XLOC_022328	XLOC_052055	XLOC_055467	XLOC_071902	XLOC_069537
XLOC_022719	XLOC_052071	XLOC_057171	XLOC_073706	XLOC_074964
XLOC_022884	XLOC_052262	XLOC_059233	XLOC_073709	XLOC_079925
XLOC_024880	XLOC_053245	XLOC_059898	XLOC_075641	XLOC_080174
XLOC_025653	XLOC_057926	XLOC_061255	XLOC_079567
XLOC_025864	XLOC_059545	XLOC_062081	XLOC_079767
XLOC_025879	XLOC_069013	XLOC_063771	XLOC_079952
XLOC_026107	XLOC_069269	XLOC_063931	XLOC_080636
XLOC_026180	XLOC_070709	XLOC_064472
XLOC_027315	XLOC_070782	XLOC_065023
XLOC_027566	XLOC_070784	XLOC_065984
XLOC_028208	XLOC_071511	XLOC_066648
XLOC_029827	XLOC_072019	XLOC_069286
XLOC_030563	XLOC_072030	XLOC_070057
XLOC_030759	XLOC_073765	XLOC_071766
XLOC_030923	XLOC_073878	XLOC_071837
XLOC_031632	XLOC_074023	XLOC_073424
XLOC_031793	XLOC_075661	XLOC_074200
XLOC_031845	XLOC_076510	XLOC_075669
XLOC_032686	XLOC_078613	XLOC_076830
XLOC_032995	XLOC_078970	XLOC_079317
XLOC_033050	XLOC_079881	XLOC_079478
XLOC_033102	XLOC_079900	XLOC_080114
XLOC_033114	XLOC_079953	XLOC_080372
XLOC_033286	XLOC_080156	XLOC_080850
XLOC_034056	XLOC_080679	XLOC_081206
XLOC_034304	XLOC_080744	XLOC_000367
XLOC_034401	XLOC_081229	XLOC_000682
XLOC_034655	XLOC_003386	XLOC_001198
XLOC_034809	XLOC_003387	XLOC_003431
XLOC_034979	XLOC_003701	XLOC_008238
XLOC_035520	XLOC_006127	XLOC_010124
XLOC_036583	XLOC_007900	XLOC_012335
XLOC_036886	XLOC_009285	XLOC_013135
XLOC_036942	XLOC_009776	XLOC_015721
XLOC_037361	XLOC_010974	XLOC_016942
XLOC_037860	XLOC_014722	XLOC_017256
XLOC_038039	XLOC_014936	XLOC_018273
XLOC_038508	XLOC_015822	XLOC_018364
XLOC_038537	XLOC_016580	XLOC_019983
XLOC_039044	XLOC_017496	XLOC_021843
XLOC_040553	XLOC_018171	XLOC_022056
XLOC_040630	XLOC_020336	XLOC_023440
XLOC_040706	XLOC_021895	XLOC_024142
XLOC_040791	XLOC_022054	XLOC_025564
XLOC_040892	XLOC_023887	XLOC_030772
XLOC_041015	XLOC_026690	XLOC_032276
XLOC_041233	XLOC_028403	XLOC_032830
XLOC_041284	XLOC_028417	XLOC_037161
XLOC_041679	XLOC_028736	XLOC_038123
XLOC_042523	XLOC_029063	XLOC_038136
XLOC_043073	XLOC_035152	XLOC_041095
XLOC_044169	XLOC_042080	XLOC_044289
XLOC_044503	XLOC_042492	XLOC_045165
XLOC_044890	XLOC_043420	XLOC_048164
XLOC_046554	XLOC_044482	XLOC_049953
XLOC_047588	XLOC_045907	XLOC_050188
XLOC_048940	XLOC_047998	XLOC_050642
XLOC_049128	XLOC_048031	XLOC_051351
XLOC_049790	XLOC_048998	XLOC_051736
XLOC_050246	XLOC_049063	XLOC_052882
XLOC_050660	XLOC_050769	XLOC_054491
XLOC_051657	XLOC_051024	XLOC_054876
XLOC_051841	XLOC_052064	XLOC_057752
XLOC_051873	XLOC_057026	XLOC_057903
XLOC_051875	XLOC_057963	XLOC_057948
XLOC_052319	XLOC_059191	XLOC_058009
XLOC_052745	XLOC_060127	XLOC_058038
XLOC_052785	XLOC_061921	XLOC_058123
XLOC_052994	XLOC_062747	XLOC_059302
XLOC_053567	XLOC_063672	XLOC_059405
XLOC_054045	XLOC_066205	XLOC_062451
XLOC_054082	XLOC_067742	XLOC_066556
XLOC_054584	XLOC_079483	XLOC_067589
XLOC_055042	XLOC_000366	XLOC_068742
XLOC_055116	XLOC_001433	XLOC_070295
XLOC_055253	XLOC_001498	XLOC_070781
XLOC_055296	XLOC_002532	XLOC_071527
XLOC_055530	XLOC_002566	XLOC_073388
XLOC_055748	XLOC_003268	XLOC_076620
XLOC_056424	XLOC_003665	XLOC_077525
XLOC_056598	XLOC_003777	XLOC_077910
XLOC_057351	XLOC_005436	XLOC_001326
XLOC_058061	XLOC_006915	XLOC_005635
XLOC_058120	XLOC_007933	XLOC_009583
XLOC_058697	XLOC_008694	XLOC_010316
XLOC_059323	XLOC_008929	XLOC_018334
XLOC_059807	XLOC_009103	XLOC_022225
XLOC_060024	XLOC_012214	XLOC_022941
XLOC_060070	XLOC_012389	XLOC_023086
XLOC_060985	XLOC_014532	XLOC_023255
XLOC_061095	XLOC_014605	XLOC_024145
XLOC_061665	XLOC_016056	XLOC_025656
XLOC_061800	XLOC_016155	XLOC_027091
XLOC_061912	XLOC_018789	XLOC_030081
XLOC_062313	XLOC_019687	XLOC_032224
XLOC_062328	XLOC_020293	XLOC_033630
XLOC_062883	XLOC_020430	XLOC_038950
XLOC_063651	XLOC_023429	XLOC_040733
XLOC_063846	XLOC_024946	XLOC_046555
XLOC_064024	XLOC_026715	XLOC_046998
XLOC_064615	XLOC_027426	XLOC_050317
XLOC_064679	XLOC_027873	XLOC_051531
XLOC_064699	XLOC_028767	XLOC_053137
XLOC_064785	XLOC_028982	XLOC_056730
XLOC_065464	XLOC_030003	XLOC_058110
XLOC_065803	XLOC_030110	XLOC_058141
XLOC_065887	XLOC_033629	XLOC_060727
XLOC_066778	XLOC_034816	XLOC_062346
XLOC_066941	XLOC_035455	XLOC_063388
XLOC_067122	XLOC_037166	XLOC_066001
XLOC_068752	XLOC_037177	XLOC_070889
XLOC_068794	XLOC_037179	XLOC_071227
XLOC_070958	XLOC_037607	XLOC_071320
XLOC_073290	XLOC_037692	XLOC_071321
XLOC_075033	XLOC_039266	XLOC_072171
XLOC_075040	XLOC_039988	XLOC_073990
XLOC_075251	XLOC_042950	XLOC_074099
XLOC_075921	XLOC_043162	XLOC_074442
XLOC_076164	XLOC_043404	XLOC_078128
XLOC_076263	XLOC_043437	XLOC_078440
XLOC_077188	XLOC_048436	XLOC_078828
XLOC_077343	XLOC_049445	XLOC_079161
XLOC_077530	XLOC_050191	XLOC_079254
XLOC_077945	XLOC_050420	XLOC_079466
XLOC_077948	XLOC_050517	XLOC_080232
XLOC_078468	XLOC_052972	XLOC_080435
XLOC_078497	XLOC_053668	XLOC_000173
XLOC_078654	XLOC_055235	XLOC_010672
XLOC_000278	XLOC_055422	XLOC_023555
XLOC_000646	XLOC_055423	XLOC_024008
XLOC_001088	XLOC_060319	XLOC_024395
XLOC_001239	XLOC_063210	XLOC_029248
XLOC_001753	XLOC_064079	XLOC_044982
XLOC_001819	XLOC_064279	XLOC_050274
XLOC_002035	XLOC_067289	XLOC_059221
XLOC_002380	XLOC_067558	XLOC_059566
XLOC_002443	XLOC_068718	XLOC_060604
XLOC_002640	XLOC_072286	XLOC_062267
XLOC_002862	XLOC_073221	XLOC_064553
XLOC_003265	XLOC_073491	XLOC_064882
XLOC_003420	XLOC_073607	XLOC_066400
XLOC_004189	XLOC_074352	XLOC_007339
XLOC_004462	XLOC_079041	XLOC_009958
XLOC_004684		XLOC_025425
XLOC_004945		XLOC_041305
XLOC_005239		XLOC_044668
XLOC_005344		XLOC_066875
XLOC_005730		XLOC_079739
XLOC_006001		XLOC_080629
XLOC_006212		XLOC_003707
XLOC_006967		XLOC_005088
XLOC_007369		XLOC_018161
XLOC_007923		XLOC_025735
XLOC_007969		XLOC_034214
XLOC_008009		XLOC_045037
XLOC_008021		XLOC_045147
XLOC_008235		XLOC_045155
XLOC_008245		XLOC_052770
XLOC_008442		XLOC_055788
XLOC_008581		XLOC_057767
XLOC_009108		XLOC_070746
XLOC_011095		XLOC_072613
XLOC_011924		XLOC_073379
XLOC_012236		XLOC_079669
XLOC_012300		XLOC_003724
XLOC_012520		XLOC_005469
XLOC_013072		XLOC_006918
XLOC_013153		XLOC_010389
XLOC_013527		XLOC_012826
XLOC_014460		XLOC_012827
XLOC_014721		XLOC_025095
XLOC_014732		XLOC_027102
XLOC_015645		XLOC_029877
XLOC_016233		XLOC_034680
XLOC_016296		XLOC_036395
XLOC_016607		XLOC_042830
XLOC_016668		XLOC_043203
XLOC_016729		XLOC_045216
XLOC_017015		XLOC_051996
XLOC_017528		XLOC_056731
XLOC_017583		XLOC_059376
XLOC_017834		XLOC_060297
XLOC_017839		XLOC_060700
XLOC_018122		XLOC_066837
XLOC_018697		XLOC_068143
XLOC_019110		XLOC_069453
XLOC_019567		XLOC_069674
XLOC_019721		XLOC_069889
XLOC_020192		XLOC_070121
XLOC_020274		XLOC_071902
XLOC_020425		XLOC_073706
XLOC_020435		XLOC_073709
XLOC_020973		XLOC_075641
XLOC_021274		XLOC_079567
XLOC_021427		XLOC_079767
XLOC_021519		XLOC_079952
XLOC_021553		XLOC_080636
XLOC_022304
XLOC_022388
XLOC_022413
XLOC_022699
XLOC_022703
XLOC_022867
XLOC_023663
XLOC_023756
XLOC_024014
XLOC_024058
XLOC_024230
XLOC_024717
XLOC_024941
XLOC_025048
XLOC_026046
XLOC_026296
XLOC_026587
XLOC_026608
XLOC_026699
XLOC_028714
XLOC_029317
XLOC_029332
XLOC_029392
XLOC_029494
XLOC_029732
XLOC_029986
XLOC_030233
XLOC_030380
XLOC_030788
XLOC_030790
XLOC_031116
XLOC_031411
XLOC_031757
XLOC_032123
XLOC_032905
XLOC_033127
XLOC_035143
XLOC_035642
XLOC_035786
XLOC_035856
XLOC_036071
XLOC_036092
XLOC_036358
XLOC_036464
XLOC_037092
XLOC_037135
XLOC_037289
XLOC_037882
XLOC_038061
XLOC_038444
XLOC_039905
XLOC_039957
XLOC_039962
XLOC_040246
XLOC_040263
XLOC_041334
XLOC_041618
XLOC_042022
XLOC_042071
XLOC_042143
XLOC_042186
XLOC_042400
XLOC_042790
XLOC_043642
XLOC_044203
XLOC_044264
XLOC_044399
XLOC_044509
XLOC_044738
XLOC_045129
XLOC_045477
XLOC_045679
XLOC_046112
XLOC_046393
XLOC_046805
XLOC_047358
XLOC_047452
XLOC_047717
XLOC_047895
XLOC_048731
XLOC_049236
XLOC_049252
XLOC_049619
XLOC_049988
XLOC_050241
XLOC_050481
XLOC_050776
XLOC_050871
XLOC_051112
XLOC_051309
XLOC_051344
XLOC_052026
XLOC_052166
XLOC_052585
XLOC_052658
XLOC_052903
XLOC_052981
XLOC_054039
XLOC_054215
XLOC_054422
XLOC_054797
XLOC_055048
XLOC_055307
XLOC_055420
XLOC_055553
XLOC_055779
XLOC_056061
XLOC_057302
XLOC_057594
XLOC_057598
XLOC_057893
XLOC_057968
XLOC_059030
XLOC_059217
XLOC_059513
XLOC_059853
XLOC_060122
XLOC_060248
XLOC_060795
XLOC_060984
XLOC_061164
XLOC_061325
XLOC_061326
XLOC_061695
XLOC_061841
XLOC_061862
XLOC_062600
XLOC_062992
XLOC_064036
XLOC_064229
XLOC_064470
XLOC_064599
XLOC_064899
XLOC_064986
XLOC_065343
XLOC_065578
XLOC_066119
XLOC_066419
XLOC_066426
XLOC_066437
XLOC_066605
XLOC_066845
XLOC_067217
XLOC_067269
XLOC_067310
XLOC_067417
XLOC_067550
XLOC_067590
XLOC_068776
XLOC_068783
XLOC_069031
XLOC_070258
XLOC_070359
XLOC_070670
XLOC_072212
XLOC_072710
XLOC_073434
XLOC_073447
XLOC_073523
XLOC_074898
XLOC_075457
XLOC_075630
XLOC_075639
XLOC_076013
XLOC_076323
XLOC_076487
XLOC_077137
XLOC_077831
XLOC_078353
XLOC_081205
XLOC_000002
XLOC_000242
XLOC_000764
XLOC_000981
XLOC_001137
XLOC_001640
XLOC_003127
XLOC_007158
XLOC_008182
XLOC_008338
XLOC_008353
XLOC_008560
XLOC_008622
XLOC_009163
XLOC_010192
XLOC_010311
XLOC_010778
XLOC_012053
XLOC_013044
XLOC_015166
XLOC_016010
XLOC_016038
XLOC_016651
XLOC_016703
XLOC_017930
XLOC_018725
XLOC_018773
XLOC_019140
XLOC_019177
XLOC_019988
XLOC_022270
XLOC_022649
XLOC_023107
XLOC_023109
XLOC_023419
XLOC_024630
XLOC_025017
XLOC_026380
XLOC_026651
XLOC_027145
XLOC_029725
XLOC_030518
XLOC_031019
XLOC_031805
XLOC_031969
XLOC_032963
XLOC_033403
XLOC_034188
XLOC_035258
XLOC_035596
XLOC_036228
XLOC_038776
XLOC_039499
XLOC_040144
XLOC_040421
XLOC_041386
XLOC_042104
XLOC_042778
XLOC_042869
XLOC_043243
XLOC_043471
XLOC_043540
XLOC_045164
XLOC_046079
XLOC_046365
XLOC_046753
XLOC_047976
XLOC_048726
XLOC_050594
XLOC_051271
XLOC_052713
XLOC_052982
XLOC_053654
XLOC_053995
XLOC_054034
XLOC_054246
XLOC_055506
XLOC_056369
XLOC_056615
XLOC_057263
XLOC_058058
XLOC_058306
XLOC_058513
XLOC_059134
XLOC_059135
XLOC_059353
XLOC_059429
XLOC_059434
XLOC_059961
XLOC_060405
XLOC_061787
XLOC_061882
XLOC_062354
XLOC_062394
XLOC_062457
XLOC_062714
XLOC_064032
XLOC_065014
XLOC_067167
XLOC_067224
XLOC_067452
XLOC_070204
XLOC_070284
XLOC_071018
XLOC_071584
XLOC_073406
XLOC_073943
XLOC_074917
XLOC_075027
XLOC_075372
XLOC_078600
XLOC_078799
XLOC_079289
XLOC_000550
XLOC_000911
XLOC_001629
XLOC_002163
XLOC_002903
XLOC_003405
XLOC_003700
XLOC_003728
XLOC_003834
XLOC_004040
XLOC_004371
XLOC_005690
XLOC_006333
XLOC_006830
XLOC_006921
XLOC_007002
XLOC_007598
XLOC_007616
XLOC_007944
XLOC_009181
XLOC_009234
XLOC_010754
XLOC_010767
XLOC_011853
XLOC_012392
XLOC_012637
XLOC_012897
XLOC_013034
XLOC_014963
XLOC_015670
XLOC_015840
XLOC_016088
XLOC_017336
XLOC_017970
XLOC_019010
XLOC_019108
XLOC_020014
XLOC_020319
XLOC_020486
XLOC_020492
XLOC_021341
XLOC_022600
XLOC_022601
XLOC_024334
XLOC_024685
XLOC_024710
XLOC_024826
XLOC_025367
XLOC_026281
XLOC_027088
XLOC_028476
XLOC_028813
XLOC_029252
XLOC_030504
XLOC_031312
XLOC_031523
XLOC_031859
XLOC_032022
XLOC_033283
XLOC_033402
XLOC_033571
XLOC_033643
XLOC_033668
XLOC_033735
XLOC_033790
XLOC_036121
XLOC_036712
XLOC_037486
XLOC_037498
XLOC_037517
XLOC_038192
XLOC_038889
XLOC_039169
XLOC_039274
XLOC_039327
XLOC_040125
XLOC_040243
XLOC_041743
XLOC_042061
XLOC_042103
XLOC_042386
XLOC_042589
XLOC_042895
XLOC_043043
XLOC_043486
XLOC_044354
XLOC_045079
XLOC_046100
XLOC_046331
XLOC_046512
XLOC_047031
XLOC_047176
XLOC_047178
XLOC_049471
XLOC_050434
XLOC_050596
XLOC_050877
XLOC_051466
XLOC_052025
XLOC_052356
XLOC_052362
XLOC_053607
XLOC_053890
XLOC_053923
XLOC_054420
XLOC_054827
XLOC_054840
XLOC_054926
XLOC_055143
XLOC_055444
XLOC_056255
XLOC_056616
XLOC_057138
XLOC_057154
XLOC_057264
XLOC_057989
XLOC_059487
XLOC_059549
XLOC_059759
XLOC_060246
XLOC_062024
XLOC_064261
XLOC_064371
XLOC_065636
XLOC_065883
XLOC_067145
XLOC_067506
XLOC_067832
XLOC_067867
XLOC_069971
XLOC_070589
XLOC_070613
XLOC_071912
XLOC_072520
XLOC_073501
XLOC_076352
XLOC_076410
XLOC_076884
XLOC_077015
XLOC_077616
XLOC_077907
XLOC_078338
XLOC_078419
XLOC_079278
XLOC_080410
XLOC_080621
XLOC_080701
XLOC_080827

## Sheet: CCRI 36
Profile-1	Profile-2	Profile-3	Profile-4	Profile-5	Profile-6	Profile-7	Profile-8
XLOC_000038	XLOC_001742	XLOC_000173	XLOC_015571	XLOC_004325	XLOC_009951	XLOC_020520	XLOC_010192
XLOC_000304	XLOC_002942	XLOC_000234	XLOC_052842	XLOC_007220	XLOC_035962	XLOC_055404	XLOC_046365
XLOC_000328	XLOC_003289	XLOC_000594	XLOC_065886	XLOC_021308	XLOC_038537	XLOC_076405	XLOC_048998
XLOC_000685	XLOC_003841	XLOC_001389	XLOC_066063	XLOC_028157	XLOC_057839	XLOC_077188	XLOC_050594
XLOC_001007	XLOC_006338	XLOC_003932	XLOC_010105	XLOC_038948	XLOC_012822	XLOC_004327	XLOC_054246
XLOC_003145	XLOC_006717	XLOC_006032	XLOC_011151	XLOC_040019	XLOC_017938	XLOC_008009	XLOC_070746
XLOC_003205	XLOC_007021	XLOC_006672	XLOC_045502	XLOC_046797	XLOC_026046	XLOC_026296	XLOC_073471
XLOC_003498	XLOC_007490	XLOC_007997	XLOC_052071	XLOC_048376	XLOC_072019	XLOC_059853	XLOC_079531
XLOC_004108	XLOC_007492	XLOC_008638	XLOC_066875	XLOC_057895	XLOC_078353	XLOC_008338	XLOC_012637
XLOC_004380	XLOC_007887	XLOC_009269	XLOC_074023	XLOC_059221	XLOC_006127	XLOC_010450	XLOC_022319
XLOC_004522	XLOC_008002	XLOC_010127	XLOC_000682	XLOC_059799	XLOC_016094	XLOC_011401	XLOC_039025
XLOC_004955	XLOC_009255	XLOC_010279	XLOC_001198	XLOC_062067	XLOC_020336	XLOC_019177	XLOC_042386
XLOC_005992	XLOC_009293	XLOC_010672	XLOC_010124	XLOC_063448	XLOC_022054	XLOC_031805	XLOC_070175
XLOC_006314	XLOC_010791	XLOC_010964	XLOC_015721	XLOC_000693	XLOC_057026	XLOC_032963	XLOC_072520
XLOC_006324	XLOC_016291	XLOC_012625	XLOC_016942	XLOC_006688	XLOC_079669	XLOC_042706
XLOC_007329	XLOC_017169	XLOC_014068	XLOC_017256	XLOC_012373	XLOC_002532	XLOC_052982
XLOC_007493	XLOC_019766	XLOC_015370	XLOC_018273	XLOC_014556	XLOC_003724	XLOC_063868
XLOC_008035	XLOC_021126	XLOC_015533	XLOC_018332	XLOC_021574	XLOC_019687	XLOC_064032
XLOC_008234	XLOC_024395	XLOC_018005	XLOC_018364	XLOC_023604	XLOC_023370	XLOC_067279
XLOC_008242	XLOC_024922	XLOC_018320	XLOC_020856	XLOC_024230	XLOC_024307	XLOC_003405
XLOC_008268	XLOC_026193	XLOC_020238	XLOC_021746	XLOC_026711	XLOC_028813	XLOC_006830
XLOC_008356	XLOC_027016	XLOC_023533	XLOC_021895	XLOC_035360	XLOC_034680	XLOC_040125
XLOC_008572	XLOC_027349	XLOC_023555	XLOC_023887	XLOC_035949	XLOC_043404	XLOC_064261
XLOC_009056	XLOC_029162	XLOC_023763	XLOC_025735	XLOC_035960	XLOC_053607	XLOC_080174
XLOC_009208	XLOC_029248	XLOC_025653	XLOC_026221	XLOC_039962	XLOC_053668
XLOC_009962	XLOC_029579	XLOC_026448	XLOC_028417	XLOC_044668	XLOC_071902
XLOC_009994	XLOC_029987	XLOC_026850	XLOC_028736	XLOC_047373	XLOC_071912
XLOC_010121	XLOC_029990	XLOC_028659	XLOC_035936	XLOC_059898	XLOC_079254
XLOC_010462	XLOC_033309	XLOC_028960	XLOC_037161	XLOC_070782	XLOC_080435
XLOC_010505	XLOC_034056	XLOC_030190	XLOC_042492	XLOC_070784
XLOC_010629	XLOC_034293	XLOC_030759	XLOC_043420	XLOC_071837
XLOC_010679	XLOC_034304	XLOC_032036	XLOC_044289	XLOC_074347
XLOC_011074	XLOC_036849	XLOC_033114	XLOC_045165	XLOC_077831
XLOC_011288	XLOC_040473	XLOC_035440	XLOC_047998	XLOC_079881
XLOC_013069	XLOC_040857	XLOC_036019	XLOC_050188	XLOC_005088
XLOC_014066	XLOC_042843	XLOC_037327	XLOC_050769	XLOC_010974
XLOC_014843	XLOC_044656	XLOC_040701	XLOC_052882	XLOC_018725
XLOC_015627	XLOC_050730	XLOC_041015	XLOC_053135	XLOC_023583
XLOC_016017	XLOC_051095	XLOC_044169	XLOC_058008	XLOC_045037
XLOC_016490	XLOC_051773	XLOC_044982	XLOC_058009	XLOC_045147
XLOC_016632	XLOC_051880	XLOC_045082	XLOC_059277	XLOC_046746
XLOC_016903	XLOC_055118	XLOC_046156	XLOC_061436	XLOC_046811
XLOC_017084	XLOC_059174	XLOC_046554	XLOC_061921	XLOC_047976
XLOC_017337	XLOC_059241	XLOC_047848	XLOC_062451	XLOC_048171
XLOC_017361	XLOC_059566	XLOC_049790	XLOC_062714	XLOC_048637
XLOC_017418	XLOC_060099	XLOC_050660	XLOC_067742	XLOC_048719
XLOC_017491	XLOC_060364	XLOC_051591	XLOC_070295	XLOC_057806
XLOC_017897	XLOC_060451	XLOC_051806	XLOC_073388	XLOC_059353
XLOC_018120	XLOC_062267	XLOC_052237	XLOC_001326	XLOC_002566
XLOC_018129	XLOC_062333	XLOC_052994	XLOC_001438	XLOC_005469
XLOC_019194	XLOC_064553	XLOC_055248	XLOC_002502	XLOC_006918
XLOC_019764	XLOC_064882	XLOC_058222	XLOC_003268	XLOC_008694
XLOC_019927	XLOC_065347	XLOC_058600	XLOC_006710	XLOC_010389
XLOC_020291	XLOC_066400	XLOC_061800	XLOC_009103	XLOC_011577
XLOC_020591	XLOC_069039	XLOC_063649	XLOC_012214	XLOC_012826
XLOC_021462	XLOC_069792	XLOC_063651	XLOC_012389	XLOC_012827
XLOC_021672	XLOC_070227	XLOC_064702	XLOC_015626	XLOC_018708
XLOC_021752	XLOC_074416	XLOC_066570	XLOC_016698	XLOC_025095
XLOC_021810	XLOC_075355	XLOC_067066	XLOC_018334	XLOC_027102
XLOC_022328	XLOC_076246	XLOC_068172	XLOC_022225	XLOC_029877
XLOC_022719	XLOC_078004	XLOC_070958	XLOC_026715	XLOC_036395
XLOC_024210	XLOC_000332	XLOC_073290	XLOC_030003	XLOC_039988
XLOC_024280	XLOC_001120	XLOC_075033	XLOC_034816	XLOC_042950
XLOC_024880	XLOC_002035	XLOC_076263	XLOC_035455	XLOC_043203
XLOC_025864	XLOC_002518	XLOC_076491	XLOC_037166	XLOC_043757
XLOC_025879	XLOC_005118	XLOC_003420	XLOC_039266	XLOC_050877
XLOC_026107	XLOC_005124	XLOC_003508	XLOC_045040	XLOC_051996
XLOC_026241	XLOC_005139	XLOC_004684	XLOC_050191	XLOC_058659
XLOC_027566	XLOC_005228	XLOC_004992	XLOC_050317	XLOC_059376
XLOC_028208	XLOC_006752	XLOC_005657	XLOC_051315	XLOC_060297
XLOC_028299	XLOC_008691	XLOC_006967	XLOC_053137	XLOC_060319
XLOC_029147	XLOC_010276	XLOC_007464	XLOC_053923	XLOC_069453
XLOC_030511	XLOC_010302	XLOC_009692	XLOC_054065	XLOC_069674
XLOC_030563	XLOC_012925	XLOC_010225	XLOC_054066	XLOC_071399
XLOC_030923	XLOC_013284	XLOC_010770	XLOC_056730	XLOC_073706
XLOC_031632	XLOC_014050	XLOC_012029	XLOC_056731	XLOC_073709
XLOC_031793	XLOC_017238	XLOC_012300	XLOC_057836	XLOC_075641
XLOC_031845	XLOC_020436	XLOC_014460	XLOC_058141	XLOC_079466
XLOC_032579	XLOC_021690	XLOC_016691	XLOC_064713	XLOC_079767
XLOC_032686	XLOC_021796	XLOC_017134	XLOC_066001
XLOC_032995	XLOC_022195	XLOC_017528	XLOC_069537
XLOC_033050	XLOC_022562	XLOC_017583	XLOC_071320
XLOC_033102	XLOC_022820	XLOC_018122	XLOC_071321
XLOC_033286	XLOC_025105	XLOC_020847	XLOC_074099
XLOC_034401	XLOC_025784	XLOC_021128	XLOC_079041
XLOC_034655	XLOC_027147	XLOC_022703	XLOC_079925
XLOC_034809	XLOC_028170	XLOC_026587	XLOC_079952
XLOC_034979	XLOC_028627	XLOC_028919	XLOC_080232
XLOC_035520	XLOC_033593	XLOC_034779	XLOC_080636
XLOC_035532	XLOC_034381	XLOC_034793
XLOC_036583	XLOC_034768	XLOC_041554
XLOC_036886	XLOC_035132	XLOC_041897
XLOC_036942	XLOC_035887	XLOC_043430
XLOC_037361	XLOC_036591	XLOC_046805
XLOC_037860	XLOC_037159	XLOC_047053
XLOC_038039	XLOC_041008	XLOC_048125
XLOC_038508	XLOC_041813	XLOC_051309
XLOC_039044	XLOC_042022	XLOC_052585
XLOC_039570	XLOC_042649	XLOC_053245
XLOC_039910	XLOC_044591	XLOC_055779
XLOC_040553	XLOC_045101	XLOC_056256
XLOC_040630	XLOC_046065	XLOC_056827
XLOC_040706	XLOC_047092	XLOC_057456
XLOC_040791	XLOC_055467	XLOC_059030
XLOC_040892	XLOC_057171	XLOC_061425
XLOC_040934	XLOC_057926	XLOC_062675
XLOC_041233	XLOC_059233	XLOC_064976
XLOC_041284	XLOC_061089	XLOC_065869
XLOC_041679	XLOC_061255	XLOC_066605
XLOC_042523	XLOC_061695	XLOC_066871
XLOC_043073	XLOC_062081	XLOC_068783
XLOC_044503	XLOC_063771	XLOC_069269
XLOC_044890	XLOC_063931	XLOC_069950
XLOC_047588	XLOC_064472	XLOC_070510
XLOC_048940	XLOC_065495	XLOC_070709
XLOC_049128	XLOC_065984	XLOC_071511
XLOC_050246	XLOC_066648	XLOC_071766
XLOC_051657	XLOC_067302	XLOC_072030
XLOC_051841	XLOC_069013	XLOC_072069
XLOC_051873	XLOC_069286	XLOC_073715
XLOC_051875	XLOC_070057	XLOC_073765
XLOC_052319	XLOC_073424	XLOC_073878
XLOC_052745	XLOC_074200	XLOC_075639
XLOC_054045	XLOC_076830	XLOC_075669
XLOC_054082	XLOC_077657	XLOC_075787
XLOC_054584	XLOC_079739	XLOC_078598
XLOC_055042	XLOC_080114	XLOC_078970
XLOC_055116	XLOC_080372	XLOC_079008
XLOC_055253	XLOC_080629	XLOC_079478
XLOC_055296	XLOC_080850	XLOC_079900
XLOC_055530	XLOC_000367	XLOC_079953
XLOC_055748	XLOC_000525	XLOC_080679
XLOC_056367	XLOC_000676	XLOC_080744
XLOC_056424	XLOC_003386	XLOC_081206
XLOC_056598	XLOC_003387	XLOC_081229
XLOC_058061	XLOC_003431	XLOC_001137
XLOC_058120	XLOC_003701	XLOC_001640
XLOC_058697	XLOC_003707	XLOC_003127
XLOC_059444	XLOC_004068	XLOC_003216
XLOC_059807	XLOC_004109	XLOC_004096
XLOC_060024	XLOC_005355	XLOC_007158
XLOC_060070	XLOC_007746	XLOC_007900
XLOC_060689	XLOC_008238	XLOC_009776
XLOC_060985	XLOC_009285	XLOC_010778
XLOC_061095	XLOC_010129	XLOC_016651
XLOC_061665	XLOC_010143	XLOC_016703
XLOC_061912	XLOC_010634	XLOC_019140
XLOC_062313	XLOC_011205	XLOC_028403
XLOC_062320	XLOC_011689	XLOC_031969
XLOC_062328	XLOC_012335	XLOC_032330
XLOC_062883	XLOC_012702	XLOC_035258
XLOC_063846	XLOC_012973	XLOC_035790
XLOC_064024	XLOC_013048	XLOC_038446
XLOC_064615	XLOC_013135	XLOC_040421
XLOC_064679	XLOC_014350	XLOC_040912
XLOC_064699	XLOC_014936	XLOC_045164
XLOC_064785	XLOC_015822	XLOC_045313
XLOC_065464	XLOC_016580	XLOC_051271
XLOC_065803	XLOC_018161	XLOC_052713
XLOC_065887	XLOC_018171	XLOC_053995
XLOC_066778	XLOC_019983	XLOC_055178
XLOC_067122	XLOC_021843	XLOC_058096
XLOC_068752	XLOC_022056	XLOC_058306
XLOC_068794	XLOC_022270	XLOC_058425
XLOC_074554	XLOC_023392	XLOC_059346
XLOC_075040	XLOC_023440	XLOC_059434
XLOC_075251	XLOC_024083	XLOC_059961
XLOC_075672	XLOC_024142	XLOC_062799
XLOC_075921	XLOC_025197	XLOC_067167
XLOC_076164	XLOC_025537	XLOC_067452
XLOC_076514	XLOC_025564	XLOC_068538
XLOC_077343	XLOC_025688	XLOC_074917
XLOC_077530	XLOC_026690	XLOC_077743
XLOC_077945	XLOC_026740	XLOC_078981
XLOC_077948	XLOC_027072	XLOC_000911
XLOC_078468	XLOC_028189	XLOC_005424
XLOC_078497	XLOC_029168	XLOC_006333
XLOC_078588	XLOC_030466	XLOC_007598
XLOC_078654	XLOC_030772	XLOC_009181
XLOC_079846	XLOC_031344	XLOC_012392
XLOC_000278	XLOC_031815	XLOC_017822
XLOC_000646	XLOC_032276	XLOC_019108
XLOC_001088	XLOC_032830	XLOC_020492
XLOC_001239	XLOC_033035	XLOC_024826
XLOC_001753	XLOC_033036	XLOC_028448
XLOC_001819	XLOC_033794	XLOC_030504
XLOC_002088	XLOC_034084	XLOC_031312
XLOC_002380	XLOC_034214	XLOC_032098
XLOC_002530	XLOC_034812	XLOC_033571
XLOC_002640	XLOC_035001	XLOC_037498
XLOC_002862	XLOC_035152	XLOC_043486
XLOC_003265	XLOC_035565	XLOC_045079
XLOC_004189	XLOC_036213	XLOC_046512
XLOC_004462	XLOC_037493	XLOC_046555
XLOC_004945	XLOC_038123	XLOC_048621
XLOC_005239	XLOC_038136	XLOC_050517
XLOC_005730	XLOC_038561	XLOC_051531
XLOC_006001	XLOC_038959	XLOC_054420
XLOC_006212	XLOC_040078	XLOC_056616
XLOC_007369	XLOC_040565	XLOC_067579
XLOC_007923	XLOC_041095	XLOC_069946
XLOC_007969	XLOC_041944	XLOC_069947
XLOC_008021	XLOC_042080	XLOC_070613
XLOC_008235	XLOC_042998	XLOC_076352
XLOC_008245	XLOC_044482	XLOC_077318
XLOC_008581	XLOC_045022	XLOC_077616
XLOC_009108	XLOC_045155	XLOC_077907
XLOC_009707	XLOC_045239	XLOC_078338
XLOC_011095	XLOC_046401
XLOC_011924	XLOC_047267
XLOC_012236	XLOC_048031
XLOC_012520	XLOC_048164
XLOC_013072	XLOC_049063
XLOC_013153	XLOC_049953
XLOC_013527	XLOC_050642
XLOC_014732	XLOC_051024
XLOC_014766	XLOC_051351
XLOC_014996	XLOC_051736
XLOC_015645	XLOC_052064
XLOC_016233	XLOC_054163
XLOC_016296	XLOC_054491
XLOC_016607	XLOC_054610
XLOC_016668	XLOC_054821
XLOC_016729	XLOC_054876
XLOC_017015	XLOC_055788
XLOC_017834	XLOC_057263
XLOC_017839	XLOC_057752
XLOC_018697	XLOC_057903
XLOC_019364	XLOC_057948
XLOC_019567	XLOC_057963
XLOC_019721	XLOC_058038
XLOC_020192	XLOC_058099
XLOC_020274	XLOC_058123
XLOC_020425	XLOC_059191
XLOC_020435	XLOC_059269
XLOC_021427	XLOC_059301
XLOC_021519	XLOC_059302
XLOC_022304	XLOC_059335
XLOC_022388	XLOC_059405
XLOC_022413	XLOC_059429
XLOC_022699	XLOC_059431
XLOC_022867	XLOC_059432
XLOC_023663	XLOC_059433
XLOC_023756	XLOC_060127
XLOC_024014	XLOC_061822
XLOC_024058	XLOC_062739
XLOC_024941	XLOC_062747
XLOC_025048	XLOC_063592
XLOC_026608	XLOC_063672
XLOC_026699	XLOC_064082
XLOC_028714	XLOC_066205
XLOC_029317	XLOC_066216
XLOC_029332	XLOC_066504
XLOC_029392	XLOC_066556
XLOC_029494	XLOC_067589
XLOC_029732	XLOC_068675
XLOC_029986	XLOC_068742
XLOC_030233	XLOC_070781
XLOC_030380	XLOC_071527
XLOC_030788	XLOC_071683
XLOC_030790	XLOC_073379
XLOC_031116	XLOC_076620
XLOC_031411	XLOC_076991
XLOC_031446	XLOC_077314
XLOC_031757	XLOC_077525
XLOC_032123	XLOC_077910
XLOC_032905	XLOC_079483
XLOC_033127	XLOC_000092
XLOC_035143	XLOC_000366
XLOC_035642	XLOC_000550
XLOC_035786	XLOC_001433
XLOC_036071	XLOC_003665
XLOC_036092	XLOC_005120
XLOC_036358	XLOC_005436
XLOC_036464	XLOC_005635
XLOC_036771	XLOC_005754
XLOC_037092	XLOC_006915
XLOC_037135	XLOC_007933
XLOC_037289	XLOC_008737
XLOC_037882	XLOC_008929
XLOC_038061	XLOC_009347
XLOC_038444	XLOC_009583
XLOC_039905	XLOC_010316
XLOC_039957	XLOC_010866
XLOC_040246	XLOC_010867
XLOC_040263	XLOC_011115
XLOC_041334	XLOC_012971
XLOC_041618	XLOC_014532
XLOC_042071	XLOC_014605
XLOC_042143	XLOC_015540
XLOC_042186	XLOC_015670
XLOC_042400	XLOC_016155
XLOC_042757	XLOC_018667
XLOC_042790	XLOC_018789
XLOC_043642	XLOC_020293
XLOC_044065	XLOC_020430
XLOC_044203	XLOC_021781
XLOC_044264	XLOC_022941
XLOC_044399	XLOC_023086
XLOC_044509	XLOC_023255
XLOC_044714	XLOC_023311
XLOC_044738	XLOC_023429
XLOC_045129	XLOC_024145
XLOC_045477	XLOC_024275
XLOC_045679	XLOC_024946
XLOC_046112	XLOC_025656
XLOC_047307	XLOC_025709
XLOC_047358	XLOC_027091
XLOC_047452	XLOC_027426
XLOC_047717	XLOC_027479
XLOC_047895	XLOC_027873
XLOC_048731	XLOC_028307
XLOC_049236	XLOC_029431
XLOC_049252	XLOC_030081
XLOC_049619	XLOC_031608
XLOC_049988	XLOC_032044
XLOC_050164	XLOC_032224
XLOC_050241	XLOC_033561
XLOC_050481	XLOC_033629
XLOC_050776	XLOC_033630
XLOC_050871	XLOC_037177
XLOC_051112	XLOC_037179
XLOC_051229	XLOC_037607
XLOC_051344	XLOC_037692
XLOC_051551	XLOC_038521
XLOC_052026	XLOC_038950
XLOC_052055	XLOC_039192
XLOC_052166	XLOC_039318
XLOC_052262	XLOC_039583
XLOC_052658	XLOC_040273
XLOC_052903	XLOC_040733
XLOC_052981	XLOC_041648
XLOC_054039	XLOC_041746
XLOC_054215	XLOC_041820
XLOC_054422	XLOC_043162
XLOC_054797	XLOC_043437
XLOC_055048	XLOC_043438
XLOC_055307	XLOC_043651
XLOC_055420	XLOC_044953
XLOC_055553	XLOC_045183
XLOC_056061	XLOC_045459
XLOC_057302	XLOC_046998
XLOC_057594	XLOC_047817
XLOC_057598	XLOC_049445
XLOC_057893	XLOC_049533
XLOC_057968	XLOC_050420
XLOC_059217	XLOC_051131
XLOC_059513	XLOC_052972
XLOC_059545	XLOC_055235
XLOC_060122	XLOC_055422
XLOC_060248	XLOC_055423
XLOC_060795	XLOC_058110
XLOC_060984	XLOC_059250
XLOC_061164	XLOC_060700
XLOC_061325	XLOC_060727
XLOC_061326	XLOC_062346
XLOC_061841	XLOC_062397
XLOC_061862	XLOC_063210
XLOC_062600	XLOC_063388
XLOC_064036	XLOC_063571
XLOC_064229	XLOC_064279
XLOC_064599	XLOC_064476
XLOC_064899	XLOC_065436
XLOC_064986	XLOC_066837
XLOC_065343	XLOC_067061
XLOC_065578	XLOC_067289
XLOC_066119	XLOC_067531
XLOC_066419	XLOC_067558
XLOC_066426	XLOC_068143
XLOC_066437	XLOC_068676
XLOC_066845	XLOC_068718
XLOC_067217	XLOC_069352
XLOC_067269	XLOC_069639
XLOC_067310	XLOC_069889
XLOC_067417	XLOC_069971
XLOC_067550	XLOC_069990
XLOC_067590	XLOC_070121
XLOC_068776	XLOC_070889
XLOC_069031	XLOC_071549
XLOC_070258	XLOC_072171
XLOC_070359	XLOC_072286
XLOC_070670	XLOC_073221
XLOC_071248	XLOC_073491
XLOC_072212	XLOC_073607
XLOC_072365	XLOC_073774
XLOC_072710	XLOC_073805
XLOC_073434	XLOC_073990
XLOC_073447	XLOC_074352
XLOC_073523	XLOC_074442
XLOC_074898	XLOC_074964
XLOC_075457	XLOC_074965
XLOC_075630	XLOC_078128
XLOC_075661	XLOC_078440
XLOC_076013	XLOC_078828
XLOC_076323	XLOC_079161
XLOC_076487	XLOC_080171
XLOC_076510	XLOC_080274
XLOC_076944	XLOC_080410
XLOC_078309	XLOC_081080
XLOC_078613	XLOC_081186
XLOC_080156
XLOC_081205
XLOC_081247
XLOC_000002
XLOC_000242
XLOC_000764
XLOC_000981
XLOC_008182
XLOC_008353
XLOC_008560
XLOC_008622
XLOC_009163
XLOC_010311
XLOC_012053
XLOC_013044
XLOC_015166
XLOC_016010
XLOC_016038
XLOC_017930
XLOC_018773
XLOC_019988
XLOC_022649
XLOC_023107
XLOC_023109
XLOC_023402
XLOC_023419
XLOC_024630
XLOC_025017
XLOC_026380
XLOC_026651
XLOC_027145
XLOC_029725
XLOC_031019
XLOC_033403
XLOC_034188
XLOC_035596
XLOC_036228
XLOC_038776
XLOC_039499
XLOC_040144
XLOC_041386
XLOC_041686
XLOC_042104
XLOC_042778
XLOC_042831
XLOC_043243
XLOC_043471
XLOC_043540
XLOC_046079
XLOC_046753
XLOC_048726
XLOC_052770
XLOC_053654
XLOC_054034
XLOC_056369
XLOC_056615
XLOC_057779
XLOC_058013
XLOC_058058
XLOC_058074
XLOC_058513
XLOC_058750
XLOC_059134
XLOC_059135
XLOC_060405
XLOC_061787
XLOC_061882
XLOC_062354
XLOC_062394
XLOC_065014
XLOC_067224
XLOC_070204
XLOC_070284
XLOC_071018
XLOC_071584
XLOC_072613
XLOC_073406
XLOC_073943
XLOC_075027
XLOC_075372
XLOC_078799
XLOC_079289
XLOC_079514
XLOC_001629
XLOC_002163
XLOC_002903
XLOC_003700
XLOC_003728
XLOC_003834
XLOC_004040
XLOC_004371
XLOC_005690
XLOC_006921
XLOC_007616
XLOC_007944
XLOC_008902
XLOC_009234
XLOC_010754
XLOC_010767
XLOC_011853
XLOC_012897
XLOC_014963
XLOC_015840
XLOC_016088
XLOC_017336
XLOC_017970
XLOC_019010
XLOC_020014
XLOC_020319
XLOC_020486
XLOC_021341
XLOC_022335
XLOC_022600
XLOC_022601
XLOC_022987
XLOC_024334
XLOC_024685
XLOC_025367
XLOC_026281
XLOC_027088
XLOC_028476
XLOC_028639
XLOC_029252
XLOC_031523
XLOC_031859
XLOC_032022
XLOC_033283
XLOC_033402
XLOC_033643
XLOC_033668
XLOC_033735
XLOC_033790
XLOC_036121
XLOC_036712
XLOC_037486
XLOC_037517
XLOC_038192
XLOC_038889
XLOC_039169
XLOC_039274
XLOC_039327
XLOC_040243
XLOC_041743
XLOC_042061
XLOC_042103
XLOC_042589
XLOC_042895
XLOC_043043
XLOC_044354
XLOC_046100
XLOC_046331
XLOC_046508
XLOC_047031
XLOC_047176
XLOC_047178
XLOC_048317
XLOC_049471
XLOC_050434
XLOC_050596
XLOC_051466
XLOC_052025
XLOC_052356
XLOC_052362
XLOC_053890
XLOC_054827
XLOC_054840
XLOC_054926
XLOC_055143
XLOC_055444
XLOC_056255
XLOC_057138
XLOC_057154
XLOC_057264
XLOC_057989
XLOC_059292
XLOC_059487
XLOC_059759
XLOC_060246
XLOC_062024
XLOC_064371
XLOC_065636
XLOC_065883
XLOC_067506
XLOC_067832
XLOC_070589
XLOC_071227
XLOC_073373
XLOC_073501
XLOC_076410
XLOC_076884
XLOC_077015
XLOC_078419
XLOC_079278
XLOC_079567
XLOC_079995
XLOC_080621
XLOC_080701
XLOC_080827
